# Supplementary material for: Dataset for de novo transcriptome assembly of the African bullfrog Pyxicephalus adspersus
Source: Data Brief. 2020 Mar 6;30:105388. doi: 10.1016/j.dib.2020.105388 (PMC7082503; doi:10.1016/j.dib.2020.105388)
Supplement: Supplementary file 1 [file mmc1.xlsx]

## Sheet: Multi BLAST (30039 sequences)
ORF ID	Sequence	Original Unigene	Length of ORF (bp)	Lowest E-value	Accession (E-value)	Description (E-value)	Greatest identity %
AF_ORF_1	CATGAGCTAACATCAGTCTCCAATCAGTCTGATTTCATACCCAGTTCAGGTGAGCTGAAGTTTGAGCCTGGGCAGGGTGAAGCTACTATAGCAGTTAATATTCTTGATGACTCAATCCCAGAAGAAGATGAATATTTCCGAGTAAGACTAAAAAACCCAAAAGGTGGAGCAGAGATTGGTGTCCATTCCTATGTGACAATCATCATCCCAACTAATGATTATGCTCATGGGATTATTGCGTTTTCCCAGAATTCTTTAATGAAGCAAGCAGAGGAGATGGAACAGGACAATTTGATC	AF_Unigene_DN11_c0_g1:2-298(-)	297	5.46795e-40	Q8WXG9	RecName: Full=Adhesion G-protein coupled receptor V1; Short=ADGRV1; AltName: Full=G-protein coupled receptor 98; AltName: Full=Monogenic audiogenic seizure susceptibility protein 1 homolog; AltName: Full=Usher syndrome type-2C protein; AltName: Full=Very large G-protein coupled receptor 1; Contains: RecName: Full=ADGRV1 subunit alpha; Contains: RecName: Full=ADGRV1 subunit beta; Flags: Precursor	68.6869
AF_ORF_10	CAATCACCAAACATGCCTACAGAAACACTACAGACAGGTAGCATGGGCAAACCTGTGAGCCCAGCAGTGGCTTTTACATCTGCTGTCCCACTCCGAATATTGAACAAAGGACCCGATTATTTCCGCAGGCAGTCAGAGCCTAATCCTAAGAGACTCAGTGCAGTGGAAAGACTAGAAGCTGATAAAGCAAAGTATGTCAAAAGCCAAGAGGTTATCAATGCCAAACAAGAACCTGTGAAGCCAGCTGTACTTTCAAAACCTCCTGTATGTCCTGGAGCTAAAAGAGCTTTGGCCAGCCCAACTCTGAAGATGTTTAACAACAATGCAAAAACTGAAAGCTGTGTGCAAAGGGAGAATTTAAAACTTGAGATTCTTAAAAACATTATCAACAGCTCTGAA…	AF_Unigene_DN71_c0_g1:559-1677(-)	1119	0	Q5R5R3	RecName: Full=Protein FAM110B	83.7838
AF_ORF_100	GATGACTCTGCATCAAATAAGGAGTCAAGTGGAGATTCTGATTCACAGAGAAGCTCCATGTTGATTCAAAGAAGTTCACCTACTGCAACCACTTCAAGACCACCACTTCTAAAATATAAACTAGAAAGAAATGCCCAACAAGAAATGGTAAAAAATGTATCCTTCTCAACAAATGAAGATAAAAAAATAAGGTCTGTTTCAGATGCCAATGTACGTTCAGTGCCAAAGGTTGTAACCAAAAAAGAACCCGAACAAAAACCTGCAATTTTACCAACAACCAAAGCCAAACCATCTGTTAGACCAAAACCTTTCCTTAATAAGGCAGATTCCCAAAGTCAGGAAAAAATGGATATTAGTACATTGCGAAGGCAGCTGAGACCAACTGGACAGCTAAAAAGT…	AF_Unigene_DN283_c1_g1:1-996(-)	996	1.09267e-87	O89032	RecName: Full=SH3 and PX domain-containing protein 2A; AltName: Full=Five SH3 domain-containing protein; AltName: Full=SH3 multiple domains protein 1; AltName: Full=Tyrosine kinase substrate with five SH3 domains	55
AF_ORF_1000	ATGACCAAGGTGAAGAAGGAGAAGCGGCGGGAGGCTGAAGAAGAGGATGCAAATGTGAGCCAGGATGCGATTGAGGAGGCCCCTGAGCGGTCCTATGAGGAGTTGGTGGCTGCTCTCAACCCCATAGCCCAGCCACTGGCGGGACGAAAACTTACCAAGAGACTGTACAAGTGTGTGAAGAAAGCCGTCAAGCAAAAGAATATTCGAAGAGGTGTAAAAGAGGTGCAGAAATTCCTCAATAAGGGAGAGAAAGGAATAGTGGTGCTTGCTGGAGACACCCTTCCCATTGAAGTCTATTGCCATGTCCCTGTCATGTGTGAGGATCGCGGTATTCCGTATGCATACATCCCATCCAAATCTGACTTAGGCGCTGCAGCTGGCTCCAAGCGGCCTACTTGT…	AF_Unigene_DN2908_c0_g1:822-1307(-)	486	1.05251e-83	Q6P8C4	RecName: Full=H/ACA ribonucleoprotein complex subunit 2-like protein; AltName: Full=Nucleolar protein family A member 2-like protein; AltName: Full=snoRNP protein NHP2-like protein	80
AF_ORF_10000	ATGGGTTTCGGAGACCTCAAATCGAACGCCGGCCTCAAGGTCCTGAATGAATTTCTGGCTGACAAGAGCTACATCGAGGGGTATGTTCCATCCCAGGCTGATGTTGCCGTATTTGAGGCTCTCTCAGGTGCTCCCCCAGCTGAGCTGTTCCATGCTTTACGTTGGTACAACCACATCAAATCGTATGAAAAGCAAAAGGCCAGTTTGCCTGGAGTGAAGAAACCCTTGGGAAAATATGGCCCTGTAAATATTGAAGACACAACAGACAGTGCACCCAAGCAGGCTAAGGAAGATGACGATGATGACATTGACTTGTTTGGCTCAGATGATGAAGAGGAAAGCGAAGAGGCAAAGAGAATCAAAGAGGAGCGTCTGGCACAATACGAACAAAAGAAATCA…	AF_Unigene_DN30123_c0_g1:91-774(-)	684	1.13395e-127	P30151	RecName: Full=Elongation factor 1-beta; Short=EF-1-beta; AltName: Full=p30	91.2281
AF_ORF_10002	GGCGCTCTGCTTGGTAAAACGGTGCTAGATGTTGGCGCTGGTACGGGTATTCTTAGCATGTTCTGCGCACAGGCTGGGGCAAGTAAAGTCTATGCCGTTGAAGCTAGCACCGTGTCTGAACTGGCATGCAATATTATAAAACATAACGGCATGGAGGGTAAAATAGAAGTCATCTCCAGCCCAGTGGAAAATGCAGAGATACCAGGTGAAGTGGATGCCATTGTCAGTGAATGGATGGGGTATGGCCTTATGTATGAATCAATGCTAAGCTCTGTGCTATACGCCCGTGACAAATGGCTGAAACCTGGTGGTCTGATATTCCCAAACCATGCCGATCTCTTCATTGCTCCCATCAGTGACACCGTGGTGGAGGAGCGGCTGAATTTTTGGAGTGGAGTG…	AF_Unigene_DN30181_c0_g1:2-541(+)	540	2.47348e-86	B0JYW5	RecName: Full=Protein arginine N-methyltransferase 6; AltName: Full=Histone-arginine N-methyltransferase PRMT6	67.9775
AF_ORF_10004	TCTACTTTAAACCTTGCCACCATCACACTGGAAGACATTAATGACATCAGAGGTTCCTTTAAATTCTGCTGCTTTGGTTCTTCCTTGATGCATGGATTCTCTGTCTGGTTTTCTGTAAATTTTCCAGGAGATGATGGAGTTACATTATCCACCTCCCCATATGGTCAGGATACACATTGGAAGCAAACGGTGCTGTATCTGGAGGAAGAAGTACACGTAGAACAGGACACAGAGATATGTGGGGACATCCGTATGTCCCCTTCTGAAAACAACCCGAGACATCTATGTGTATCCATCACCTATTCTATCGATGGAGGCGCTCAAACAACAAGGAACTTTCAGATGGGACATTGA	AF_Unigene_DN30181_c1_g1:1-354(+)	354	1.74372e-51	B0JYW5	RecName: Full=Protein arginine N-methyltransferase 6; AltName: Full=Histone-arginine N-methyltransferase PRMT6	63.7931
AF_ORF_10005	ATGAGGTTGACGTTACACAAGAAGAAGATCGCCGCCCTGCTGCTGCTCCTGGGAATGTCATTCTGTGCCTGGCTGCTCCTCACCTCCTCCAGCTTGGAAGAATCGGATGCTTTGCCATTCCCGGTGCCATCATTGCCCAGTGAGCCCCGCCACCCTTCGGGGTTTCTGCTGCCCCGTGGTACCCCTCTGCAGAAGCGCCTGGCAGCTTATCGCAACAACCTCCGGCAGCCGATTTTCAATGCCGACAAGTTTCAGGGTCGCCCCGAGCTGGTGGTGGTGGTACAGGTCCGAGGAGGGCCGGGAAGTGGCACCCGCTTGAGACTGCTGGCAGAGTCGCTGCAGACCGCCGGACCCGGGGCCACCAGCCGCCTCCTGTTGGTGCTGAGCATGGAGAAGCCA…	AF_Unigene_DN30186_c0_g1:186-842(+)	657	6.625e-45	Q10469	RecName: Full=Alpha-1,6-mannosyl-glycoprotein 2-beta-N-acetylglucosaminyltransferase; AltName: Full=Beta-1,2-N-acetylglucosaminyltransferase II; AltName: Full=GlcNAc-T II; Short=GNT-II; AltName: Full=Mannoside acetylglucosaminyltransferase 2; AltName: Full=N-glycosyl-oligosaccharide-glycoprotein N-acetylglucosaminyltransferase II	50.3145
AF_ORF_10006	ATGAAAACTGAAAATGAACAATTAAAGTTTGTAAAAGAGAATGTTATTGAACAGCAAGAACTGAATATGAAACTAAGAAGACAGCTGGACACACAAGAGTTGGAGCATACAAGCCTCATGGAAAAAAATCGGGCTGCTACTGAAGATATGCATTCTAGATTACAATCCAACATAAAATCAATACATTTTTTAAACCAGAAGCTAAATGAATTAGGCAAAGAAAATGGATGTTTGCGGCAGCAGTTGGAAGATGGCAAACTGAGATGTCAACAGTATGAACGTCATTTAGAAACCTGCAATCAGACTGTCTCTAATCTTTTCACTCATCTGAAAGTTATACAAGAACAGAGAAATTGCTTCCAAAAAAAGAGTTCTGTATCCTGTCTCCACAACATTGAG…	AF_Unigene_DN30180_c0_g1:98-727(+)	630	0.00915587	P42566	RecName: Full=Epidermal growth factor receptor substrate 15; Short=Protein Eps15; AltName: Full=Protein AF-1p	35.6322
AF_ORF_10007	AAAGATCAGGCAATAGGCAAAAGAGATGACCTTCTGCGGAAATCCGAAGGCGATCTCCTGCAGGCAAGAGAAGGTATCAAAGAGAAGGCGGCTGAGGCAGAGCACCTTGACAGCGTGGTCAAGCAATTGGAAGAAAGAATCCAGGACGTACAGAAAAAAATGAATCAAAAGGAGAAAGAAAACGATGTACTCAGAGCTGAGATGAAGGACCTCGGCACAGAGCTACAAGAAGTGCATAAGCTTTACAGAGAAACAGCACAAGAACTTGCCAGTCAAGAAGAAAAACTTCTTCTACTGGAATCCAGCTTGAAAGCAACTCAAGATCAGCTAAGCAAGCAAATAGCTGAGACGGTTCGCCAAGAACAGAACAGCAGAAAATACCAGACAGACCTGAAGATC…	AF_Unigene_DN30180_c1_g1:3-1667(-)	1665	4.34404e-11	Q9WVQ0	RecName: Full=Polyamine-modulated factor 1-binding protein 1; Short=PMF-1-binding protein; AltName: Full=Sperm tail-associated protein	28.9941
AF_ORF_10008	ATGTATACAGTTTTATCATTTAAAATACCAGACCAGGCACACCACAGAAAACACAGTAATAAAACAAAATTGGCCAATATTCTGGAAACACTAGTTTGCAATAGTTCAGAGCTACAATATCCAGGTATACGTATTGTTAAAGAAGAACTAAACTCTCCTCTGTTTTTCTTCCAATTTCAGGTATGTAAGTACCGAATTACAGGTAAAAAAAAAACAGATATTCTTGGAAAAACAGTGTTACCAAAAAAAACAAAACAAAAAAAAGATATGATGTTATTGGCCTATCTTCATCCCACCTGCTACTGGGAATAG	AF_Unigene_DN30180_c2_g1:322-633(-)	312	0.845161	P16473	RecName: Full=Thyrotropin receptor; AltName: Full=Thyroid-stimulating hormone receptor; Short=TSH-R; Flags: Precursor	40.4762
AF_ORF_10009	ATGAAAATATTTGCAGGTAAGGCAGCTCTAGGATCTGCAGAGTCAAGCTTTTCTAGGATTTCTGCCATAATGGACAAGGACGGTCAGCCCGTTGCAGAGAGGATATTAAACCTCGCCATTGAGATCATCTGCCTGCTGACTGGAGAGAGATTCCCCGCTGTGAAGTCTGGTGATCTGGTGACCATTGCAGTGCCTCCACCTGACTCCCTGACAGTGGAGAGGAACAACGAGCAAAAGATTTCGGAAGTTGCTCAGAAGATCATTGAGCTGCTGGCGGGAGAGGTTCCTAATGGCCCCGAGGAAGTCGAAGTCTCCATTTCACTGGAACAAATTGTTCTTCAAGAGGCAGAGAAGACCATGGAGAAGGACACACTGGAGGAAAATGAAGAGGTCCCCCAA…	AF_Unigene_DN30187_c0_g1:1367-3346(-)	1980	2.98594e-92	Q9C0F3	RecName: Full=Zinc finger protein 436	52.0179
AF_ORF_10011	ATGTTCCTTTGGTGTTCAGCCTTTCTCTTCTTCAATAATGTAGACCTTCAGTGGTTGACAATCACTCAGCAGTGTGATTCTCAAAGCTCAACCCCAGTTTCAGATATTCTCCATAAGACAGATCCTCTACGTCGTTATGGCTTTATTTATGGTTTTTGTTCTATGAATTATCTTCTTCAGGCTTCTTCTATTTGTGGGGTAGTTCTAACTAGAAAGCACTGCTGGCTAATAATGGTAATGATTCCTCAGGGGAGTAGCTGTGAAGTCCTGCACTCTCTGTATTTGCCTAATTTTTCAAGTTCAGTGATGCCAGAAGTTATATAA	AF_Unigene_DN30187_c0_g1:116-439(+)	324	1.02108	O04904	RecName: Full=Dihydroorotase, mitochondrial; Short=DHOase; Flags: Precursor	55
AF_ORF_10012	ATGTATTTGAAAATTGAAGTTAAAGAGGAGGAAGAGGAGGTGTGTGTCATGGATTATCAGCAATCTATGGGGGAGGATACAGTGCTGGTGACAATCAAGGAAGAGGAACCTTCTTCAGATATCAGCACAGATGGGTCTAGTAACGGGAACCCACCAGAGAGAAGTCCCCGTCCTCTGTATTCCCAAGAAGATGACACAGTGCCTAACCATGAACAAGATGATGACCAGATTTGTATAAAAGTTGAAATCAAAGAGGAAGAGACAGATGAGATGGAGAATGATATGTCTCCAGAGAACAGCATGGATGGACACAATGGGTGGAATATAGTTGAACGGCGACTAATTTCCTCTCCAGATTACAACGATTATAATGTAAATGATACGGCACCATATCCCCCA…	AF_Unigene_DN30190_c0_g1:439-1812(-)	1374	5.60404e-90	P18723	RecName: Full=Gastrula zinc finger protein XlCGF48.2	53.4483
AF_ORF_10013	ATGGCGGACCCCGGCATGATGAGTCTGTTTGGAGAAGATGGAAATATGTTTAGCGAAGGGCTGGACGCCCTTGGGGAATGTGGTTATCCAGAAAACTCTGTCAATTCTATGGCACAGCAAATGCCTATGGATCAGGGTTTTGGTTCTTTGCAGTCCCCTCTCCATCATAATCCTAGCAGTCAAAACCAAGCAAAGCTGACCCACTTTGATCACTATAACCAATATGAGCCTCAAAAAATGCACATGATGGACCAGCCCAACAGAATGATGACAAACACTCCTGGTAATGGTATTGCCTCTCCACATTCACAGTATCACAACACACCTGTTTCTCAGGTGCCCCATGGTGGTGGCCAAATGGGAGTGTATCCTGGTATGCAGAATGACAGACATGGGCCA…	AF_Unigene_DN30197_c0_g1:334-993(+)	660	1.8268e-97	Q06A37	RecName: Full=Chromodomain-helicase-DNA-binding protein 7; Short=CHD-7; AltName: Full=ATP-dependent helicase CHD7	78.8546
AF_ORF_10016	ATGGTAAATAAACTGTATCCGTACACTGTTGAATTTGTAAAAGGCCAGTCAGATTCCAAAGACCAGCTAAAGAAATGCACCAGCAAAAGGCCACATGAGAATTCTCTAAATAAGAGCCCTGAAACCAAGTTTTCAAAACTGCAATTTAATGATGTGCCAGATGGTAATCAGAGGACAAATAATTCCACAGCTGAGCAGCAACAACATACAATACAGTCGGAAAACAAAGGGCACTGGAGTCAAGGACTAAAGGTTTCTATGCAGGATCCTAAGATGCAGATCTTTAAAGATGATAAAGTAGTGGTAATTAAGGACAAGTACCCCAAGGCGCGCTATCACTGGCTGGTTTTACCATGGCAGTCTATTTCCAGTCTGAAAGCACTTCGATCAGAACATTTA…	AF_Unigene_DN30249_c0_g1:449-1213(-)	765	7.27881e-101	P61801	RecName: Full=Aprataxin; AltName: Full=Forkhead-associated domain histidine triad-like protein; Short=FHA-HIT	61.9231
AF_ORF_10017	GGAGAAGACCAGGAGAATAGAGGGAGACAGAATAATATACGACTGAGAGGCATACCAGAAGCTACTCTGGGGTCAGAATTGAAGGTGACAGTATCAGCCATCCTTAATATGGTGTTGGACAGGCTGGTCACTGAGCATATAGAACTGGACAGGGTGCATAGAATGGGATCCATGACGGGACCTTCAGGTGCTATCCCTAGGGATGTGCTCTGCCGTGTGCACTACTTTACAGTAAAGGAGCACATTATGTGTAATGCTTGGTCCAAATGCACTATTGAGTTTGATGGGGCCAGGATTCAACTGTTTCCCGACCTATCTGCACGTACACTGCGCATGAGAAGAACTCTAAGGCCACTATTGGAACTACTTACCTCACGGGCTGCCACCTACAGGTGGGGG…	AF_Unigene_DN30202_c1_g1:2-421(+)	420	0.000201986	Q9UN81	RecName: Full=LINE-1 retrotransposable element ORF1 protein; Short=L1ORF1p; AltName: Full=LINE retrotransposable element 1; AltName: Full=LINE1 retrotransposable element 1	29.3578
AF_ORF_1002	ATGTCAGCAGGGAAGACCCCGGGCTCCAAGGAGCTGATGCAGATGGATCTTTACGGGCTGCTGGGTATAACATCTGATGCCAGCGAGAGAGAGATTAAAAAGGCATACAGGCAAAAAGCCCTAACCTGCCATCCAGACAAAAATCCAGATAATCCTCGAGCTGCGGAGTTATTTCACCAACTGTCTCAAGCCTTGGAAGTGCTGACCGATGGAGCTGCCAGGGCTGCATATGATAAACTCAGGAAAGCCAAAGAGGCTGCTGCCAAGAGGACACAGAAGCTCGATGATAAAAGAAAGAAAGTCAAACTTGATCTGGAGGCACGAGAAAGAGAGGCGCAAGCAAGAGTAACAGAGGAGGAAGAAATACATGTTGCTCGGACGCTAGAACAAGAGATAATA…	AF_Unigene_DN2974_c0_g1:57-1007(+)	951	3.21249e-104	Q91WT4	RecName: Full=DnaJ homolog subfamily C member 17	69.5082
AF_ORF_10020	ATGCCGCGTAGTCCTACTTCCAGTGAAGATGAGATGGCGCAGAGCTTCTCAGACTATTCAATGGAGTCCGAATCTGACAGTTCAAAGGAAGAGACCATCTATGACACCATTAGGGCAACTGCAGAGCGTCCAACCAGCAGGCTGGAGGATATTCAGACCAACACCATGGTCATCAGGATTGTAATTCCAGACCTACAGCAAACAAAATGCATCCGGTTTAACCCTAATGCCACTGTGTGGGTGGCAAAGCAGAGGATCTTGTGCACTCTCAACCAGAGTCTTAAGGATGTCCTCAATTATGGCCTTTACCAACCCTACAGTAATGGAAGAGAGGGAAAGTTTCTTGACGAGGAACGGCTGCTACGGGAATATCCTCAGCCAATGAGCAGAGGCGTGCCT…	AF_Unigene_DN30290_c0_g1:37-2232(+)	2196	0	Q9WV48	RecName: Full=SH3 and multiple ankyrin repeat domains protein 1; Short=Shank1; AltName: Full=GKAP/SAPAP-interacting protein; AltName: Full=SPANK-1; AltName: Full=Somatostatin receptor-interacting protein; Short=SSTR-interacting protein; Short=SSTRIP; AltName: Full=Synamon	96.4539
AF_ORF_10022	CACTTTATTAAACTTGATGGATCTGTGGAATCTAAATGGACAGTTCTAGGGAAGGGGGAGAAAGGGTTGTTAACTGCCCAACATCTCTTATTGGTTTCATTATCTCTTTATAGGTACAGAACACTTTTCAGGCCCAAGTATAAAATCGGGTACAAGATAGTGACCGAGCTACAGTGGCGCTGTTGTCCTGGACATTCAGGGGACTCCTGCCAAGATGGAACTCCTGTCCAACCAGCATACCACCCACCTTACATGGGACCTAAGGCAGGCCCAGGACAGAAGCCGTTCCCTCCACCAAAGACCCCTCCTTACCACCCTAAACTGCAGCCTGAGACTTTTCCGGACCCACCAATTTCATCTAAGAAGAGTGGCTATGGTAGAAAACTTCCACCTATATTT…	AF_Unigene_DN30211_c0_g1:2-1417(+)	1416	3.11371e-63	Q9NT22	RecName: Full=EMILIN-3; AltName: Full=EMILIN-5; AltName: Full=Elastin microfibril interface-located protein 3; Short=Elastin microfibril interfacer 3; AltName: Full=Elastin microfibril interface-located protein 5; Short=Elastin microfibril interfacer 5; Flags: Precursor	62.5
AF_ORF_10023	AGTCGTCTTGCTGCCGTCGAGGAGCTGTGTGCTGCTGGATGTTCTGCACCTGGAGGAGAATCTCTTGTAGAAATTCATAATGAGATCTCAAAGTGCCAGAAGCAGAACCAGGATGTCCAAAAACAACTAAGTCACCTGAACGGTACTGTTTTAGGCATTAAGAAGCAGCTTCAAAGACAACAAGAGGAAGCATTACAAGGTGAGATCACTCTGCTACAAGTTAACTTGCGCAGTGTTGGACGTTCTTTGCATGGCTTGGAAGAAACAGTGAACAGATTTTCAGATACCGTATCCCAAGTAAATTCCACTGTGGAGGAACGGGGTAACCGGCTTACCGAAGAACTGATCACCGTTCAAGGACAAATAGATGGCCAGGGCTCTCAAATCCGGTCCAGCCGA…	AF_Unigene_DN30211_c1_g1:1249-1962(-)	714	3.57577e-32	P59900	RecName: Full=EMILIN-3; AltName: Full=EMILIN-5; AltName: Full=Elastin microfibril interface located protein 5; Short=Elastin microfibril interfacer 5; AltName: Full=Elastin microfibril interface-located protein 3; Short=Elastin microfibril interfacer 3; Flags: Precursor	38.6364
AF_ORF_10025	CTTAGCGGCTCTTCAGCCACCAGTGTTTCCCATACTTCCCAACCACCCTCATCCCCTACATACAGCACCCCTGTTCAGTCCCCAGTTCAATCCCCAGTGCAATCCCCTCTTCAGCGGGTGAATTCCTTCAATAGCTATTCTTCTCTTCGGAGCCCCACAACACCAACCAACTACCAACCAACCTTCTATCAAAGGAACTACCAACCTGAGTCCCCAACCCACTTGTTTAATAATAATAACAACATCTATCGATCATTCAGAACCCGCAGAGAAGACTTTCTAAACTCCAGGTTTACCCAAGGGTGGAGATTGTTTTCTAAACCCACAATGACCTAA	AF_Unigene_DN30213_c1_g1:165-500(-)	336	5.98655e-22	Q6PF42	RecName: Full=Protein FAM83A	61.9718
AF_ORF_10026	AGGTCCAAAACACTGGGGAAAATTAAGAAAAGGATCGAGGATGCCAAAAATAGATGGGCCAATTTGGGCAAGGCTGATTATAGCTACAACGAGAGCGCACGCTTGGCCACGGATGCCCTTTTGGATGGTGGGAAGGATTCCTACCAAAAAGTTCTGACGGACGAGGGAGAGGTGGACTTTTTCTCCAAGGCGGAGGTCCAGTTTATTGTGGACAATGTGAAAGAACCCTATTATTCTAATGATAGTACCAATGAAGGTGAAAATGGGTCGTTGCAAAATGGGAACCATGAGCATAAATCTGAAAGCTTTTACCCTATTAATTCGGACAACAGTGAACCCACAATGCAGCTACACAACTGGAGCTCGGAGGAAAAGCCGTATCTGAAGGACAAGTCCAGT…	AF_Unigene_DN30213_c2_g1:1-1005(+)	1005	0	Q6PF42	RecName: Full=Protein FAM83A	75.0742
AF_ORF_10027	ATGTACCTTAGGAAACGTTTCACGAAAATAATGACCATCAATACTGTTACAACTGAGATACAAAAAGACTATCAGAATCGTATGACATGCTCTGGCGAACCTTCAAATTTCACTGTAACATTGGCAAATCTTACAGAAGCTGACAGTGACTTTTATATCTGTGATGGCCTCACTGCTGACAACAATGGAATTCATGGAAATGGAACCCTTATTATTGTTGGAAAACAAGCCATAAATGATGAAAAAAATGAAAATGAAACGGGAGAAGTGCATAAGCCTTTGAACAAGACCCCTATTATCATCTCTGTCTGTGTTTTTCTCATCATCCTTGTAATCTTTGCATTTGTCGTATATAAAACAAAAATGGAGAAGAAAAAAGGAAACCAAAGCACCTATGTT…	AF_Unigene_DN30215_c1_g1:166-621(+)	456	0.0211898	Q86XK7	RecName: Full=V-set and immunoglobulin domain-containing protein 1; AltName: Full=Cell surface A33 antigen; AltName: Full=Glycoprotein A34; Flags: Precursor	50
AF_ORF_10029	AGGTTTGTGGGCAGTTCCATTACAAGAAGCTCCCATAATCCCTGTGTTCTCATTTCTATCCTTCCTGCTTCTTGTGAGTACACCACCATGGCCAGGAAATATTCAGACACAGAGAAACTCATCCAGGCAGTGAAGGAGCGGCCCTGTTTGTATGATCACACAGATGGGGACTATGCAGATACACACAAAAAGGAACAAGCATGGCATGAAGTGTGCACAATATTGGACCATGCATATGATACTAGGACCTTAGAGGAGCAGGAAGATTTTGTTAAAGAAACGAAAACTCGGTGGAAGTCCCTGCGTGACCAGTTTATTGAGGATCTGAGAAAGATAAAGCAAAAAAATAGGGAGATGCAGCTAACTTCTAGAAGTGTTGAAGCGGCAGAAGAGTCATCT…	AF_Unigene_DN30268_c0_g1:126-1298(-)	1173	0.00501963	P05552	RecName: Full=Transcription factor Adf-1; AltName: Full=ADH distal factor 1	36.6197
AF_ORF_1003	GAAGAAGATGATCAGACTTGTATGGAAAATGATCAGCAATCTACAGAAAAAAGTGAAATGATAGTGATAATTAAAGAGGAACAATCTTCTGTCGATAGCATAATAGCTGGAAATGATGTTTGGAATTCCCCAGATGGACGTATATTTTTATCTCCAGGCCATAATTTAGAAGAAAATGGAATTGCCCGATATTCTCTAGGAGAAATGCCGGCTGTTGTAAATATCCCATCTGCGTTTAACAGTATGGATAGATCATTAGGTATCTCGGAACCTGAGGAACACCCTTCTCATGGGTCATGCATTGTTGAGCGTTGCAGTAATAAGACGTTTCCATGTCCTAAATGCGATAAGAGTTTCGGCAAGAATGCAGATCTTCTTAAACATCAGAGGACGCACACA…	AF_Unigene_DN2920_c0_g1:2-493(-)	492	8.00023e-16	P18736	RecName: Full=Gastrula zinc finger protein XlCGF71.1	71.875
AF_ORF_10031	GTGATCCGTGTAGATCTGCAGGGAGCTGAGTTGTGGAAGCGCTTTCATGAGATCGGCACCGAGATGATCATCACCAAGGCCGGGAGGCGGATGTTTCCAGCTATGAGAGTGAAGATCTCTGGGCTAGATCCACATCAACAATACTATATAGCCATGGATATAGTGCCTGTGGACAATAAAAGATATCGTTACGTCTACCACAGTTCAAAATGGATGGTTGCAGGCAATGCAGACTCTCCAGTTCCCCCACGTGTTTATATCCATCCAGACTCCCCAGCTTCTGGTGAGACATGGATGAGACAAGTCATTAGTTTTGATAAACTGAAACTTACCAATAATGAGCTGGATGACCAAGGGCATATAATTCTTCATTCAATGCACAAATATCAGCCACGTGTC…	AF_Unigene_DN30244_c0_g1:1-1404(+)	1404	0	O95935	RecName: Full=T-box transcription factor TBX18; Short=T-box protein 18	88.2479
AF_ORF_10032	ATGGAGCTATCTGGTTGCCTGAAAACAGTGTCAATCCCATTTACTCTCCTCTACCTGATATACTCATTAGAGGGGACACACTCAGAAAAACTCTTCCATAACAGAGACCATTCAGATGTAGAACTACAAAACCACCCACAAGCTGATGCCATTCTGAGCCCTGAGGCAGCACAGCAATATCTGGTCAAATATGGTTGGGTGGATCCTGTAAACTGGGAGGAACAAGCATTTGGAGAGTCTCTTGACCTTGATCAAGCTCCACAAGATGTTTCCCAACTTATATCAGAAGGAGAATCATCAGAACGCTCCTTCCTCCCTTCTCCAAATAAGACGTCGTTAAGTTCAACTTTTTCAGAGTCATTGAAAAAATTTCAAGAAGCCAATGGTTTGAATGCCACA…	AF_Unigene_DN30269_c0_g1:3031-4872(-)	1842	0	O93470	RecName: Full=Matrix metalloproteinase-21; Short=MMP-21; Short=xMMP; Flags: Precursor	56
AF_ORF_10033	ATTTTTGAAGAAGTGGAGGAATCAAGATCTGTTACTTTTATCACGGATGCGGATGAGGCCCTCTTGGAGCAGCTTAGAGCTACGGCGGCTGAAAAAGGTCCAGGCGGTTTGCAGGAGCAGGTTGCGGTGGCGATGCAGGGGACCTCGTCGACCTCGGGGGTTGCTGGATCAGAGGTTGTGCGGCCTCGGAGGTCTCAGCCTTCAGAGCGCCTGAGCCCAGAGCTCCCCAGGGCTCAGCGCCGCAATGGGAGCCCCATCAGGGACCCTCCAGGTCGCCCCGCCAAACAAGCATCCACTGTGGCGGTGAGGGGCTCTGGGGGGAATCCCCCTCACACGGGGAGCCCACTGAGACGCAGCCCTGATTCTGCAAGTCCCAGGTTTCTTTCCCGTTCTTCTGGG…	AF_Unigene_DN30227_c0_g2:1-702(+)	702	0.287119	P20817	RecName: Full=Cytochrome P450 4A14; AltName: Full=CYPIVA14; AltName: Full=Cytochrome P450-LA-omega 3; AltName: Full=Lauric acid omega-hydroxylase; AltName: Full=Long-chain fatty acid omega-monooxygenase; Flags: Precursor	39.5349
AF_ORF_10036	GCTAACATGGAGGCTTTGCTGAAGAAGGAGTTGAGCTGCTCCCAGGTGAAGCTGGCTGGTCATTCAGGAGGAGGCTGCATCAGCCAAGGCCAAAGCTATGACACTGACCTGGGCCGCCTCTATGTCAAGGCCAACCACAAGGCTGAGGCAAGAAGGATGTTCGAAGGAGAAATGGCGAGCCTGCAAGCTATTCAGCAAACAGGAACCATCCGGGTCCCCAAACCCATAAAGGTGATTGACCAGCCATCAGGGGGTGCTTTGCTTGTGATGGAGCACATGGACTTCAAGAGTCTTAACAGACAGTCAGCAAAACTGGGAGAGAATCTGGCGGACCTCCATCTCCATAACCAGAGGCTACGGGACAAATTGACCAAACAGAGCAGGACTGTAGGTGAAGGG…	AF_Unigene_DN30225_c0_g1:1-579(+)	579	7.38346e-79	Q8K274	RecName: Full=Ketosamine-3-kinase; AltName: Full=Fructosamine-3-kinase-related protein; Short=FN3K-RP; Short=FN3K-related protein; AltName: Full=Protein-psicosamine 3-kinase FN3KRP	63.9535
AF_ORF_10037	ATGAAATCACTATCAATATTGCCTTCTACTGACTACTCTGAACAATTTACTAATCAGCATTTGCTAAGTTATAAGTCCCAAAATTTGGCAGACATGTTTTTCTGCCCTTTGATCGCTGGTGATGGGGATGCAAATCTTCCTGCCAATCATTTACCAACGGGATGTATCCACAGCAGGTCACAGTATGAAAACCAAACTTGTCCACATACTGGAGGTCAGACTGTCCAGGCCCTTCACCTACAGTCCTGCTCTGTTTGGTCAATTTGTCCCGTAGCCTCTGGTTATGGAGATGGAGGTCCGCCAGATTCTCTCCCAGTTTTGCTGACTGTCTGTTAA	AF_Unigene_DN30225_c0_g1:293-628(-)	336	2.91929	A1CHP1	RecName: Full=Probable dipeptidyl peptidase 4; AltName: Full=Dipeptidyl peptidase IV; Short=DPP IV; Short=DppIV; Flags: Precursor	47.2222
AF_ORF_10038	ATGGCCACCAAAGGGGGCAAAATTGGCTACAGGAGTGAAGTGGATTTACTGTTAGAAGATGAGTTGCTGCAAACCCCTGCAAGAAGCCACCAGCATGGAGATCGAGTCAAGAAGCCCAGTGGGGACCAACTATGGTCAGAGTGTGAGGTTCGGGTCTGGATGTTCACGCTTCTGGCAGGAACGTGCTTCCTGTACTGCGCTCGATCCAGTTTACCTATCTGCGCGGTGTCGATGAGCGAGCAGTTCGGATGGAACAAGAAGCAGACTGGGTTAGCTCTAAGCAGCTTCTTCTGGGGCTATTGTCTGACGCAGATTGCTGGAGGTCATCTGAGTGACAAAGTCGGTGGGGAAAGAGTCCTCCTCGTATCTGCTCTGCTATGGGGGTTCATCACAGTTGTC…	AF_Unigene_DN30226_c0_g1:115-1509(+)	1395	1.26079e-157	Q9BYT1	RecName: Full=Solute carrier family 17 member 9	54.5882
AF_ORF_1004	CACACCGGAGAGCGCCTCTATTCCTGTCGAGAATGTGAGAAATCCTTCAAACAAAAATCTGACCTTCTCAAGCATTTGAAAGTTCATACGGGAGAGAGACCTTTCATATGTACTGTGTGTGGGAAAAGTTTTACGGCCAAATATATACTTATAGAACACCATCGTCTGCACACTGGCGAGATGCCGTTTAGGTGTTCGGATTGTGGAAAAGGTTTCATAAGAAAGGGTACTCTCATAATACATCAGCGAACTCACACTAGAGAGCGGCCATTTTCCTGTCTGGAGTGTGGCAAACGCTTCAAACAGAAATTGTGTCTTGTCCGACATCAGAAGCTTCACGCATACAGAGATTCTTTGTCGTGTTCTAAGTGTGGAAAGAATTTTAAAACAAAGTATGAG…	AF_Unigene_DN2920_c1_g1:3-542(+)	540	3.57045e-62	Q95K49	RecName: Full=Zinc finger protein 614	56.3218
AF_ORF_10040	AAGTCTAGAGTAACATTCCAGCTGTCAGCTGAAAGAAGCTACCACATCTTCTACCAGATCTTGACAAACAAAAAACCAGAGATTGTTGAAATTCTTCTTCTGACCACCAACCCATATGACTACCCCTCAATCAGCCAGGGTGAAATCGTTGTGAAGAGTATTAATGATGAAGAGGAGTTGATGGCCACTGATACTGCCATTGACATTCTGGGATTCACCCAAGAAGAAAAGATTGGCATCTACAAGTTGACTGGTGCTGTCATGCATCATGGAAACATGAAGTTCAAGCAGAAGCAGAGGGAGGAGCAGGCTGAGCCAGATGGCACTGAGGTGGCTGATAAAATTGCTTACCTTATGGGTTACAACTCTGCTGATTTACTAAAAGCTTTGTGCTATCCA…	AF_Unigene_DN30232_c0_g2:1-630(-)	630	1.80857e-126	P02565	RecName: Full=Myosin-1B; AltName: Full=Myosin heavy chain 1B, skeletal muscle; AltName: Full=Myosin heavy chain 3; Short=Myosin-3; AltName: Full=Myosin heavy chain, fast skeletal muscle, embryonic	88.0952
AF_ORF_10041	ACACTAGTGATTTACAATGATGCACAAAACACACCAAATGGTTACACTTATAACGCAGGTACGAATTCCGTATCCGCTTTCAATGGAAAAGGAGATGGAACAGTCTCTGATGACGGTCCAAGATGGGTGTGCTCTAACTGGCAAAACGTAACATGCTACAACCACAAACTGAATGGACTGACTCACATAAACGTCTTATCACATGCAACAACAATTCAAAAGGTGTTTGAGTTCGTCGAAACAGAGAGATTCCCCGATCCTACTCCAACTCCAATAACATCAAATGAACCAGTTATAACAACAACAGCAACTAAACCAATTGATACAACAACAGCAACGATAATTACTGATTCAAAAGATGAAACAACAACTGAAAGCATAAAAGAAACAGACATTACA…	AF_Unigene_DN30233_c1_g1:3-446(-)	444	3.21492	Q1GP63	RecName: Full=tRNA uridine 5-carboxymethylaminomethyl modification enzyme MnmG; AltName: Full=Glucose-inhibited division protein A	38.7097
AF_ORF_10042	ATGTTGTCCTCACAAGTACTGCGATTGGTTGGAAGAAGAGCCCTGTCTACCTCTGCCTGTCTGCAGGGACATTCAAGTGTGGCTATTCCATCTTACACCCTCCCCACATACCATGACAACAGGGGAACCCCACTCCCAGATGTGCCATTTGTAGGGCAACTGACCTCTGAACAGGTGGCGTTGAAAGAAAAGGAAAAGGGATCATGGAAGTCGCTGTCAGACAAAGAGAAATTGGAGTTGTACTACATCAAGTTTAACAACACCTTTGCTGACATGAACAAGGGATCAAATGAGTGGAAGACTGTTTTGGGAGGAACCCTCATCTTCATCGGACTCTCTGCTATCCTCATCATGTGGCAGAGGAAATTTGTGTTCGGCGAAGTCCCCCACACTCTTTCT…	AF_Unigene_DN30222_c0_g1:143-649(+)	507	2.64781e-75	P19783	RecName: Full=Cytochrome c oxidase subunit 4 isoform 1, mitochondrial; AltName: Full=Cytochrome c oxidase polypeptide IV; AltName: Full=Cytochrome c oxidase subunit IV isoform 1; Short=COX IV-1; Flags: Precursor	61.1111
AF_ORF_10043	ATGAAGCGGCGGAATGCGGACTGCAGTAAACTCCGGCGCCCTTTAAAACGGAACCGAATCACAGATGGAATCTATGGGAGCACCTTCCTGTATCTGAAGTTCTTGGTCGTCTGGGCGCTGGTGTTACTAGCAGATTTTGTTCTAGAATTCAGATTTGAGTACCTGTGGCCATTTTGGCTGTTCATCAGAAGTGTATATGATTCATTCAGATACCAGGGCTTGGCCTTCTCAGTATTTTTTGTCTGTGTAGCATTCACATCCGATATAATATGTCTCTTATTTATACCAGTGCAATGGCTGTTTTTTGCAGCCAGTACCTATGTATGGGTACAGTATGTATGGCATACAGAAAGAGGAGTGTGTTTACCTACAGTTTCACTATGGATACTGTTTGTATAT…	AF_Unigene_DN30251_c0_g1:224-2203(+)	1980	0	Q8N5G2	RecName: Full=Macoilin; AltName: Full=Macoilin-1; AltName: Full=Transmembrane protein 57 >gi|88911361|sp|Q2TLZ1.1|MACOI_CANFA RecName: Full=Macoilin; AltName: Full=Transmembrane protein 57	89.006
AF_ORF_10044	GAGACCAGTGAGTCTGAAGTGTCTCCCATGCCTTATAATAGGAGTGAACAACCGTCCAATAGAAATGCTTTGAGTAGCATCACAAATGTTGAGCCAAAATCAGAGCCAAATAATGCCTCCCCTTCTCAAACCTCAACGCCTGTTAGTGACATTAATAAATCTGATCATGTCAAAAGCTCCTTTAAAATTCACAGAATGAGGCGGATGGGAGCATCATCACGGAAAGGCAGGGTATTTTGTAATGCATGTGGAAAAACCTTTTATGACAAGGGAACTCTAAAAATTCATTACAATGCTGTGCATCTTAAGATAAAACATAGGTGTACCATTGAAGGCTGCAACATGGTTTTCAGTTCACTTAGAAGTAGAAATCGGCATAGTGCAAATCCCAATCCTCGG…	AF_Unigene_DN30239_c0_g1:2-1045(-)	1044	1.42262e-151	Q8BMQ3	RecName: Full=Zinc finger protein basonuclin-2	74.221
AF_ORF_10045	CTGCAGCAGTTTCTAAGGTTTGGCGAGACCAAATCTATTGTGGAGCTTATGGCCATTCAAGAGAAAGAAGGTCAGGCAGTTGCTGTTCCTTCCTCAAAAGCTGATTCGGACATAAGAACTTTTATTGAAAGCAACAACCGCACCAGGAGTCCAAGTGTTCTCTCTCACTTAGAAAACAGCAACCCTTCCAGTATTCACCACTTTGAGAACATGCCCAATAGCCTTGCATTCCTCCTTCCATTCCAGTACATCAATCCTGTCTCAGCTCCTATGCTTGGATTACCTCCTAATGGTCTTATGCTAGAACATCCTGGATTGAGGTTGCGGGAACCTAACAATTCGAAGCAGAATGAATGTGAAGAGACCAGTGAGTCTGAAGTG	AF_Unigene_DN30239_c2_g1:3-383(-)	381	2.48858e-61	Q6ZN30	RecName: Full=Zinc finger protein basonuclin-2	89.7638
AF_ORF_10046	TGTGACATGTGCAAGAAAGTTGTCGCTTACGTCGAGACACTCATCAGCACACAAGGCGAAGCACAGATCATCGCACTCGTTAAGTCCCTCTGCGCAACATTCCCAGCACCATACAGCTCACTCTGTGACATCGTCGCTGAACAATACATCCCACTTGTCATTGAATGGATTGACCAAGGAATCGAAGGACTCCAAATCTGCGAGAACCTCGGCCTTTGTGATGCAGTTTCAATCAAGAAGGTCCGCCGCCACCGTATCATCATCCCACGCAAGGCTGACAATGGCTTCGCATGTGACATGTGCAAGAAAGTTGTCGCTTACGTCGAGACACTCATCAGCACACAAGGCGAAGCACAGATCATCGCACTCGTTAAGTCCCTCTGCGCAACATTCCCAGCA…	AF_Unigene_DN30245_c0_g1:3-797(-)	795	4.02851e-16	P07602	RecName: Full=Prosaposin; AltName: Full=Proactivator polypeptide; Contains: RecName: Full=Saposin-A; AltName: Full=Protein A; Contains: RecName: Full=Saposin-B-Val; Contains: RecName: Full=Saposin-B; AltName: Full=Cerebroside sulfate activator; Short=CSAct; AltName: Full=Dispersin; AltName: Full=Sphingolipid activator protein 1; Short=SAP-1; AltName: Full=Sulfatide/GM1 activator; Contains: RecNam…	36.5854
AF_ORF_10048	ATGACGGAGCTGAGGCAGAGACTACCCCGGGAGCCAGAGGCTGAGGATAAGGACATTGAACCCGATGTCAAACTTGATGGGGAGACAGCATCTGACAGTGACAGTAAAACTGACCCAGCCGGCACTCAACAAGGAACTCCGACCGACGACACTCCAGAGGTCCTCAACCGAGCTTTATCAAGCCTGTCATCCAGATGGAAGAACTGGTGGGTCAGAGGCATCCTAACATTAGCCATGATTGGCTTCTTCTTCATCATCATCTACTTGGGACCTATCGTGCTCATGATGATTGTGATGTGCGTACAGATCAAGTGTTTCCAGGAAATCATTATGATCGGATACAACGTCTACCATTCCTATGACTTGCCTTGGTTCCGGACACTTAGCTGGTACTTCTTG…	AF_Unigene_DN30253_c0_g1:755-2089(-)	1335	0	A0JNC1	RecName: Full=Phosphatidate cytidylyltransferase 2; AltName: Full=CDP-DAG synthase 2; AltName: Full=CDP-DG synthase 2; AltName: Full=CDP-diacylglycerol synthase 2; Short=CDS 2; AltName: Full=CDP-diglyceride pyrophosphorylase 2; AltName: Full=CDP-diglyceride synthase 2; AltName: Full=CTP:phosphatidate cytidylyltransferase 2	88.4091
AF_ORF_10049	ATGCGGGTTCACTGTACAGTAAACACTGTTCTAGCCCTTTTTGGAGAGGACTCATTAACCCCTTTGCTGCTGGAGATGGTCCCAGAGGTCATTGTTTTTTTTTGTAAAGATTTGTGCGATGTCATATTTTGCCTGTACATTTTTATTGGTTTATTTTTCCACAAGCCTTGTGTTTACATGTACCTTCCGAAGAAAGAGCCTGACCGGCATACTTGTAGAGTTGGTACCTATGGGAGTGCACAGCATTCCAGCCTCCCACACACACATTATAGAATGAGTGACATTTTTAAAACCGGCATGTGTAAGAAGTTATTTTTAAATGCCACAATCAGTTCATTTCTAGAGATATTCTGCATTTTAAGTATCTCGTTTTATAATTTCACAGAATTCTTCAGGTCT…	AF_Unigene_DN30253_c0_g1:176-712(-)	537	5.70238	Q19KC1	RecName: Full=Aquaporin NIP2-1; AltName: Full=NOD26-like intrinsic protein 2-1; AltName: Full=ZmNIP2-1; AltName: Full=ZmNIP2;1	40.4762
AF_ORF_1005	ATGTCGGACAAGACACAATTTCTGTTTGAAGCGTTTGCCACACTCCAGACAGGAAAATGGCCGCTCTCTAGTGTGAGTTCGCTGATGTATTATGAGAGTACCCTTTCTTATGAAACCTTTTCCACAATCCGAACACCTAAACGGCATCTCGCCAGTGTGCAGACGATGGTGTTCTATAAGTATATATTTGGCCGTAAAACTTTTCCCACACACAGTACATATGAAAGGTCTCTCTCCCGTATGAACTTTCAAATGCTTGAGAAGGTCAGATTTTTGTTTGAAGGATTTCTCACATTCTCGACAGGAATAGAGGCGCTCTCCGGTGTG	AF_Unigene_DN2920_c1_g1:3-329(-)	327	0.588349	Q253K4	RecName: Full=Proline--tRNA ligase; AltName: Full=Prolyl-tRNA synthetase; Short=ProRS	31.746
AF_ORF_10051	AGTGATTGGTGCATTCTATCCCTGCAGTGTGCTCAGGATTCCTCCCTGCATCGAAAGAGTAATGAGATAGACTGCAACTGTAATAGTGTTACCAAAATGTCAGCCAATGGAAGCTCTGCCCTCCGTCTGGACATCATCGATGCCAAATCACCAGCCAATCAGTACTTGGTTCAGCTATTGGAAGACAAAGGGAAGATGACTTTTCAGCCAATGACAGAAGAGAGAATCCGTCTTGTCTTCCAGATTCTGGACAAGGTGAGCCCACAGCTGGGGACCTTCTCTCGCCTGATGGGGCTTCTCGGAGCCGAGTTACACGATGCTGTATACGTGCACCCAGGCAGTCATCATTGGAAGGACTGGCAGGGGACACATACGGTCCCATATTTCAGCCTGGTGAAA…	AF_Unigene_DN30258_c0_g1:1-1218(+)	1218	0.047432	Q8SS35	RecName: Full=Probable myosin heavy chain ECU04_1000	31.3433
AF_ORF_10052	TGCAGAGTTACCTTATACTATCAGAAGCAACGCCAGAGAGATCCAGCTCCTGCCCGCACCATGGACCAAGAAATCGTGGGGAACATTGACCTGCTGGCAATTGTCACTTTGATCAGCGTTATCCAGAATATATTCTTTGCTTTCAAAGTTGAAAATGAATCCAAAAATCAACATTCTAAGAGTTTCCAAAGAACTGGTTCCCCCGCCTTTGAGAAAGTCTACACAGCAAACCAAAACTGTATTGATGCGTATCCCACATTCCTCGCTGTGCTTTGGTGCGCTGGAGTATTATGTAGCCAAGCACCTGCAGCCTTTGCTGGCCTAATGTACTTATTTGTTAGACAGAAGTACTTTGTTGGTTATCTGGGTGAGAAGACACAGAGCACTCCCGGATATGTA…	AF_Unigene_DN30259_c0_g1:556-1101(-)	546	1.52312e-93	P20292	RecName: Full=Arachidonate 5-lipoxygenase-activating protein; AltName: Full=FLAP; AltName: Full=MK-886-binding protein	79.5031
AF_ORF_10053	CCACCACCACTACAAGGCACTATTACCTTTCATTCTATTCCTCCTCCCCCTCCACCACCAATACCAAGCGCTATTACCTTTAAATCTATTCCTTCTCCCCCTCCACCACCACTACCAGGCACTATTGCAGTTCCATATATTCCTCCACCTCCACCTCCCCCACCACCACTACCACCATCAGCTAATATAGCAGCTCCTCCACCACCACCTCCATTAATTCCTCCTCTTTTGGGGGTTTTACAAAATTCCTCACCATTTTCATGTTTTGTTCAGACACAACCACCCACATCATTATTACCAGGTTTTCTACAACCTCCTGTGCCAGCTGGATTATTAGCAATGGGACTAAGTAATGAGAAAGGAACCAGAAAAGCAGCCATTGAGCCAACAAAGCCAATG…	AF_Unigene_DN30264_c0_g1:3-485(-)	483	3.04192e-21	Q9NZ56	RecName: Full=Formin-2	73.6842
AF_ORF_10054	AAAGTAGATGCTCATGAGCTTGAAAGTCTTTTTTCAAAAACTGCAATCAAAGAAAAAAAGAAACCTATTTCTGATACAATAACCAAGACAAAGTCTAAGCAAGTTGTTAAACTGTTAAGCAATAAAAGATCACAAGCTGTGGGAATATTGATGTCAAGCCTTCACTTAGACATGAAAGATATTCAGAATGCCATTTTGAAAATGGACTACTCAGTTGTTGATTTAGAAACTCTTCAAGCTCTGTATGAAAATAGAGCTGCATCAGAAGAACAGGAAAAAATTGAAAAACATTTCAAGGCTTCAAAAATGAAGGAAAATTCGAAACCACTGGACAAACCTGAACAGTTCCTCTATGAATTGACAACTATACCAAATTTTTCAGAGCGAGTTTTTTGCATT…	AF_Unigene_DN30264_c1_g1:2-820(+)	819	2.2676e-144	Q9JL04	RecName: Full=Formin-2	78.3088
AF_ORF_10056	ACATTCTTCTATGTTATCTCTTTGCTCCTTTGTAAATCTATTCTGCTATATCAGAGTGAAGAACTGGAAGACATTAAAGTTGAGGTTAAAGAAGAAGAAGTGGAGATGTCTGTGATGGATTATCAGCAGTCCATGGAGGAGGATGGGATGATGGTGATAATCAAACAAGAAGAATCCTTAGATACCAGCTCAGATGGATCCAGTAACAAGAACCCACCAGAGAGATGTCCCCGTCCTCTGTATTCCCAGGATTCCATACAGGAAGATCCGGAGATCCCTCACCATTATCAGGAGGACGAACTAAAAGACATCAAAGTTGAGGTCAAGGAGGAAGAAGAGGAAATTGTTGAACAATCTTTGGAGGAGGATGTGATGACGAAAAGCAAAGGCGAGGAATTT…	AF_Unigene_DN30280_c0_g1:2-1009(+)	1008	4.8555e-41	O94892	RecName: Full=Zinc finger protein 432	72.2222
AF_ORF_10057	ATGGGGAAAATCTTTGCAACTTGCCTGCTGACTTTGGCTGGAGTTTTGCCTGCCGTGGCTGTTGGAGCTTACTCTGGCAGCTGTTCTTTTGATGAGCCATACCAGTCCTGTGGATATAGCCAATGGGAACGCAATGACTTGAACTGGGAACAGGTCAACACATTGAGAAAGCCACATACAGATTCCTGGATGCCATTAGGGTCCTTTATGATGGTGAATACGTCTGGAAGGTTGGCTGGGCAGAAGGCACTTTTGTTATTGCCTCAACTCAAAGAGAATGACACACATTGCATTGACTTTCACTACTTTGTGTCTAGCAAGAGTGGAGCCTTACCTGGACTGCTAAACATCTACGTAACAGAAAATAATGGGGCAATGGGAAGCCCCGTGTGGAATATA…	AF_Unigene_DN30278_c0_g1:251-4609(+)	4359	0	P28827	RecName: Full=Receptor-type tyrosine-protein phosphatase mu; Short=Protein-tyrosine phosphatase mu; Short=R-PTP-mu; Flags: Precursor	87.6381
AF_ORF_10059	ATGGCACCAGCAAAGAAAAGAGGCAACCGCGGACAGAAAAACCGAGCTGTAAAAAATGAGAAGTTGTCGTCCTTCATAAAGGATTTTGACAGCCAAGTCAAGACAATTGTAGAGGAATTAAAAAATAACGTGGTTAGTAATCTGAAAGAAGTGGATAGCCTGTACAATATCGAACTCCTCAAGCTACCGGCAGCTATCCGAGAAATGCGCTGGCTGGATTTTTTTGCAAAAGGAGGGAGTATGAAGGCTTTGGAGGCAGCTGCTACGGTGAATGTGGACATCGAGCAAATAACATCAAGTGTTTCTCAAACACCATTTAAGCCTGCCAAGAAAGTGAAAAAAGCAAAGTCCAACTCTGTTGAAGAAGTTGTAGAAAATGCTCCAGTGCAGAGTGTTCTG…	AF_Unigene_DN30286_c0_g1:58-897(+)	840	2.72263e-109	Q3KPK4	RecName: Full=Borealin; AltName: Full=Cell division cycle-associated protein 8; AltName: Full=Dasra-B; Short=DasraB; Short=xDasraB	65.1246
AF_ORF_1006	ATGGCGTTGCCATGGAAACTCTTTTACTTTCTGTCAGTCATGGCGGGGTGTCTATCAGACCTTGTACAAGCCGTTCCAGGTCAGCAAACTTCTTATGCTGCAATACTAAGAAGGAAATCAGCAAGTTCTTCATCATCACTGTTTAACTCCAAGAGCCGGCCGAGGTATAGCAGCTCTGCAATGGAGTCTGTTGGTCAACCTCTACAGTCCGGAAGGGAAAGATCCAAACAGTACAGCCCACTCACACACCTCTATCAAATGTCAGATGGTTTCCGGCAAGATGATGAGAGTGTGGATTATGGACCAGTGTTTGTCCAAGAGCCAGAGAATGTAATATTCCCC	AF_Unigene_DN2966_c1_g1:1-342(-)	342	1.33795e-21	P97527	RecName: Full=Contactin-5; AltName: Full=Neural recognition molecule NB-2; Flags: Precursor	89.4737
AF_ORF_10062	ATGGAGGTGGCCACCGACCAACCTCGCTGGATGGCACATCATGCTGTTCTCAATGGGCAGCACCCAGAGAGCCATCACCCCGGACTGGCACACAACTACATGGAGCCAGCCCAGCTGCTGCCTCCTGATGAGGTGGATGTGTTTTTCAACCATCTGGATTCACAAGGAAATCCTTACTATGCCAACTCTGCCCATGCCAGGGCAAGGGTCTCCTACAGCCAGGCTCACGCTCGCCTGACTGGCAGCCAGATGTGCCGGCCACACATTCTGCACAGCCCTGGACTTCCTTGGCTGGAAAGTGGCAAGTCGGCCCTGACTGCTGCCCATCATCACAACCCCTGGACGGTCAGCCCATTTGCCAAGACCCCTCTGCACCCCACTGGCGGCTCTCTGTATCCA…	AF_Unigene_DN30288_c0_g1:1856-3238(-)	1383	0	P23770	RecName: Full=GATA-binding factor 2; Short=GATA-2; AltName: Full=Transcription factor xGATA-2	90.9408
AF_ORF_10063	ATGGTTGAAAAACACATCCACCTCATCAGGAGGCAGCAGCTGGGCTGGCTCCATGTAGTTGTGTGCCAGTCCGGGGTGATGGCTCTCTGGGTGCTGCCCATTGAGAACAGCATGATGTGCCATCCAGCGAGGTTGGTCGGTGGCCACCTCCATTCTATGTTCCTCACTTCCAAATATACCCAAAAGTCCGTGGGCCCTTGGATTATGTATAATGACTTCTTATTATTTCAGGCACTGAAGTCTGAAACCGAAAGTGAATTCCTCCTAATTCCTGGGAACCTGCAGATCAACCAAGATCACAGCGGAATGTGCCTTATGATATCCCCTGAGAAGAATCGGTGGAGTGCAGTGTGTTCTCCAGCCAGGAGCAGCGAATGTTACTCAGATGGCAGCCTCTGT…	AF_Unigene_DN30288_c0_g1:3086-3532(+)	447	1.31248	Q54TW0	RecName: Full=Probable polyketide synthase 18; Short=dipks18	39.2857
AF_ORF_10065	GGATATGGTATGTACAGCGGTGAACGGGATGAACCTATATACCGCAATATTTCCAAAGAGGATGTTAATCAAGTATATGACTATACAGCTGAGCAAGCACCTTATACTAGGGTATCTCTGTCTCTGGGGGATCAAAAATCAGAACATGAGGGGGTTCAAGATAATCAGCACAGATTTCATAGAGAAACCATACCACGCGAAATTAGACAAAACTGTGGTGTGCGTAGTTCACAGTCTTTCAATGATCCCGCATGGGCAGAAAGGGAGAGCACAATGCCGTATGGCAAACGTGTAAAACTGAACAATGAACAGTATTGA	AF_Unigene_DN30295_c0_g1:2-319(+)	318	0.43778	A0KGL5	RecName: Full=RNA polymerase-associated protein RapA; AltName: Full=ATP-dependent helicase HepA	56.5217
AF_ORF_10066	CAACATGAAGCCCAACTACACGAGCATGTAAAGCAACAACAAGAGCTCCTGGCTATGAAACATCAGCAAGAGCTTTTGGAGCATCAGAGAAAATTGGAACAACATCGGCAGGAGCAAGAAATGGAGAAACAACAGCGGGAACAGAAACTGTTACAACTGAAGAATAAGGAAAAGGGAAAGGAAAGTGCTGTAGCAAGCACTGAAGTTAAAATGAAGTTACAGGAATTTGTCCTAAACAAGAAGAAAGCTCTTGCTCACCGTAGCCTAAATCACTGCATATCTAGTGATCCTCGCTTCTGGAAAACTCAGCATAGCTCCCTGGACCAGAGTCCACCACCTCAGGGAGGGGTATCTGGTTCATACCACCATCCTGTC	AF_Unigene_DN30296_c0_g2:2-376(-)	375	5.63258e-50	Q6NZM9	RecName: Full=Histone deacetylase 4; Short=HD4	89.7638
AF_ORF_10067	ATGAGCTCCCAGACTCACCCAGATGGAATATCTGGTCGGGACCAACCAGTGGAGCTTATAACGCAGACTCGTGCCAAACACATGCCAAGCACTGTTGATGTTACTGCTGCGCTGCCACTTCAGGTGGCCTCTGGCACCCTTCCTATGGACCTTCGGCTGGATCCCCAGTATACTCTCCCAGCACCAGACACTAGTGGCAGGGAACAACAGCTGCAGCAAGAACTGATAGCACTAAAGCAGAAGCAGCAAATACAGCGGCAGCTCCTTATTGCAGAGTTTCAAAGGCAGCATGAACAACTGTCAAGACAACATGAAGCCCAACTACACGAGCATGTAAAGCAACAACAAGAGCTCCTGGCTATGAAACATCAGCAAGAGCTTTTGGAGCATCAGAGAAAA…	AF_Unigene_DN30296_c0_g3:3-440(-)	438	2.55857e-53	P56524	RecName: Full=Histone deacetylase 4; Short=HD4	80.137
AF_ORF_10068	ATGAGGAATGAAAAGAAAAGAAGTATTTGTCCAGCTGCACTGCACAGAACCATAATGATTTTGCCTGCTATCAACCAGAAGATTGTAATATTATTTACCTTGAGTCTTTTTCTGCTGTCCTTTTCATGGAATATTGTGAATAAAACAGCAATAAAGCCAGAATGTGGAGAAACGACAGTGATACAGGAAAAAATCACCCAGAATACAACAAAGATAGAGCTAATGCCCCAGCCAAAGAAAGAGGTGCTCGTCCTGATTTGGCACTGGCCTTGGGGATACACATTCCCATTAGACAGGTGCTACCAAGATGTTGGTATCCCAGGTTGTAAGATGACAACAGATAGGAGTCTATATAGTGTTGCCGACGCTGTTGTCATGCATCATGTGGAGATAATGTAT…	AF_Unigene_DN30298_c0_g1:530-1669(-)	1140	1.32348e-99	O19058	RecName: Full=Galactoside 3(4)-L-fucosyltransferase; AltName: Full=Alpha-3/4-fucosyltransferase; AltName: Full=Blood group Lewis alpha-4-fucosyltransferase; Short=Lewis FT; AltName: Full=Fucosyltransferase 3; AltName: Full=Fucosyltransferase III; Short=FucT-III	48.6755
AF_ORF_10071	CTCATCCACCAATCACAAATCCTTACTCTTCATCCACCAATCACAAATCACTGCTCCTCATCCACCAATCACAAATCCTTACTCTTCATCCACCAATCACAAATCACTTCTCCTCATCCACCAATCACAAATCACTGCTCCTCATCCACCAATCACAAATCACTGCTCCTCATCCACAAATCACAAATCATTGCTTCTCATCCACCAATCACAAACCACCGATCCTCATCCACCAATCACAAACGACCACTCCTCATCCACCAGTCACAAATCATCGCTTCTCATCCACCAATCACAAATCACTGCTCCTCATCCACCAATCACAAATCCTTACTCTTCATCCACCAATCACAAATCACTGCTCCTCATCCACTCTCATCTACCAATCACAAATCACCG…	AF_Unigene_DN30375_c0_g1:2-481(-)	480	2.82477e-09	Q5R9S5	RecName: Full=Zinc finger protein 182; AltName: Full=Zinc finger protein 21	34.0909
AF_ORF_10072	GATGGCTTGTCTGTGATCCTGGCTGCTTGGGGGTCTCCGAGCTCAGCTTTGACAATGAGCGAGGGAGTGCGGAGAGCGGAGTCCGGCACTCAGTTGCTTGCTAGACTGGAAGGCCGGGCATCGCTTAAAGAACTTGAGCCGTTACTTTTTGCCAGCATAGACTGTCCAGTTCATGGTGACGTAATTGAATTTCACGGTGCCGAAGGCACAGGAAAAACAGAAATGATATGTCATCTAATTGCACGGTGCATCTTGCCTAAATCCGAAGGTGGCTTACAAGTGGAAGTGATCTACATAGACACTGATTATCACTTTGATATGCTTCGGCTGGTGACTATCCTCGAACACAGACTGGCAGAGAGCAATGAGGAGACGGTGAAAGAGTGTTTGAGTAGATTC…	AF_Unigene_DN30346_c0_g1:182-1084(-)	903	1.11025e-113	O43543	RecName: Full=DNA repair protein XRCC2; AltName: Full=X-ray repair cross-complementing protein 2	64.311
AF_ORF_10073	CGCTTCTTCTGTATTTTCTGGGGGAGAATACCTAGAAGTACGCTGGACGTGAGGATCACCAGGCTGGGACCAAGACATCTCGTTACCATGGACAACCTAGATGAACTTCTTAAAGAGACAGAGCTGCTTGCACGACACATGTCCTCATACCAACATGAGTTACCCCCTGATCTGGATTATGATGCAAATGTGAGTGAGGAAGCAAAGAATCAGTTAATACAGGAGTGTGAAGACCTTTGGACTGAAATGAAGGAGTGTCAGAAGAAACTCATGGTTCTAGATGCAGAAAAATTACCAGAATCTGATGTGCAGCTAAATCTTCAAATGCTGAAAGTAAAGGCCCTAACTGCAGAATATGAACTGTGGCAAAACAAGACACCAGACATAATCTCCCAGAAC…	AF_Unigene_DN30369_c0_g1:2-964(+)	963	3.95304e-92	Q5XGL1	RecName: Full=Centromere protein K; Short=CENP-K	56.2044
AF_ORF_10074	ACGCTGTCTGACGACATCATATGTGCCATTGCCCAGAATTCAGATCTGGAAAGGCTGAACCTCGGTGGCTGTTTCGGCTTCTCATCAGAATCACTTGCACACATGTTGAAGAGCTGCTCTAGGCTGGATGAATTGAACCTCTCCTGGTGTGACTTCACAACAAGCCATGTGAAGAGTGCAGTGGATAACTTTCCCAAAAGTTTAACCCAGCTGAATTTCAGTGGTTATCGGCAAAACCTGGAGATAGCTGATGTGGAAGCTTTAGTTCACAGATGTCCTGATCTTACCAATTTAGATTTAAGTGACAGTGTGCTGCTGACTCCGGATTGCTTTCCAGCATTACACCAACTTCCTCACCTCCAGCATCTTGGCCTCAGTCGCTGCTATCAGATTTGTCCA…	AF_Unigene_DN30308_c0_g1:1-450(+)	450	7.8991e-47	Q9Z0Z3	RecName: Full=S-phase kinase-associated protein 2; AltName: Full=Cyclin-A/CDK2-associated protein p45; AltName: Full=F-box protein Skp2; AltName: Full=F-box/WD-40 protein 1; Short=FWD1	59.3333
AF_ORF_10075	ATGGAGACTGGCAGGCCATGTGACCACCTTTGTGCGAGCCACGTGATCTTTCAGACACTTCCGGGTTTGAGAGAAACTTCTCAACCCGGTGCAGAGATCTGCACCATGTCTGGTGGTGATTTTCCCCCGGAGATAGAATCTCTGTTCCAGAAGCGCTATTCATACACCAAGGACCCCACATGGCACCTTCCTGACCCCTCAGAGGTCCTGACATCTGAACACCAGGAGTTCCCCCACCTTCTGACCCTCAAGGAGTCTTTAAACAAAGTGAAGAACCTGCTGAGTGACAAGAAGTTGGATGAATGGCACCAGCACACTTCTTACACTAACAAGGCCGGGAGGGTGGTCCCTGAGGTGCGCAAACAGGCCAACGCTGAGCTCTGCACTCAGGCCTGGTGT…	AF_Unigene_DN30301_c0_g1:2-1693(-)	1692	0	Q5RAY7	RecName: Full=Cap-specific mRNA (nucleoside-2'-O-)-methyltransferase 2; AltName: Full=Cap methyltransferase 2; AltName: Full=Cap2 2'O-ribose methyltransferase 2; Short=MTr2; AltName: Full=FtsJ methyltransferase domain-containing protein 1	60.6654
AF_ORF_10076	TTGGTGTCGGAGCTCCTACAAAGGGTGGGAAATGGGCACCACATACTGGTGATTGGGGCTTTTCCCCTGTTTGAGGCTGTGAAGCAGAGATATGCAGAGGTGATATTTGTGGAGTCCTCCGCTCCTCAGCAGCCCATTTCTGTCCTTCATGATGGGGACCCCCTGTATCAGAGGCAGTTACTGAGCACCGTCCTCCGTGCATTGGAGCAGTTACCCAGCCATGGCACCTTGGTACTTCCTGTTCTGTCCTCTCTGACCCGTTTCATGGCTGGCTTGGTTTATATTTTATATCATTGCTTCCAGGTCATTGGCTTCTCCTGCCCCACCGGGTATCTCACCCCAGGCAGTAATGCTGTACTCCTATGTTGGGGGTACCACCCTCTGCCCATGGAGGCGTAC…	AF_Unigene_DN30301_c1_g1:470-1084(-)	615	3.65597e-42	Q5RAY7	RecName: Full=Cap-specific mRNA (nucleoside-2'-O-)-methyltransferase 2; AltName: Full=Cap methyltransferase 2; AltName: Full=Cap2 2'O-ribose methyltransferase 2; Short=MTr2; AltName: Full=FtsJ methyltransferase domain-containing protein 1	50
AF_ORF_10077	ATGCCGGAAGGAGCCCTGCAAGGAAGCAGAGAGCGACCAGGTGAACAAGCTTCCCCCAGGCCTTCATCTGTCAGTTCTCTGAGTGGAATAGTAGCCGGGATGTCTGGCAGCTGTACCTCCGTGAATACTGTTTGTTCGGACTGCGATCGTCCAGTCAGCCTTAGTTCTTCAACCTCTTCAGCCTCTTTGCAGGACAGTCACAGTTCCTTTGGAAGCAGTGGGACTCTTGGCTCCTCGCAGTACTGCAGCCCTCCATATCCCCAGCAAAATGGCAGTGACATTAGCCTTGATCTTACCCCTGTGGCCCAGCTGGAGATTGAACACAAG	AF_Unigene_DN30311_c0_g1:313-639(+)	327		not available	not available
AF_ORF_10078	GGTGACACCGGGGAGAGGAGGGAACGTTACGGCGGCCGAATGGCTTCTTTCCAGAGATCTAACAGTCATGACAAAGTCCGAAAAATTGTGGCAGAGGAAGGACGTACTGCCAGAAACCTGATTGCATGGAGTGTTCCTTTGGAAAGTAAAGAAGGTGAAGGGAAATCCAAATGGCCATGTGGAAAACCTAAGAGGGGAGCTCATGGAGCACACAAACCTCCCAAGCAGAGTAACTCCCTGCATTGCAAACTAATTGCTGGGTCCACAGCAGACAAAGTCCACGACAAAAGCCCAACTAAAACAAGACTACCTCGGAAGGTTGATCTGCGAGCAAGATACTGGGCATTCTTATTTGACAACCTCAGGAGAGCCGTGGATGAAATTTATGTGACATGTGAA…	AF_Unigene_DN30300_c0_g2:349-4554(-)	4206	0	Q9BY12	RecName: Full=S phase cyclin A-associated protein in the endoplasmic reticulum; Short=S phase cyclin A-associated protein in the ER; AltName: Full=Zinc finger protein 291	69.9574
AF_ORF_1008	TCGGGCCTATTCAGGGGCTGTGGGAGTTCGCAGATTCGGTGCATTTTTTTGTCTCGTTGTGCTCTGCAAGCCGCAAGGATAAGGGCCGTTGTAGGAGAGGATGAGGCCGTAGGCGCCGTGCACGGCAAGAGAGGGAAGAAACAATCTATTCACAGAGACATGGATAGTCAGTGCACTGTTCAAGTGAAACTGGAGCTGGGACATCGTGCTCAGCTAAGGAAAAAGCCAACGACTGATGGATTCACCCATGACTGGATGGTGTTTGTTCGTGGACCTGAGCAGTGTGACATCCAACATTTTGTGGAGAAAGTGGTTTTTAGGCTTCATGATAGCTTTCCCAAACCTAAACGTGTGTGCAAAGAACCCCCATACAAAGTAGAAGAAACTGGATATGCTGGC…	AF_Unigene_DN2929_c0_g1:1458-3281(-)	1824	0	Q03111	RecName: Full=Protein ENL; AltName: Full=YEATS domain-containing protein 1	85.7143
AF_ORF_10080	TACCCATCAGCAGACACTGAAGAATCATTGTTTGAGTTCATCCCGCGTTCTGCTGAGAAAGGTTATCTAGTGACCAAAGTGATTGCAGTGGATAATGACTCTGGACACAATGCTTGGCTCTCTTACCACTTTCTACAAGCTCCTGATCCATCCTTATTTATCATCAGTCAACGAACGGGGGAGATCAAAATAGGAAGAGATTTTAAAGATGTGGATTCTTTAAGTCAAAAGATTGTGGTTTTGGTGAAGGACAATGGACAACCTTCATTGTCAACCACAGTTACTCTGAGCTTGGTTGTTGCAGAAAACTTTCAACAAGTTATACCAGAAATAAGACGACACCCC	AF_Unigene_DN30313_c0_g1:1-345(-)	345	6.44907e-32	Q5DRA8	RecName: Full=Protocadherin gamma-B4; Short=PCDH-gamma-B4; Flags: Precursor	56.1798
AF_ORF_10081	AATGATAATGCACCAAAAATCCTCTACCCATCATCTGATGCTGACGGATTACCATTATTTGAATTTATACCTCGCTCTGCTGAAAGGGGTTATCTAGTAACCAAAGTGATTGCGGTGGATGCTGACTCTGGACACAATGCTTGGCTTTCTTATCACTTTCTGCAAGTTTCTGAACAATCCCTATTTACTATTGGCCAACACAATGGGGAAATCAGGATTGGCAGAGACCTAAATGATATGGACTTATCAAAGCAAAAGATTGTAGTTCTGGTGAAAGACAATGGTTTTCCCTCTCTGTCATCTACAGTTACTTTGAGTATGGTTGTTGCCGAAAATTTTCAACAGGTTTCCCCAGATATCAGACGCCAGCCAAGTAATGTGGATTTTTCTTATGATGTA…	AF_Unigene_DN30313_c0_g2:1-435(-)	435	5.89376e-45	Q5DRA8	RecName: Full=Protocadherin gamma-B4; Short=PCDH-gamma-B4; Flags: Precursor	58.7629
AF_ORF_10082	ATGACTTCCCATGGAAAAAATAAAATAAAGGATACGGAGATGAACGACAAAATTCTGATGGCTGAGAGACAAAAATTATTTGAAAAAGACCTTGAAGAAAATACTCAGAATATAACAGACATGACTGCAGAATCTTGTAACAAGCCATCTACAGACTTAATTTATGCCATCGATGACAGGCCACCTTGGTATCTGTGCATACTGCTGGCATTACAGCATTATATTTTGGCTTTTGGAGGAATAATAGCGATTCCACTAATTCTTGCAGAACCTCTATGTGTTAAACATGACAATGCTGTGAAAAGCCAGTTGATAAGTACTATATTTTTTGTGTCTGGTATATGTACGCTTCTTCAAACAACAATAGGAACAAGGCTTCCTATTTTACAGGGTGGGACC…	AF_Unigene_DN30312_c0_g2:324-2117(-)	1794	7.15648e-176	Q9UHI7	RecName: Full=Solute carrier family 23 member 1; AltName: Full=Na(+)/L-ascorbic acid transporter 1; AltName: Full=Sodium-dependent vitamin C transporter 1; Short=hSVCT1; AltName: Full=Yolk sac permease-like molecule 3	52.6126
AF_ORF_10084	TGCAACCAGGACCCGGGGGGTACGCCTCAGACGCCCAGCACCCCTAAGGGTCAGGACGCTACGCATTCCGGCGACAAGGGGGTGCCCAATGTGGACTGCATGGTGTGTGGGGACAAGTCGAGCGGCAAGCACTATGGGCAGTTCACCTGCGAAGGTTGCAAGAGTTTCTTTAAAAGATCAGTGAGAAGGAACCTCACCTACACTTGTAGGGGCAGCAGAGACTGTCCGATAGACCAGCACCATAGGAACCAGTGCCAGTATTGCCGATTGAAGAAGTGCCTCAAGGTTGGCATGAGGAGGGAAGCAGTTCAACGTGGACGAATGTCTCACCCACAGACCAGCCCAGGCCAGTATGCGCTGAACAACGTTGACCCATACAACGGTCACTCGTATTTAACA…	AF_Unigene_DN30315_c2_g1:1-486(-)	486	1.18721e-94	Q06726	RecName: Full=Nuclear receptor subfamily 2 group F member 5; AltName: Full=Steroid receptor homolog SVP 46	84.1463
AF_ORF_10085	ATGTGTGGCCCCTGTCATGGGACTCCAGTGTCTGGCTACATCTCATTGGCTGGCAGGGGGTACATTTGGCGTTTGTTCTGGATGACTGAGCGCCCCTCGGTTGCTGTGGTTACACACGGGCAGGAATGCCATTGTCTTGAGGAATGTGCCCCCCCCCCCAGTGGTTTATTAACCCGGTGGTTCCCTGCAGGCAGTAACTGCCATCTGTCTTCCTGGCTGCGTTTCATCTCACCCATTACTGACACATCATGGTTACTCCAATCAGAGCAGAGATATACCCCCCCATCAGGGCAACCCCCAGCTGACCCCATGAATCACATGATCGTTGTCAGTGATTGGTCAGGCAAATAA	AF_Unigene_DN30316_c0_g1:56-406(+)	351	0.580891	Q8K449	RecName: Full=ATP-binding cassette sub-family A member 9	41.6667
AF_ORF_10086	ATGGCGGAGAAGTTTGACAACCTGGAAGAACACTTGGAAAAGTTTGTGGAGAACATCAGACAGCTGGGGATTATAGTGAGCGACTTCCAGCCCAGCAGTCAGGCTGGCCTTAACCAGAAGCTAAATTTTATGATCACTGGATTGTCTGATATAGACAAGTGTCGGCAACAGCTACATGACATCACCGTTCCCTTAGAAGTATTTGATTACATTGACCAAGGTCGTAATCCGCAGCTGTACACTAAGGAGTGTTTGGAGCGAGCATTAGCTAAAAATGAGCAAGTAAAGGGTAAAATTGATACAATGAAGAAATTCAAAAGCCTCCTAATTCAAGAGCTTTCCAAAGTGTTTCCAGAAGACATGGCAAAATACAAGGCCATCAGAGGAGAAGATCATCCA…	AF_Unigene_DN30365_c0_g1:139-546(+)	408	1.69538e-95	Q6DJ25	RecName: Full=Mediator of RNA polymerase II transcription subunit 10; AltName: Full=Mediator complex subunit 10	97.037
AF_ORF_10087	GTAAGAAGCTGCTTTGTAGTGAGGACGAAGGGAACAATTGCTGTAAAACAGATGGAGAGCAAGGAACTAAAACGAAATATTGAGTCCTTCAGCCTGGATGGAGGTTGCAAGGGCAATCAGGGCTATAAAAGGGTCCTTCTACAGCTATTTGGCTACATGGGCCATGGCAAATCCACCTTCATTAACTCCTGTAAATACATCCTGAGTAATGGAGGAGCATTCATAGAGTTTGCTAAAGCAGCTGGGTATGAGATAGATAATGGCAGCTTTACTTTGGTACGGAAAGATTATGAGCTCACCTCCAACATCACCATGGTGGACAACCGAGGTTTGAGAGCCATAACCGACTTCGAACGTGTAGAAATCTACGGCCAGCTTGGTAATTTCTATCCTCTGAAT…	AF_Unigene_DN30318_c0_g1:1-924(+)	924	3.72846	Q9MUN1	RecName: Full=Sulfate/thiosulfate import ATP-binding protein CysA; AltName: Full=Sulfate-transporting ATPase	40.9091
AF_ORF_10091	ATGAGGTCTTCCCAAACACAGTGCCAGTCAAGGACTATGTTAGCTTTGCCAAGGCTAGGGAAGAGGAACACCCCCAGAAAGATTTCTGTTCATAACATAGGACATAAATTACAAGATTATCCGGTGGTGATGAAAGAAAGTTCCATTGTAATAGAAAGTCAAAATTTATTACTGTGCCATGAAAGACTGGGTGCAATAAAGAAAACCAATGTCTATATACAATCTGCCAGAGTAGAAAAATACGTTTATCAAGATGGAGAGGATTTTCACTCACGTCTCACTCATTATACTTACAATTTTCATTCCTAG	AF_Unigene_DN30323_c1_g1:15-323(-)	309	0.232818	P23739	RecName: Full=Sucrase-isomaltase, intestinal; Contains: RecName: Full=Sucrase; Contains: RecName: Full=Isomaltase	40.625
AF_ORF_10092	CAGCTCGGCGCTGCAGCAATTTGTAGCCTGGATCTGAAGGATTTCCTCCATCCTCTCGAATGGACAGCTCATATAGGACACTATTCCTGTGATTCAGGACCAGCCAGGACTACACACAGGATGAACTGTTTGGTTTATGCAGTGGGACCAATGTTCCTTCTCTTCGGTCTCCTGTTACCAAATATTGAAGGAAACAAAAAGGTTCGTGGATCCCAAGGCGCTATCCCTCCACCAGACAAAGGACAGGCAAATGACTCTGAACAAAGCCAGACACATCCAGGTAGTCGAATTTCAGGAAAAGGTAAAGGACAAGTTCTAGTGGCTGAGGAAGTGCTGGAGTCCAGTCAGGAAGCTCTGCATGTTACTGAGCGAAAGTATCTGAAGAGGGACTGGTGCAAG…	AF_Unigene_DN30322_c0_g1:498-1166(-)	669	1.66632e-108	O73754	RecName: Full=Gremlin-1; AltName: Full=Cysteine knot superfamily 1, BMP antagonist 1; Flags: Precursor	87.3626
AF_ORF_10093	AAAACCCTCCTGTACAAGAATTACCTTATCAAGTGTAGGACAAAGAAGGACACGTTGCAGGAAATCCTCTATCCGCTGATCTGGTCTCAGATTTGGCTGCTGCTGGTGTTGCTGATGCCGAACAAACATTATGAAGCTTCTCCGAATGACGTGCTCAGCGATATGGAGATAAGTCCGCTACCAAATATTGGGTACACCCCGGCGACCAATGCAACAGAGACCATCATGGCCGTGGCAATGGCTCATTGTCTTGAACCAGATGTCAGTATTACGCCCTATTCAGATGAGGAAAGTTTAAAGGATGCC	AF_Unigene_DN30324_c0_g1:2-307(-)	306	9.07119e-14	Q8WWZ7	RecName: Full=ATP-binding cassette sub-family A member 5	58.8235
AF_ORF_10094	AGTTTAAAGGATGCCAGCGCTTCTTTTCTACAGTTCGTTGGCATCAAATTTGAAGACTCCATGTCGTACAAGCTTATGTTCTTCCCCTTCTACATTCCAAAAGCCTCTGTGTACATGCAAGAACATTGCTATTCCTCTTCTTGTGCTGCTGCCCAATACCATTATTCAGGATTCACACGCCTGCAAGCCTGTATTGATTCCGCCATAATAAAGGTTAAGACCAATCACTCAGCCTGGAAGGAGCTAACCAGGACAAAGGTGATGATAATGGAGAAGTTGCCCATGGTTGAGGTAGAAAGCTACTACCACGCACTCATGTCCATATGCCTCGTGATGGCTTTCTCGCCATTTGGATGCTCACCAGCAGCTTACATTGTAGCCGAAAAAGAAAAAAAACTG…	AF_Unigene_DN30324_c1_g1:1-420(+)	420	3.69848e-39	Q8WWZ7	RecName: Full=ATP-binding cassette sub-family A member 5	56.4885
AF_ORF_10095	ATGGCTCCCAGAGAGGGTACAGAGCGGGGCTCCGTTATGGACGGGATTAGAGCCATTCTTCTAGGCCCTCCGGGAGCCGGCAAGGGGACACAGGCTCCAAAAATAGCAGAAAAATACTGTGTTTGCCACCTTGCCACAGGAGATATGTTAAGAGCTATGGTGGCATCAGGATCAGAGCTGGGAAAACGTCTAAAAGCTACAATGGATGCAGGAAAACTGGTCAGCGATGAAATGGTTGTAGAGTTGATTGAAAATAACCTGGATACTCCTGCGTGTAGTAAGGGATTCCTGTTGGATGGATTTCCTCGCACTGTCAAGCAAGCAGAAATGCTTGATGAACTTCTGGAAAAGCGTCAAGAAAAACTTGATTCAGTCATCGAATTCAGCATAGACGATTCT…	AF_Unigene_DN30307_c1_g1:72-773(+)	702	2.63352e-156	Q28F55	RecName: Full=Adenylate kinase 2, mitochondrial; Short=AK 2; AltName: Full=ATP-AMP transphosphorylase 2; AltName: Full=ATP:AMP phosphotransferase; AltName: Full=Adenylate monophosphate kinase	91.4163
AF_ORF_10096	CACACAAACCCGACCGAAGCTGCCATGGACCCCGTGCGATCCTGGGTCAGGAATGTCGGAGTTGTGGATGCCAAAGTGGCTGCTCAGAGTGGGGTCGCCGCCTCCCGGGCTCATTTCGAGAAGCAGCCCCCCTCCAACCTGAGGAAATCCAACTTCTTCCACTTTGTGTTGGCGCTATACGACCGCCAGGGACAGCCGATAGAAATCGAGCGCACAGCGTTTGTGGACTTTGTAGAGAAGGAAAAGGAGATGAGCACCGAGAAGACCAATAACGGCACTCACTACCGACTGCAACTCCTCTACAGCAACGGTGTCCGCACTGAACAAGATCTCTTTGTCAGACTTATTGACTCTGTGACAAAACAACCAATTATGTATGAAGGACAGAACAAGAACCCA…	AF_Unigene_DN30327_c0_g1:3-737(+)	735	7.46343e-173	Q6P4K7	RecName: Full=Transcription factor coe2; AltName: Full=Early B-cell factor 2; Short=EBF-2	96.2025
AF_ORF_10098	ATGGGTGACAGTCTGACCCCCGAGGGGAAGGCACAGCTCATTACACGCAACTTGCAGGAAGTCCTTGGGGAAGACAAATTGAAGGAGATCCTGAAGGAGAGAGAGCTGCGTGTGTACTGGGGCACAGCAACCACCGGGAAACCACATGTAGCTTATTTTGTACCCATGTCAAAAATTGCAGACTTTTTAAAGGCTGGCTGTGAGGTGACGATTCTATTTGCTGACCTCCATGCATATCTTGATAACATGAAGGCTCCTTGGGAACTCCTGGAACTGAGAACTCGTTATTATGAACATGTTATCAAAGCCATGCTGCAGAGTATCGGAGTGCCATTGGAAAGACTACGCTTTGTCAGGGGCACGGAGTACCAGCTCAGCAAAGAATACACACTGGATGTG…	AF_Unigene_DN30325_c0_g2:118-1704(+)	1587	0	Q6DIJ1	RecName: Full=Tyrosine--tRNA ligase, cytoplasmic; AltName: Full=Tyrosyl-tRNA synthetase; Short=TyrRS	88.6364
AF_ORF_101	ATGGAACTGACTGCACAGCAACACCGCATCCCCCTGAATGATGGCAACACCATGCCACTGCTTGGGCTGGGCACCTATGCCTCTCCCCGGACGACTCCAAAAGGAACCTGTTTAGAATCAGTTAAATTGGCTATAGATATCGGATACCGGCACTTTGATGGGGCCTTTGTGTATTATAACGAGCATGAGGTGGGGCAAGCCATTCGTGACAAGATCGCTGAGGGCAAGATTAAGAGAGAAGACATTTTTTACTGCGGAAAACTGTGGAATACATGTCATCCTCCAGAACTCGTACGACCAACATTAGAGAAGACCCTGAAGACCTTGGGATTAGATTACGTAGATTTATATATTATTGAATTGCCAATGGCCTTTAAGCCGGGGGATGAAATCTACCCA…	AF_Unigene_DN297_c0_g1:112-900(+)	789	1.5436e-152	P51857	RecName: Full=Aldo-keto reductase family 1 member D1; AltName: Full=3-oxo-5-beta-steroid 4-dehydrogenase; AltName: Full=Delta(4)-3-ketosteroid 5-beta-reductase; AltName: Full=Delta(4)-3-oxosteroid 5-beta-reductase	75
AF_ORF_10100	ATGAGACTTTACAGTGTCCTGCGTTTCCCCTATGACTTTGGTGGACGGGACGTGGCACACTGGTTCCCTGGACATATGGCTAAAGGATTAAAACAGATGAGGGCTAAACTAACAAAAGTGGACTGCATTGTGGAAGTACATGATGCAAGAATTCCTTTATCTGGTCGAAACCCCTTCTTTAAAGAATATCTTGGAATTAAACCCCATCTGCTAATACTCAACAAACTTGACCTATGTGACCTGTCTCAGCAAAATAGAATTATTAAACAACTACAGAAGCAGGAAGTTGGAAAGGCTATATACACTAATTCCATACAGGAGGAAAACATAAAGGAGATTGTTCCAGCAATTCTAGAACGCGTTAACTCTAATCCTCGATTCCACAGAGCTGAGAACACA…	AF_Unigene_DN30387_c0_g1:836-1771(-)	936	2.10055e-166	A9JTX2	RecName: Full=Mitochondrial ribosome-associated GTPase 1; AltName: Full=Mitochondrial GTPase 1; Flags: Precursor	73.955
AF_ORF_10101	ATGTGCAGCTTCCGGTTTATGAGAAGCACAGCTAGACTCATATCACAGCTGACAAACCCTGTGTATAACAGAGAATTAATCTCATCGCTCTATAGCAGAGGTATTTCTAAAATGACTTCTGAGGCTCACTTGCTAACTCCTGAAGAAAGGACAGAAGCTCTGCAAAACCTGCACTCTTTGGGATGGATGGAGGTCACTGTCAGAGATGCCATATATAAAGAATTTGTCTTCAAAACCTTCAACCAGGCCTTTGGATTTATGACTCGTGTGGCCCTGCAAGCAGAGAAAATGAATCACCACCCAGAATGGTTTAATGTGTACAACAAGGTTCAAATAACTCTGACTACACATGACTGTGGAAAGTTGACCAAAAAAGATGTGAAGCTTGCTCAGTTTATT…	AF_Unigene_DN30336_c0_g1:32-451(-)	420	2.44494e-58	Q5R7K1	RecName: Full=Pterin-4-alpha-carbinolamine dehydratase 2; Short=PHS 2; AltName: Full=4-alpha-hydroxy-tetrahydropterin dehydratase 2	74.0741
AF_ORF_10103	ATGGATAACATGGAACCCCTCCCAGAGGCCCCAGCTGCAGAACACAAAATCTCACTGGTCACTCCTATTCGTGCCGCCATTCGGATACGTAGAAGGATCAGAAAGTTTAAAACCAGCCATCTTACTTTAGATCTCTCTGGTAGGCGGCCCTTGGACAATACCAAATCCTGTCTTTTTCGTCGGCAGCTGTCTACTGAGCAGTCTGTCTATAGGACCACCAGCTTTGACACCCCTAAGTTTTTTAAATTTGACACTCCAACCTTGGAGCAGGTTTCCATTAGTAATCTAAAGCGTAAAAAAAAACGTAGGAAGTCCAGAGTTGTACTTTACCCAGGAAACTCCAAAAAATATTTACCAGTAGAACAGAAAAGCAAAGCAAAGCGGTGCCTAATACTGTTA…	AF_Unigene_DN30333_c0_g1:998-2257(-)	1260	0	Q5BKJ7	RecName: Full=Torsin-4A; AltName: Full=Torsin family 4 member A	65.7957
AF_ORF_10104	ATGTGCGGAAACAACATGTCTGTGCCGTTACTCACCGACGCTGTGACCGTACCCGGAGGGGAACGTGAGACTGCGGCGGTGATTTTCCTGCACGGCCTGGGGGATTCGGGACATGGCTGGGCTGAAGCATTATCCGCTATTAAACTGCCCTATGTGAAGTACATATGTCCACATGCACCTCGTATTCCAGTAACTCTAAACATGAAGATGGTGATGCCAGCATGGTTTGATTTGATGGGGCTGAGTCCAGATGCACCTGAAGATGAGGCAGGCATTAAGAAAGCTGCAGATAGCATCAAGAGTATTATTGAGCATGAAGTGAAGAATGGAATTCCTGCTAATAGGATTATTCTGGGAGGATTCTCTCAGGGTGGTGCCCTGTCCTTGTATACTGCATTG…	AF_Unigene_DN30350_c0_g2:107-802(+)	696	7.0689e-134	Q9QYL8	RecName: Full=Acyl-protein thioesterase 2; Short=APT-2; AltName: Full=Lysophospholipase 2; AltName: Full=Lysophospholipase II; Short=LPL-II; Short=LysoPLA II	79.6537
AF_ORF_10105	GTTCCCCTTCAGTACTCTGCTGACTGTGCGACGTGCTGTAAAGAAAGTGGTAGTGACGTCATGGTGAAATTTGCACTACAGCTCAAGGCCAATCTTGAGAACATCACACGGCTTCGGCCAGTGGGAGAGGACTTCCGATGGTTTCTGAAGCTAAAGTGTGGGAACTGCGGCGAGGTATCGGACAAATGGCAGTACATCACCCTAATGGACAGTACCCCTTTGAAAGGAGGCAGGGGCAGCGCCAGCATGGTACAGAAGTGTAAGCTGTGCTCCAGGGAAAATTCTATTGATATACTGAGCACATCACTACAGCCGTATAATGCTGAAGACAGCGAAACCTTTAAGACCATAGTGGAGTTTGAGTGTCGAGGACTGGAACCTATAGACTTTCAGCCACAG…	AF_Unigene_DN30343_c0_g1:1-543(+)	543	4.426e-98	Q3B8G0	RecName: Full=CXXC motif containing zinc binding protein; AltName: Full=UPF0587 protein C1orf123 homolog	90.625
AF_ORF_10107	TTTACAGACATCACCGGCTTTGAGATTTTACAATACTTCAAGAAAGCAGAACAAAAAGGGGAAAAAGTGTTTCATATTCACAAAATGGTGGCTCGCTGCCACTCCCTGCCCTTTGAGGTGATGTTTGTAACCATGGAAACGCAGGGCGACGCGCCCTGGGCGTGTGATGTCACCCAAGTCAATGTCCGCATGGATTGTAAGGGCGACCCACAACTCAGTAAGCTGTCAGAGAGAACCGAGGCCACCAAGGATCTACAGGGCTTCTTCCAGGCGCTCTCCAAGTACACGGAATGGTGTGAATTCCGTACAAAAACCTTCGCTCATTTCAAGGAATGCTACCCAGCTGAGGTTAGACTTCCCCTTGGGCCCTCAGAAAATTATATGGTGCTGGTGAACCCA…	AF_Unigene_DN30345_c0_g1:3-545(-)	543	1.20251e-39	Q1T7B7	RecName: Full=Centromere protein P; Short=CENP-P	38.1503
AF_ORF_10108	ATGGCCAAGGAGCTGAGCCAGGAAGAGGTGCTGGACTTCCTCTGCCAGGGAGGAGGGAAGGTGCCCAATGCCTCGCTGCTGGCTCACTTCAAGCACTTCTTGAGGGACCCCCAGGCTGCCGCCGAGCAGCTGCTGAAGCGCAGGGAGAGGTTTAAGCGCTATGTCAACTCGGTGGCGGTGGTGAAGCCGGAGGGAGCGGTGAAGTACGTGGTGCTGAGGAGCCGGTACCGCGATCTGCTGGGAGAGGAGCTGACAATCCCGGGGGGAGCGGAGAGCCACGATCAGCTCAGCAACAATGGGGATGAGATGGGCTGCAATGTGCTGCATGGAGCCCAGGTAGGAGGGGGATGCAGCGCACACACTACAGGCAATCACCCGGCTCACCAATACCAGGGGCTG…	AF_Unigene_DN30355_c0_g1:167-1084(+)	918	6.75492e-38	Q6NRK3	RecName: Full=Ankyrin repeat domain-containing protein SOWAHB; AltName: Full=Ankyrin repeat domain-containing protein 56; AltName: Full=Protein sosondowah homolog B	76.9231
AF_ORF_1011	GCCCTTTATATTGTTAATTCTGCACTTTTCGAAATGAACAATAACACATTTTCAGAAAACGTTGCGTTAGGTGAAGTATATACATTTTACTTAAAGAATGAAGGTCATTCGAACATAAACAAGTGTATCTTTGATTTCACAAGAACTTTATCTGAGCAGTATCAAGTGAAATTATCAGGTCAATCAGCTGAAGGATCAATCAGTATTAAAGAAGCATGTTTTACACACAAAGGATTTTCTGATGAAACATTAACACACATCAAATCCGACACTTTAAGTTCTATTAATTTGCCAAGTGGAAACTGCTTCGACGTGAAAGAATCATCGGCAATTCAACATAGCGGTGAAGGAGTTCTCTCAAAGGCAAACGGAATATTTGATTGCAAGAAATGCGATGGT…	AF_Unigene_DN2937_c0_g1:3-887(+)	885	0.128983	A3MYG3	RecName: Full=Xaa-Pro dipeptidase; Short=X-Pro dipeptidase; AltName: Full=Imidodipeptidase; AltName: Full=Proline dipeptidase; Short=Prolidase	40
AF_ORF_10110	CACAGAATGCACAGCATGATCAGTCCAGACGTAAAGACTGAAGTTCCTGTGGGTTTGGATCCAATCACACCACTGGACTTACGGACAGATCTAAGAACCGTGATGCCTATCTTAGACCCTACCATACGAGAGAAGCAGCTGCAGCAAGAGCTATTACTTATTCAGCAGCAGCAGCAGATTCAGAAACAGCTGCTGATCGCCGAGTTTCAGAAGCAACATGAAAACCTCACAAGACAACACCAAGCCCAACTACAGGAGCACCTCAAGTTGCAGCAAGAACTTCTAGCAATGAAACAAAAACAAGAGATCCTAGAACGGGAGAAAGAGCACAAAATGGAACAACAGAGACAGGAACAAGAAGCAGAAAGACAGCGTCGCGAGCAACAGCTGGCTCACCCG…	AF_Unigene_DN30360_c1_g1:3-1202(+)	1200	2.27205e-142	Q99N13	RecName: Full=Histone deacetylase 9; Short=HD9; AltName: Full=Histone deacetylase 7B; Short=HD7b; AltName: Full=Histone deacetylase-related protein; AltName: Full=MEF2-interacting transcription repressor MITR	77.9449
AF_ORF_10112	GCCTTATTGCAGCACTTACTGCTGAAAGAACAGTTGCGACAACAAAAGATTTTAGCTACAGGTGGGGCTTCAATTCTTCATCAATCTCCACTTACAGCAAAAGATCGCGTTCCTCCAGCGGGCAGGGTGGCCCACAAATTGCCTCGGCACAGACCCCTGCACAGGACACAGTCGGCTCCGCTGCCTCACAGCACCCTGGCCCAGCTTGTCATTCAGCAGCAGCACCAGCAGTTTCTGGAGAAGCAGAAACAATATCAGCAACAAATCCAAATGAACAAAATGCTTTCCAAATCAATTGAACAACTCCGCCAGCCTGGAAGCCATCTAGAGGAAGCTGAAGAAGAACAGCATAGTGAATATCTGATGCAAGAAGAGAAGGTTTCCTCCTCGGCTACCATG…	AF_Unigene_DN30360_c2_g1:521-1102(-)	582	6.64054e-46	Q9YGY4	RecName: Full=Histone deacetylase 9; AltName: Full=Histone deacetylase-related protein; AltName: Full=MEF2-interacting transcription repressor MITR	76.25
AF_ORF_10113	ATGGCGCAGCACAGGGAGACATATGACGAAGATTTCGATGATGTTCCAGATCTGGTAGACTGTGAAGATGAGTATGGGGATGATGCAGCCTGGGAGGACGAGGAGTCGGGGATGCAGCAAGAAGTGCGCTGTCTGTTCTGTGAGAGGATGTTCCCGTCTCCGGAGGAAACTTTCCGTCACTGCCAGGAAGAGCATGACTTCAACATCCGAGAGTTTGTCTCCGCTCACGGTCTGGACTTCTACGGCTACATCAAATTCATTAATTATGTCCGATCCACAAATTGTACGGCTGACAGTCTCCGGCTCATCGGCACCCAGAAGCCTTGGGATAAAGATGACTTCTTCAAGCCGGTGGTTGAGGACGATGTACTCCTGCAGTTCGATGTGGAGGACATGGAG…	AF_Unigene_DN30367_c0_g1:83-1648(-)	1566	0	O70467	RecName: Full=Protein arginine N-methyltransferase 3; AltName: Full=Heterogeneous nuclear ribonucleoprotein methyltransferase-like protein 3	70.3704
AF_ORF_10116	ATGGCAGACCCCGGATCTTGTAATTGTGGCCCTGTCACTCCTCTTGAAATTTACAACCAGCTGACAGCCCAAGGGGACAAAGTTCGAGCACTGAAGAGTGAAAAAGCTTCAAAGGATGAAATTGATGTTGCGGTGAAGCTTCTGCTGGCCCTTAAAGTGGAATATAAAACTGCCACTGGACAGGAATACAAAGCAGGTTCACCTCCAACAGACAACACTCCAATCGCCAATAATGGTCTGCCCCCTGCTGATGATGGAGATGACTTTGTGGATCCATGGACAGTTCAGACAGGCAGTGCGAAAGGGGTGGACTATGATAAGCTTATCGTTCGCTTTGGAAGCAGCAAAATCGACCAGGAGCTTATTGATCGGATAGAGCGCGTGGCTGGTCAGAAAGCC…	AF_Unigene_DN30364_c0_g4:142-1569(+)	1428	0	P23381	RecName: Full=Tryptophan--tRNA ligase, cytoplasmic; AltName: Full=Interferon-induced protein 53; Short=IFP53; AltName: Full=Tryptophanyl-tRNA synthetase; Short=TrpRS; Short=hWRS; Contains: RecName: Full=T1-TrpRS; Contains: RecName: Full=T2-TrpRS	77.5641
AF_ORF_10117	CAAGCCTTTGACATTATTATCATGGTGCTCATTTGCCTTAACATGGTCACTATGATGGTAGAAACCGATGAGCAGTCTGAAGACATTGAGGAGTTACTGTACAATATTAACCTGGCATTTGTGGTCATTTTTTCTGGTGAATGTACCCTAAAAATCCTGGCGCTCAGATACTACTATTTCACCATTGGCTGGAACATCTTCGATTTTGTGGTGGTTATCCTTTCAGTTGTGGGTATTGTTCTTTCTGATATTATAAAAAATTATTTCGTATCTCCAACGTTATTCAGAATCATTCGGTTAGCACGAATTGGACGTGTTCTGCGACTTATCAGAGGAGCCAAAGGAATAAGGACACTTCTCTTTGCCTTAATGATGTCCCTCCCAGCCTTGTTTAATATT…	AF_Unigene_DN30376_c0_g1:3-1208(+)	1206	0	P35498	RecName: Full=Sodium channel protein type 1 subunit alpha; AltName: Full=Sodium channel protein brain I subunit alpha; AltName: Full=Sodium channel protein type I subunit alpha; AltName: Full=Voltage-gated sodium channel subunit alpha Nav1.1	81.8408
AF_ORF_10118	ATGAAAAGTGAAGCCAATGACAACACCCGGGCCATTCAGAGGAGCCCCCATCCTCCAGGCTCAATACTTCTGGAAGAAAAGGAGAAGAAAAAATTTTCTTTAAAAAAACATGTAGCCAAAAATATTAAACAGACTTGTAGCTGCTCAGCCAGTAAAGCCAAGGACTCTCTCTTTGGTTTTCTACCTGTGCTCCAATGGCTGCCCAAATACAAACTAAAAGAATACCTGCTGGGTGATGCTATGTCTGGACTTATAGTGGGCATCCTTCTGGTTCCGCAGTCTATTGCCTATTCACTTCTAGCTAATCAGGAGCCCATCTATGGCCTTTACACCTCATTCTTTGCCTGCATTATTTATTTCCTTATGGGGACCTCTAAACATATTCACGTTGGAATATTT…	AF_Unigene_DN30384_c0_g1:35-2161(+)	2127	0	Q65AC2	RecName: Full=Sulfate transporter; AltName: Full=Solute carrier family 26 member 2	69.5324
AF_ORF_10119	ATTGACAAGGCTCCGCAGGTTGAATCTGTTTATACAGAGAGACACTACGTTATAGAAGGACTGAGAGAAGCCGTGATAGAGCCAGAGGTCCTGAGTTTTCGGTTCACCTGTCCTTCCAAAGTCTTTCCCTACACTGAGATTACTATGAAAGAGCTGTCTGACAGCATTGTTTTATGTATTGCTGAAAAAGACAGCAGAGAGATAATTTGGAGACGCCAGTTGAAGAAAGAACAACTTGAAAGGCTCAGGGGAATCAGACCTGTAAAGCCACCACACCATCCACCATCAGATGCCAAACTTTTTATACAGAAAAATAATGAAGATCTGTGTACCAGATTAGGACTCCTCGAGCCGATTCTTCTATCTTTACGTCAGCGGGGGATCATTAATGAATACGAG…	AF_Unigene_DN30390_c1_g1:3-539(+)	537	4.53439e-13	Q9Y2G2	RecName: Full=Caspase recruitment domain-containing protein 8; AltName: Full=Apoptotic protein NDPP1; AltName: Full=CARD-inhibitor of NF-kappa-B-activating ligand; Short=CARDINAL; AltName: Full=DACAR; AltName: Full=Tumor up-regulated CARD-containing antagonist of CASP9; Short=TUCAN	36.4706
AF_ORF_1012	CAGGACGTGAGGATGAGCGGCGGGCAGTGCGCAGGCGCAGATCGGTTCCAGTACCTGCAGGCTCTGGTGACTGAGTTCCAGGACACGGACAGAATAGAAGCCAAAGAACAGGTCTTGGCAAACCTAGCAAACTTTTCCTATGACCCAAAGAACTTCTCTGACCTCCAGAAGCTGCAAGTTCCAGATTTGTTTCTGGACATGTTGACGGAAGACAATGAAAATCTAGTGGAGTTTGGAATAGGTGGCATCTGTAACTTGTGTCTGGACAAAGCCATGAAGAATCACATTTTGTCCTCAGGAGGTCTAAGCCTTATCATAAACTGTTTGTCCAGCCGGCGTGAGGAGACGGTTCTGTCAGCTATAACTACACTCATGTACCTCTGTACAGCTTCCTCTCGA…	AF_Unigene_DN2952_c0_g1:272-850(-)	579	1.67981e-79	Q3UJZ3	RecName: Full=Armadillo repeat-containing protein 7	65.9218
AF_ORF_10120	ATGAAGCTCGCTGTGGCGTTTTTGCTGCTGACTTTGACCAGCAATCTTGACTTTTCAGTTGCCACTGTACAAAATACTTGCCTTATACAGCTTTTTCAGAAAGATGCACCACAATTTCTTCAGCAGCTGGGAAATCTTTTGTGCAAATATCAGCTTGCAAAGACAACCCAAAATCAACAACTGTTTCTGGATTTTCTAAATGAAGTTAACACATTGCTGGAAGCTGTTGGCTGTACTCTGGACAGTTTGCTTGGAATTAGAGTGGTGCCTACAATTGAAAATTGTGAGCAAATTGCTGATGAAGTTGCTGTAGTATTGTTTGATTTTATGAATAACATCCTAGCCTGTGTCACCAATGTTTTGAAAGATCTTCCTTCGGTTGTAATGGATGTAGTGGAT…	AF_Unigene_DN30386_c0_g1:86-679(+)	594	0.499293	B0T101	RecName: Full=Cysteine--tRNA ligase; AltName: Full=Cysteinyl-tRNA synthetase; Short=CysRS	34.375
AF_ORF_10122	ATGGTCAATAGCCATGCAACGTATACGCTGTCAATAGTAATGACCATGCCCCTGCACAGCAAATCCCCAGGAATAACTTTATTGCATCAAATTCAAGGAACTGAACTGGAGACAATAAGCAGACCATCGCTGAAGTTACCCCTTGAAAGACCCCTTGGCGAAATGTATGTGGAAAGCAATAGGACAGGAATTTTTAACTACCCGGAGGGCACCACTTATGACTTTACTGCTGCTACTGCACCAGTCTACAGCTCTGCCAGCCTCAGCTATGCTACAAGTTCTGAGTCTTTTGGATCAAGTAGCCTGACTGGGCTTCATTCTTTGAACAACGTGCCACCGAGCCCTGTGGTTTTTCTACAAACAGCACCACAGATTTCCCCCTTTATTCACCACCATGGC…	AF_Unigene_DN30382_c0_g1:2-1318(-)	1317	0	P81559	RecName: Full=Estrogen receptor; Short=ER; AltName: Full=ER-alpha; AltName: Full=Estradiol receptor; AltName: Full=Nuclear receptor subfamily 3 group A member 1	87.3239
AF_ORF_10123	CGGATGATGAGGCTCCATGGGGAAGAGTTTATCTGTTTGAAATCTATCATTCTTCTCAATTCTGGTGTATATACCTTCCTGTCTAGTACTTTAGAATCTTTAGAAGACACAGACCAAATCCATTTGATTTTGGACAAAATCATAGATACATTGGTGCATTTTATGGCTAAAACTGGACTGTCACTTCAACAGCAGCAAAGACGACTAGCTCAACTGCTTCTGATACTTTCACATATTAGGCATATGAGCAATAAAGGGATGGAGCACCTGTATAGCATGAAGTGCAAAAATGTTGTGCCGCTGTATGACTTGCTGTTGGAGATGCTGGATGCACACCGCATGCATTCACCCAAAGATAAATTTGTAACTCAAGAGGAAGACAGTCATAGCCCACTGACT…	AF_Unigene_DN30382_c1_g1:3-473(-)	471	1.24412e-75	P81559	RecName: Full=Estrogen receptor; Short=ER; AltName: Full=ER-alpha; AltName: Full=Estradiol receptor; AltName: Full=Nuclear receptor subfamily 3 group A member 1	87.3418
AF_ORF_10124	ATGAGCAGAAAATCCCTCAGATTCAGATCAGATCAGGTGAGAATTAAATTGAACTTTAAATTCAGAAACAAGTCCCGGATTCTCCTCCGGCCATTTTTGAATGTGGGGGACAAGTTTCTTAAATCTTTATCTCCTCCAGACGGGCAATACAAGAAGCTTGGGTTGAAGAACCACCATATTATTCTTCCAAATGGTGAATTTGATGAAGGTAATGGCGTTATCGAAGATTCTGTGTCAGGAAACCCCATCACCCAGAATTCAGGACTCCTTCTAATATCTGATCCCTCAATACACAATGAGTCATCTTCCATTCACCCACATCACTTTGTCCATCAAGCAGCCCTTTTTCCATACCTGGACTCTAATGGAGGTGAGGGCCAATTTCAATGTTCAGACTGC…	AF_Unigene_DN30396_c0_g1:455-1603(+)	1149	3.95914e-93	Q96RE9	RecName: Full=Zinc finger protein 300	52.6531
AF_ORF_10125	GTCACTATCTATTTCTCCATGGAGGAGTGGGAGTATTTAGAAGGACACAAGGACCTCTACAAGAAAGTCCTGATGGAGGACAAGGAGACCTCCACAACACTGGATGGATCCAATAACAGGAACCAACCAGAGAGATGTCCCTGTTCCCTGTATTCCCGGGATTCCTCACAGGAACATCAGGAGAGCCCTCAGAAGGTTCAGGATGAACGTCTGATTCGTGTTAAAGTTGAGATCACAGAGTCATCTCAGCCAAATGTTCATTGTAAAGAAGAGAACATTCCTACAGATTTATCCAGTAACGGGAACCCACCTGAGAAATGTCCCCATCCTCTGTATTCCCAGGATTCCACACATGAAGATCAGGAGATCTCTCAGGATGACCAGGACGATGACCTAGTT…	AF_Unigene_DN30396_c0_g1:1-501(+)	501	0.0040699	P18753	RecName: Full=Oocyte zinc finger protein XlCOF8.4	53.5714
AF_ORF_10126	GTCACTATCTATTTCTCCATGGAGGAGTGGGAGTATTTAGAAGGACACAAGGACCTCTACAAGAAAGTCCTGATGGAGGACAAGGAGACCTCCACAACACTGGATGGATCCAATAACAGGAACCAACCAGAGAGATGTCCCTGTTCCCTGTATTCCCGGGATTCCTCACAGGAACATCAGGAGAGCCCTCAGAAGGTTCAGGATGAACGTCTGATTCGTGTTAAAGTTGAGATCACAGAGTCATCTCAGCCAAATGTTCATTGTAAAGAAGAGAACATTCCTACAGATTTATCCAGTAACGGGAACCCACCTGAGAAATGTCCCCATCCTCTGTATTCCCAGGATTCCACACATGAAGATCAGGAGATCTCTCAGGATGACCAGGACGATGACCTAGTT…	AF_Unigene_DN30396_c0_g2:1-1500(+)	1500	1.82978e-91	Q96RE9	RecName: Full=Zinc finger protein 300	52.6531
AF_ORF_10127	CGTGAGCTTGGTTGCTATTTGATTGTTTTCTCTCCAGCTAACAGAAGAGATAACGTTATGGCGACCGTGTCTGATCTGAAGGCAGTCCTAACAGATACTTTGGAGAAAAGAGGTGTCATAGGACAGGTTAAAGCACACATTCGTGCTGAGGTGTTTGCAGCTTTGGATGATCAAAGTGAAGCACGGCCAGTTTTGTCACATGAGAATCTACTCATAAATGAAATGATCAGGGAATATTTGGATTTCAACAGGTACAAATACACATCATCTGTCCTAACTGCAGAAACTGGACTATCTGATATTCCACTTGATAGAAACTTTCTTGCCCGTGAGTTGAACCTTGTGGAAGATGCAAATGCTCAATCTGTACCAATACTATATGGGATATTGTCGCACTTT…	AF_Unigene_DN30398_c0_g1:1-582(+)	582	5.64557e-69	Q4V7R8	RecName: Full=LisH domain-containing protein FOPNL; AltName: Full=FGFR1OP N-terminal-like protein	72.4138
AF_ORF_10128	TTGTGTCAAGGGAAGCAACCCGTGGGCCGGTACGCTTTCCAGTTCCGTATGCTAGCCTCAGAACCTGGCTGGAATAATGAGGCACTTGTGGCCACTTTTTGGGAGGGACTCAGTGGGAAAATTAAAGACGAACTGGCTGGTCGGGACATTCCCTCCTCCCTGGATGATCTCATCTCCCTGGCTGCTCGAATTGATTTGCGGTTCCAGGAACGCGCCAGAGAGGTGGCACGTGAAACAGGTCCCTGTCATCAGGCATTTTCACCTCCACAAGCTTCTAGCCCACCCCCTCCCATGGTGTCCATAGTCCCTGAACCCATGCAGGTCGATCGGGTTAGACTGTCTGAACAGGAGCGCAATCACCGC	AF_Unigene_DN30455_c0_g1:2-364(+)	363	7.37022e-07	Q7TN75	RecName: Full=Retrotransposon-derived protein PEG10; AltName: Full=Embryonal carcinoma differentiation regulated protein; AltName: Full=Mammalian retrotransposon-derived protein 2; AltName: Full=Myelin expression factor 3; Short=MyEF-3; AltName: Full=Myelin expression factor 3-like protein 1; Short=MEF3-like protein 1; AltName: Full=Paternally expressed gene 10 protein; AltName: Full=Retrotranspo…	38.9831
AF_ORF_10129	ATGCAAGTGATGGTGATGTTGGGAATCGTAGTAGTGGCGCTATTTCAATCCAGCTGCAATTCATATTTAGGTTTCTTTTGGGGCCCAAAAAAAAGGACGTTTGACACCTCTGTTCTAGCTGAAGCTGTAGGATTGGATCAGAATGTAAGAGATGGATGTAAGAATCTGGCAATTGTTATAATCCTTCTCCAATCTATCCTAAACTGGAAACAAAATGGCAAACAGATCAACAACCCTTTTCACAAAACATCATACAGAAACAAATTTCATCTTCATACAAAGGTTAACGTTATAAAAAACATGCAACTGGTAAATAGCCAAAAATATGCCAAACTCACCCCTCTACTGACTTCCAGAACATGCCTCCCCTGGATAAAAGTGCTCTGCCGCTTCCTCCTA…	AF_Unigene_DN30436_c0_g1:2-502(-)	501	1.17923	Q6LMK1	RecName: Full=Sugar fermentation stimulation protein homolog	41.8605
AF_ORF_1013	ATGGGGGAGTTTACTGTTCACTGTGTGCGGTTCTTTAATTATGTTCCCTCCGGCGTGCGCTGCATTTCATACTCAGAGGAGACGGAGCGGCTCGCTGTGGCTCGCAATGACGGGTCCGTGGAAGTCTACAACTTTCCTGCCAACTATTACCAGGAGAAGATCATTCCTGGTGATGAGAAGAGATCCACAGAATCCATATGCTGGGTGCCCGGTGGCCGTCTCTTCTCTGGCGGTCTGAACGGAGACATCATCGAATATGACCTGGAGAGGCTGTGTGTGAAATATTCTGTAAATGGGTTTGGGGGCCCCATATGGAACATCGTACCAAGTCCTTGTGGAACTCAGCTTGCCGTTGCCTGTGAAGACGGCTCGGTGAAGCTGTTCGCCATTACTCCAGAA…	AF_Unigene_DN2938_c0_g1:922-2982(-)	2061	0	Q969X6	RecName: Full=U3 small nucleolar RNA-associated protein 4 homolog; AltName: Full=Cirhin; AltName: Full=UTP4 small subunit processome component	56.7055
AF_ORF_10130	GTAACAGAGGACATTGCTAATGTAGGGGTGAATCCTGGTAAAGCTGAGATTGACTTGGCGGCAAATCTTGTAAAAAAGGATCCTGGGTCCTCCGAAGAGCGTGCCAGCAAACCTTCAGCTGAAGATACAGTGTTAATTGTCCCCTCATGTCATAGTTACATACAGGCTGATGATATTGATGGAGAATCTGTGCTTCCTCTTACAACACTTGCAGATCCAATCTTGCAGCACCACAGGAATAAATCCAATGGTCTTGTCTCCTCAGTTGATGGACCAGACTCCGATGACTTAAAAGATGTGGAGGATTTATAG	AF_Unigene_DN30436_c2_g1:1-312(+)	312	1.08874e-18	Q9Y222	RecName: Full=Cyclin-D-binding Myb-like transcription factor 1; Short=hDMTF1; AltName: Full=Cyclin-D-interacting Myb-like protein 1; Short=hDMP1	65.0794
AF_ORF_10131	GGTAGTTGTAGTCCTCCTGGCACTGACCTGGAACAAGACGTCTCCGCCCCCTCCAGCAGGCGGCGGCGAATCCTCGACATGTCGTGCTCGGCTGGCCGGCCGACGCTGCGCGTCCTGCGGCTGGGTTTACTCTCCTACTCCGAGGCCCTGCAGGCCCAGGCGCGAAGCGTGCGGCTATGTGCGGAAAGAGGGGAGGACAGGCTGCTGCTGCTGGAGCACAGGCCGGTGTACACGGTGGGAATCCGGCAGAGCCGGTACACGGGGGAGGAGGAGGCCAGGCTCCGGGCTCTGGGAGCGGACTTCCAACGTACCGACCGCGGGGGTCTCATCACCTTCCACGGCCCCGGACAGCTCGTGTGTTACCCGGTGCTCAGCCTCCGCCGCCTGCACCGGACCCTC…	AF_Unigene_DN30445_c0_g2:372-1157(-)	786	2.66464e-94	Q0VFH3	RecName: Full=Putative lipoyltransferase 2, mitochondrial; AltName: Full=Lipoate-protein ligase B; AltName: Full=Lipoyl/octanoyl transferase; AltName: Full=Octanoyl-[acyl-carrier-protein]-protein N-octanoyltransferase; Flags: Precursor	66.3755
AF_ORF_10135	ATTACATTGGTGGTGACTGTGATTATCCTGCGATCTGTCTTCTATTTACAAACTTTCAATGGTCCAACAGCACCCACTGCAGCAAAAGAGGTGGTTGTTCGTCAAGTTGTTCCAAACAATACATATTATCCAGTTGTAAAGTGTGTGGTAAATGCCAGTGCTCGCCATTTCCCTCACTTTAAAGGGGAGCCACAGAATATGAAAGATTTTTTGCTGTACCGTCACTGTAAAAGTTTTACGTTGATACAAGACTCTCCTATGAAATGTGGTGGTGCTAATGGCTCCAAAGATGTTTTCCTTTTACTAGCTATTAAAACAGCACCAGCAAATTATGAACGTCGGGAAGCTATAAGGAAAACGTGGGGAAATGAAACAAGCTACAAAGGTTTAAAAGTGAAA…	AF_Unigene_DN30402_c0_g1:1-1116(+)	1116	3.21864e-115	Q6ZMB0	RecName: Full=Acetylgalactosaminyl-O-glycosyl-glycoprotein beta-1,3-N-acetylglucosaminyltransferase; AltName: Full=Core 3 synthase; AltName: Full=UDP-GlcNAc:betaGal beta-1,3-N-acetylglucosaminyltransferase 6; Short=BGnT-6; Short=Beta-1,3-Gn-T6; Short=Beta-1,3-N-acetylglucosaminyltransferase 6; Short=Beta3Gn-T6	50
AF_ORF_10137	ATGATTCTTCAGTACAGGATGTGTCAGACAACGTATATTCTACTTTTATTTTCAGGTTTCCTTTTAGGAATTTCACAAATCTCGGTGGTTAAAGGTTCTGTCACAAGTTCCTCAACGCATGTCGATGTGAACAGCACAGTCACAACAGTGACAAATAGTACATCTAATTATGACCTCCAAAGTCAAGACTCATCTACAAAAAGAGGAGAATCTTTGGCAGCAACATCTAAACCTACCAATGAATCTAAGCTTCCAGCCGCACACACAAGTAGTGAAGCACCTTACAGTAAATCTTTGGAAGCAACATCTAAACCTACCAAT	AF_Unigene_DN30410_c0_g1:2-322(-)	321		not available	not available
AF_ORF_10138	GCCATTGGTATCCAGAAGGAAGTAGAAGAAATGGCAGCCATTCTGTTTGTTAATGACCTCCTTGCTCTGATGAATCATGCAGAAAAGGAATTAGTGTGCAATGTTTTAGTGTCCAATCCAGAACTCAAGAAGCCAGTCAAAGCCCAGGTTACAATTATATTAGTAGGGGCAGCTAAAAAAAGTGAAGAGGACTGCTATCGCTCCTGCTCAGGAAGCAAACATCGGGATGAGTGTGAGGCATGTGGGGGACTGGGCTCTCCCACTGGACGCTGCCAATGGAGATTGCGACATGGTGAAGGTATCACCAAAAACTATTCTACCTGCACCCCGAATATCAATACATGCCCTGATGGAAAGTGTGATGCAGTGGAGAGCAAAGACCCAGCTATCTGCCCCCAG…	AF_Unigene_DN30407_c0_g2:3-1994(+)	1992	0	G3V9H8	RecName: Full=Proto-oncogene tyrosine-protein kinase receptor Ret; Contains: RecName: Full=Soluble RET kinase fragment; Contains: RecName: Full=Extracellular cell-membrane anchored RET cadherin 120 kDa fragment; Flags: Precursor	74.6606
AF_ORF_10139	ATGGAAGAGAAGAAGGAAGCTCCAGTAATTTCCCCACGTCGTCTGAGGGACCGTGAACTTTTGAAGAGAAAAAAAGAAGAGGCACGGGAAAAAGATACTTACCAAGACCAATACCAGTCCAGAAGTAAGCGTCCTCGGCAAACCAGGGGCACTGGTAACAGGAGAAGAAAGCAAGTTAAAGAACCTGAGCTACAGCTAGAGCAACAGCTAGAACCACAGCCTGAACCTGAATCAAAGCATGAATCAGATCAAACATCTGAACCGGCTACTGAAATACAGCATGCACCTGAAACAGAAAGTAAACCTATGCAGAAAGGTGAGCATCTGCCTGAACCACTGTCACAACCTGAACCAATCAATGAACCAGATCACAAGCATGAACAGACCACTGAATTACCG…	AF_Unigene_DN30408_c0_g1:282-1007(-)	726	0.0209804	Q7UHE1	RecName: Full=Asparagine--tRNA ligase; AltName: Full=Asparaginyl-tRNA synthetase; Short=AsnRS	32.8571
AF_ORF_10141	CTTCCGCTGCGCGCCACCGGCACCATGGCGGACGATGGAGAGCAGCAAACCACAAACACTGTGGAGGAGCCCCTGGATTTGATCCGGCTAAGTTTAGACGAACGAATCTATGTGAAGATGAGGAACGACAGAGAACTCCGGGGACGGTTACATGCTTATGATCAACACTTGAACATGATCCTGGGGGATGTGGAGGAGACGGTGACCACCATCGAAATTGATGAGGAAACCTACGAGGAGATTTACAAGTCCACGAAGAGAAACATCCCCATGCTTTTTGTCCGAGGTGATGGTGTTGTGCTCGTAGCGCCTCCGTTAAGAGTTGGATGA	AF_Unigene_DN30446_c1_g1:79-408(-)	330	4.96983e-48	P62311	RecName: Full=U6 snRNA-associated Sm-like protein LSm3 >gi|61227725|sp|P62310.2|LSM3_HUMAN RecName: Full=U6 snRNA-associated Sm-like protein LSm3 >gi|115311781|sp|Q32PE9.3|LSM3_BOVIN RecName: Full=U6 snRNA-associated Sm-like protein LSm3	97.0588
AF_ORF_10142	ATGGCGAGGCTCCGAAGAAAGGCTTGCATTGCACTTTTCCTTTTCATGCTTTTCATATTTGGAACGATGATGGGCTTGCGAACTTTGAAACCCACTGATGGCTTTTCTGACCTGGCACCAGGTCTAGAATTAATGCCTTTTGGTGAACAGTCAGAAAGACGCTCCGTTTCTAATGAGGTTATTTCTCAGCCACAAGGTACTGCAAATGCAGTAGACCAAACAAAAGTCTACTATGATCTGCATATTTTCTACTACATGTGGTATGGAAACCCGAAATTTGATAATAATTATATCCACTGGGATCATGTAATGGTTCCTCACTGGGATCCCAAAATATCTGCCAGTTATCCTAAAGGCAGACACAGCCCTCCTGAAGACATTGGTTCCAGCTTCTACCCT…	AF_Unigene_DN30412_c2_g1:139-1038(+)	900	8.29265e-158	Q1L8D2	RecName: Full=Glycoprotein endo-alpha-1,2-mannosidase-like protein	66.9872
AF_ORF_10144	CGAGGATTGACCATTTTTGGCTTACACAGTTTACAGTATTATTTTATTGGCTTGATAACTTTATCAGACCATGCTCCAGTATCCATTTCTATAGAGTTATCTGATCACTTCCCTAAATCCTGGAATTGGAGCCTAAACGAATCCCTCCTCCAAGACGCAGCAGTCTTAGCAGATGGTAATACTGAGCTATCCCATTATTTCCAGACCAATACTACCCCTGAAAGCAACCCTCCCTTACTCTGGGAGGCTCATAAAGCAGTGATACGTGGTATATTCATTAAACATGGGACTAGACTCAAAAGGGAACGCCAGAGGGAGATAGGGGACATATCTCTTAGAATGCAAAATGCCCTATCTTTCTGCGTCCATGAGGGAGATGCTAGAAGTGCCTATTTCAGC…	AF_Unigene_DN30447_c1_g1:267-677(-)	411	3.04391e-07	O00370	RecName: Full=LINE-1 retrotransposable element ORF2 protein; Short=ORF2p; Includes: RecName: Full=Reverse transcriptase; Includes: RecName: Full=Endonuclease	40.5405
AF_ORF_10145	ATGCCCTATCTTTCTGCGTCCATGAGGGAGATGCTAGAAGTGCCTATTTCAGCGGAGGAACTTAGCGCAGCCATAGGAGACACTCCCACCGGTAAAATTCCCAGGCCAGATGGCCTGCCTTTATTATATTCCTTTAGCGTCTCATTTTCTTGCAGCATACACCATATTACTGAAGGGGGTCGGTTCTCTCTTTACTCCTTATGGGCCACCATCACCATCATACACAAACAGGGTAAAGATCCCTCTTCATATGCGAGTTATTACCCCATCTCCCTCCTTAATCAGGACCTCAAACTTTTTACAAAAATTTTTGCTTCCAGACTGATTAAG	AF_Unigene_DN30447_c1_g1:2-331(-)	330	6.81866e-12	P08548	RecName: Full=LINE-1 reverse transcriptase homolog	46.1538
AF_ORF_10146	AAAGCTGTAGTTTTAAAGACTGGATTTAATACAACTAAAGGTGACATGGTGAGATCCATACTGTATCCCAAACCCCTGAACTTCAAACTGCATCGAGATGTAAAATGGTTTTTCATATTTTTGGGAACTCTTGCAATAATTGGCATAGTCTACGCTGTCATCATATTTGTACAGAGACAGGTTTCTGCTTGGAGAATAATTGTGGAATCACTTGTACTCTTGACATCTGCAATTTGTCCAATCATTCCAGCAGCATTGACTGTTGGGATTCTTTATGCCCAAAGCCGACTAAAGAAGAAAAGCATCTTCTGCATCAGTCCAGACAGAATAAACATGTGTGGCCAGCTTAACTTGTTCTGTTTTGATAAAACTGGCACTTTAACAGAAGATGGGCTTGAT…	AF_Unigene_DN30414_c0_g1:2-1288(-)	1287	4.18395e-154	Q5ZKB7	RecName: Full=Probable cation-transporting ATPase 13A4; AltName: Full=P5-ATPase isoform 4	57.767
AF_ORF_10147	CTTGTTTTGGTGTATGTTATTACAGGCAATGAAGATATGGAATCAAGGCATTTGGTTCCCGGTGATTTGATTGTTCTTACAGGAACAAGGTTCTTTCTTCCATGTGATTGCATTCTGCTAAGTGGAAGTTGCATTGTCAATGAAGGCATGCTAACAGGAGAGAGCATTCCAGTCACAAAAACACACCTTGACAATGCTACAGATTGCCTCCCATGGAAAGTACATAGTGGGGAAGATTACAAGAGACACGTGTTATATTGTGGTACTGAGGTCATTCAGGCAACACCATCTGGATCTTCTCATGCTACAGCAGTTGTACTGCAAACTGGGTTCAACACAGCTAAAGGTGATATGGTGCGATCCATTCTGTATCCTAAGCCTATGAATTTCAAGCTGTAT…	AF_Unigene_DN30414_c2_g1:1-687(-)	687	1.50604e-90	Q5XF90	RecName: Full=Probable cation-transporting ATPase 13A4; AltName: Full=P5-ATPase isoform 4	66.2162
AF_ORF_10149	ATGTTCATTACTTCAACAATTGTAGTTATATACTTTACAGTATTCATTCAGGGACTGACCATAGGACCCCTGGTTAGATTATTGAATGTGAAAAGGATATCGAAAGAGCAAACAATCAACCAAGAAATTCATACTCGGTTAATGGATCACCTGAAGACAGGAATAGCAGATATATGTGGCCACTGGGGACATTATCAGATGAGAGAAAAATTTAAGAAACTTGATAATAAATTTCTCCGGAAAGCTCTTATCCGTGAACATCAGCCTAAGTCAAGTATTGTCTCTTTGCATAAAAAGCTTGAGATTAAACAAGCCATTGAAATGACCAGGATTGGAATGAGCAGAGATTCTTCCACATCGTCACTACAAAAAAGAAAAGTTTCAAACATATTTTCCACT…	AF_Unigene_DN30457_c0_g1:214-1164(+)	951	1.09529e-76	Q6AI14	RecName: Full=Sodium/hydrogen exchanger 4; AltName: Full=Na(+)/H(+) exchanger 4; Short=NHE-4; AltName: Full=Solute carrier family 9 member 4	56.2791
AF_ORF_10150	ATGGTGTCCTGGATGATCTCCCGGGCCGTGGTCCTTGTCTTCGGTTTGTTGTATCCGGCATATTCATCATACAAAGCTGTCAAAACCAAGAATGTTCGAGAATATGTGCGCTGGATGATGTACTGGATTGTATTTGCACTCTTTATGACGGTAGAAACGTTTACAGATATTTTTGTTTCATGGTTCCCATTCTATTATGAGATAAAAATGGCCTTTGTAATCTGGCTGCTGTCTCCATACACGCGAGGTGCCAGCCTTCTGTACAGGAAGTGTATCCACCCTGCCCTGTCCCTAAGGGAAAAGGAAATAGATTCTTATATCGTACAAGCAAAGGAACGGGGCTATGAGTCTGTGGTCACACTTGGTCGAAAGGGTCTGAATATTGCAGCAAGTGCCGCT…	AF_Unigene_DN30417_c0_g1:27-803(+)	777	2.58074e-152	Q6AZM3	RecName: Full=Receptor expression-enhancing protein 4	83.8462
AF_ORF_10152	TATATTGTGGGTGAGGGGTTGAGAAACAGTCACAGCCAATTATTTTTATTTTATGTTAACCAGGGGACAGCAGACAATCCTGGGATCAACCTTCAGTCCCTACGAGCTTTGTATCAGGAGATGGAGGCACGGAAGGGTCTGTGGAGTTATACAGTCACATTGAGTATGGTGGAGATCTACAATGAGGTCATCAGAGATCTTCTTTCCAGGGACCCCCAAGACAAGCTGGACATCAAACTCAACCCTGATGGCAGCGGGCAGCTTCATGTGCCAGGCCTAACCAGTATGGAAGTCAAAAGTTTCCGCCACATTAAAAAGCTCCTGGCCCTGGGGAAACGCAACCGAGCAACATTCTGTACCAACATGAATGAACGTAGCTCTCGCTCCCACGCCTTACTG…	AF_Unigene_DN30418_c1_g1:362-1162(-)	801	2.08786e-99	Q9BVG8	RecName: Full=Kinesin-like protein KIFC3	61.7284
AF_ORF_10153	TCCTGTACCAAAGAAATGGTGATGGAGAAGCCAAGTCCCCTGCTTGTAGGGCGGGAGTTTGTCAGGCAGTACTATACTCTGCTGAATAAAGCTCCAGACTTTTTGCACAGGTTTTATGGAAGAAATTCTTCCTATGTGCATGGAGGATTGGATGCCAGCGGGAAGCCCCAAGAAGCTGTGTATGGTCAAGCGGAAATTCACAAGAAGGTGATGTCCCTTCAGTTCAGTGAATGTCGTACAAAGATTCGACATGTTGATGCACATGCTACGCTGAGTGATGGAGTTGTTGTCCAGGTTATGGGTGAACTTTCTAATAATGGCCAACCTATGAGAAAATTCATGCAAACCTTTGTGCTTGCCCCAGAAGGATCTGTCCCAAACAAATTTTATGTTCACAAT…	AF_Unigene_DN30423_c0_g1:129-1592(-)	1464	2.79741e-170	P97379	RecName: Full=Ras GTPase-activating protein-binding protein 2; Short=G3BP-2; AltName: Full=GAP SH3 domain-binding protein 2	84.6914
AF_ORF_10154	GCGGAAGTGTGTGTGTTGCCGCACGTGGGTAGAAGTTGGAGCGGCGCAGCGGATAACATGGGGAAGGATAAGACAAAGAATCAGAAGAAGTTGCGGGCAACAGCCAACCACAATGCAGAGGAAGATTATTCCACTGTCCCCCACTCCTTTGTCTTCCATCGCGGTCAGATTGGAAAGAACGTGCAGCAGCTGATCTTAGATGTCCGTCGGGCAATGGAGCCATTCACAGCCACCTCTCTCAAGGTTCGAAAGAATAATAGCCTGAAAGATTTTGTCGCTGTGGCCGGCCCCCTAGGAGTCACACATTTCCTGATCTTCAGCAAGACAGAAACCTATGTCAACTTTAAATTTGTCCGTTTGCCTAGAGGACCCACACTGCATTTCAAAGTGAACCAGTAC…	AF_Unigene_DN30425_c0_g1:1-1635(+)	1635	7.63503e-176	Q91YU8	RecName: Full=Suppressor of SWI4 1 homolog; Short=Ssf-1; AltName: Full=Peter Pan homolog	67.2457
AF_ORF_10156	ATGGAACATATTCCCACTTACCTTGTTCCATTGGTGTCCTCCAGCGTCCTGCTCCTATATCCGGGTCTTCAGGCTGAGTCCTCTTCTTCTGATCTTTTCCTGGCAACTGCAGAGATTGTTGTATTAAATTCAATACAAAATACCTGTATTAAAATTCAATACAGAGAAATCTTTATATATTATATATGTAATATATACATAATATATTCAGCTGTACAGATATATTACTGGTTTCACTATTTTTATGCACCCACATTTTACAGAAAAAAAATACTGAACAAAAGAGCGGTTTCCAAGGCTGGAGAGGATACACTTTCAGCAGTAAACCTGGGTAATCCAGCAAACCTGGAATAA	AF_Unigene_DN30426_c0_g1:287-640(+)	354		not available	not available
AF_ORF_10157	GCATGGAGAAGTCCTGCTGGACAGAATTCTGTCACTGCTCTTTATATTCTGAACTTGGCCCTAGCTGATGACCTTTTCATGTTGGGGTTGCCCTTTCTTGCTGCCCAGAGTGCTATGTCCTACTGGCCATTTGGATCACCAGTATGCACAATAGTAATGACTTTGGATGCCGTCAATCAGTTCACAAGCATTTTCTGCTTAACCGTACTCAGCATAGACAGGTATCTAGCTGTGGTTCGTCCAATCAAGTCAGCGAAGTGGAGAAGACCCAAAGTGGCAAAATGTATTAATGTGACTGTTTGGATTGCTTCTTTTTTAGTTGTACTACCAGTAGTTTTCTTTGCTAGAGTTCCCAAGGTTTCTGGAATGTGTCACATTGCTTGGCCTGAACCACAGCAA…	AF_Unigene_DN30456_c0_g1:2-475(-)	474	1.19507e-62	O08858	RecName: Full=Somatostatin receptor type 5; Short=SS-5-R; Short=SS5-R; Short=SS5R	67.7852
AF_ORF_10158	ATGTATGGGTCTCTCTGTCAGCTCTTCCTGCTACTCCTCCAGGTATTGCGCACCGCAGGAGGAGAGGTATCTGCAGGTGGCTGCACCTTTGAAGAACATTACAACAGCTGTGGATATAGTGTGGCCCTGGGTACCAATGGATTTACCTGGGAGCAGGTGAACACATGGGAAAGACCTCCGCTGGACTCCACTGTGCCAACAGGATCCTTTATGCTGGTCAACAGCTCAGGGTTTGCCACTGGGCAGAAGGCTCACCTCCTCCTCCCTGTACTTAAAGAAAATGATACTCACTGTATCGACTTCCATTACCACATGTCTGGCCGCAGCAGTCCGGGA	AF_Unigene_DN30429_c0_g1:1-336(-)	336	5.45772e-46	O14522	RecName: Full=Receptor-type tyrosine-protein phosphatase T; Short=R-PTP-T; AltName: Full=Receptor-type tyrosine-protein phosphatase rho; Short=RPTP-rho; Flags: Precursor	79.3103
AF_ORF_10159	GGAACATTGAACGTCTATGTGAAAGTGAATGGTGGGCCTCAAGGGAACCCCGTGTGGAATGTATCTGGAGTGCTAACAGAAGGATGGGTGAAAGCAGAACTGGCGATCAGCACCTTTTGGCCAAACTCTTACCAGATTATATTTGAAGCTGTCTCTCTCAAGGAACACCCAGGATACATTGCTGTTGATGAAGTTCGTGTTCTAGCTCACCCATGCCGAAACGCGCCCCATTTCCTGCGCTTGCAGAATGTTGAAGTAAATGTCGGGCAGAATGCTACTTTCCAGTGCATAGCGGGAGGAAAATGGTCTCAACATGACAAACTCTGGCTGCAGCAGTGGAATGGCCGTGACACCGGTCTCATGGTAACACGC	AF_Unigene_DN30429_c1_g1:1-372(+)	372	1.35088e-76	O14522	RecName: Full=Receptor-type tyrosine-protein phosphatase T; Short=R-PTP-T; AltName: Full=Receptor-type tyrosine-protein phosphatase rho; Short=RPTP-rho; Flags: Precursor	92.7419
AF_ORF_10160	CCAAAGCCGATTGCTCCTCCTGAGCTCCTGGCAGTGGGAGCCACATATTTGTGGATTAAACCAAATGCCAACTCAATCATTGGAGATGGGCCAATTGTCTTGAAAGAAGTGGAGTACCGGACCACATCAGGAAGTTGGGCTGAGACGCATGTCATGGATGGGCCCACATATAAATTATGGCACTTAGATCCAGATGTGGAATATGAAATACGAGTCCTGTTGACCCGCCCTGGAGAAGGTGGCACAGGACCACCAGGACCACCACTTACAACCAGAACAAAATGTGCAGATCCAGTGCACGGACCTCAGAATGTGGAATTGGTAGATATTCGTGCTCGACAGCTGACACTTCAGTGGGAACCATTTGGCTACACAGTCACTCGTTGTCACAGCTATAAC…	AF_Unigene_DN30429_c2_g1:2-598(-)	597	4.25848e-94	O14522	RecName: Full=Receptor-type tyrosine-protein phosphatase T; Short=R-PTP-T; AltName: Full=Receptor-type tyrosine-protein phosphatase rho; Short=RPTP-rho; Flags: Precursor	82.8283
AF_ORF_10161	ATGTTTCTTTGTGGGATATCACACAATCTGAACCTTCAAGTCAAAGCTGAGCCATCCAGCCCAACCCTACAGATGGACACTGGCGGGTACTTTAGCCCGAGTGGAATGTCAGACACCAGCAGCAGCTATGGGCTCTCTGTAGGTGGACAATCTCAGGGTTTGGACTCTCCGACTGCACTGCTTGGATTCCCAGATACCAATGAAAAGCTGTTTGCAGACAGTCCGCCCTCCATTGGGGAGGACTCGGGCATGCAGTGTGTCCTAAGGTCTGTCCCCAAACGACTGTGTTTGGTGTGTGGAGACACAGCATCCGGATATCATTATGGAGTGGCTTCCTGTGAGGCCTGCAAAGCATTCTTCAAACGCACAATACAAGGTAACATAGAATACAGTTGTCCT…	AF_Unigene_DN30433_c0_g1:2-1282(-)	1281	4.69891e-178	P62510	RecName: Full=Estrogen-related receptor gamma; AltName: Full=Estrogen receptor-related protein 3; AltName: Full=Nuclear receptor subfamily 3 group B member 3 >gi|50402102|sp|P62508.1|ERR3_HUMAN RecName: Full=Estrogen-related receptor gamma; AltName: Full=ERR gamma-2; AltName: Full=Estrogen receptor-related protein 3; AltName: Full=Nuclear receptor subfamily 3 group B member 3 >gi|50402103|sp|P625…	63.1579
AF_ORF_10163	ATGTACTGGAGTGACCATGTGAGGCTCATTGTAATAACATTGACTGTGTTGGCTTTTCGCTTTCAGAGAGGAAGTGCAAAGGTGAAATCGGAAGCCTTTACTGGCTTGTATGCAAAGTCTGAACCTCAAAAGATAAATGAAAGTATGATAATGGAAACACTCCTTGAAATGAACAGAAGCACTGTTGTCAGAAGGCTACCAAATACTGAAGCACTTATCCCTTTCACTGGTCTTACCAACAGCAAAAAACTTAACAAAAATTGCTGCATGAATGGAGGAACTTGTGTCCTCGGAAGTTTTTGTGCTTGTCCAACGCATTTTACTGGACGATACTGTGAATTCGATGAAAGGAAAAAGAACTGTGCTGCC	AF_Unigene_DN30432_c0_g1:211-579(+)	369	9.80339e-29	Q9I8Q3	RecName: Full=Cryptic protein; AltName: Full=Cripto-related factor 1; Flags: Precursor	61.5385
AF_ORF_10164	ATGTGCATAGTGTGGAACAGTATGTCTATGAAGAGTGCTTGGGACTCTATCCTGGCTGCTGTAGCACTCTGGGACTTTTTTCTTCTTTTTTTCTGTTTGCCTGTAGTTGTTTTCCAGCAGATCACACATCGCAGATTGCTTGGGGCACTCTCCTGCCAAATTATACCTTATATGGAGGTTTCTTCATTTGGGGTCTCCACATTCTCCCTTTGTGCTCTGGGCATTGATCGTTTCCAGTCAATAACATCATCTCATTTATCATCAAAATCAGAAGAGCAGTGTCGGTCCATACTAGGAAAGATATCTATAATCTGGATTGGTTCATTGACACTTGCTCTTCCAGAAATTTTTTTATGGCAACTCACCCAAGAGCATTCTCCAGTATCTGACCTGATCATT…	AF_Unigene_DN30431_c0_g1:402-1349(-)	948	6.38295e-95	Q99JG2	RecName: Full=G-protein coupled receptor 37-like 1; AltName: Full=Endothelin B receptor-like protein 2; Short=ETBR-LP-2; Flags: Precursor	54.8387
AF_ORF_10165	ATGAGAGGTTTCGAAGTCAGATTCAAGTATTTACTAAAGATTTTGATTTTCCTGTTTATAACTATTGATTCCACTGATTCCAGCTCCCTGTCTGGAAACTTGAGTTTGTCCAGCAGCACAAATGCAGTGGGAAAAGATGTTCAGGAAGCTGCAAAACAGGTAAAAAAACAAAGCAAAATAGTTTTGCAAGCTAATGAGAACAGAAAAAACTCTGTGATACTGGGATATCCAAGACTCATCAAGTCACCAACCAGTGGAATGCCAGATTTAAATCAAATATATAATGACTCTTTGTTTTCATCGACTGGGAAACCAAAGATCGTAAACTCATTGTATCCGTTGGGTGAAAATTCCCTAAGTGCTTATGGAGTGCTTCTGTTGTCTCTGGTGGTCTTTGCT…	AF_Unigene_DN30431_c1_g1:2-406(-)	405	5.41867e-06	O60883	RecName: Full=G-protein coupled receptor 37-like 1; AltName: Full=Endothelin B receptor-like protein 2; Short=ETBR-LP-2; Flags: Precursor	60.5263
AF_ORF_10166	GGAGATCCAAAAAGCCCAAAACATGCAATGTGGATGCGGTTTACTGAGGATAGGCTAGATAGGGGTAGAGAGAAGTTATTATATGAAGATAGAGTAGACAGGACTGTCAAAGAGGCAGAAGAAAAATTGACTGAGGTATCCCAGTTTTTTCGGGACAAAACTGAGAAACTGAATGATGAGCTTCAGTCACCAGAGAAGACACCCCGAAAAAAGAGTAGTAATGAGGTAGCTTCAGGTCATAGTTCTACTAACAGTAGTCCTGAAAAATTTAAGTTTACTGACATAAGAACATCCAGTGATGACTGGACCAAAACTCACCAGTTTATGACAGATGGAAAATGTGTCACCTTGGTTGATGACAGAAAAGCTTCAAGTTTGCCTTGCAGTCCAGAAAAGAGG…	AF_Unigene_DN30467_c0_g1:1-1101(+)	1101	5.11462e-74	Q12955	RecName: Full=Ankyrin-3; Short=ANK-3; AltName: Full=Ankyrin-G	45.3401
AF_ORF_10167	TACAAAACACTAAAACTGTTAAGTCAGCATTCAGTAGAGTATCATGATGATGAACTATCAGAACTAAGAGGGGAGTCATATCGGTTTGCTGAAAAAATGCTCCTTTCTGAAAAACTTGATGACGCAGAGGAATCAGACCATGCTCTAGCCCTTGGGTCAGACTTCCACCGTACTGAAAAGCACTGCAGAGAGAGAGAAAGAGTGATCCCTGCTACTAAAAAGGAAATTCTTTCAAAAATATACAAAGATGTAACTGAAAATGGTATAGGTAAAATGTCCACTGATGACTCTCGTGATAAAGTGACAGTGTTGCATTATGCTGGAGATCCAAAA	AF_Unigene_DN30467_c1_g1:1-333(+)	333	5.59951e-42	Q12955	RecName: Full=Ankyrin-3; Short=ANK-3; AltName: Full=Ankyrin-G	69.5652
AF_ORF_10168	GGGTTCAAAGTGCAAAACTCCTTCTGCTTTTTTCCTTTACTGGGGGATGACAGCGCCCGCTATGCTTGCCAAATTAAACAAAAAAATGTCCCTTACCCACTGAAGAAAACATTCCAAATCACCTTTGGAGTTCGTCCACAAGTCACATTCTACCTCTCCAGCAAAGGTCAAAAGAACTCTTCCTTAGTCTGCCTGGTGTCAGGCTTTTACCCTGATGATCTGAGCCTTATAATAAAAAGAGGTGGACAGCGCCTTGGGTACAAGTTAAATAAGTGGGTGAACGGAAATGGCACCTATTCACTAGAGGCCACTTACCGGACCAACGTGAGTTACAGAGATAGCAACATCGATTACAGTTGTACCATTTATCACCCTACAATGCCAAGAGGTGAGACAGAA…	AF_Unigene_DN30437_c0_g1:3-1289(+)	1287	3.63843e-05	P01859	RecName: Full=Immunoglobulin heavy constant gamma 2; AltName: Full=Ig gamma-2 chain C region; AltName: Full=Ig gamma-2 chain C region DOT; AltName: Full=Ig gamma-2 chain C region TIL; AltName: Full=Ig gamma-2 chain C region ZIE	39.5349
AF_ORF_10169	ATGTCCTCTCTGCTCCTGCCACTGCTGGTGACAACTGTCTGCGCTCAGCTTCAAGTCACAACCCCACCATCCCCGGTTTCAGCTGAAGTGGGCTCCACCGCCATTCTTCCGTGTAAGTTTACTTTAGGTGTTCCACCTGTAGACCCTGCGCAGGTACATGTGGTATGGAAGAATGAGGGGAAGAAAGTGCTGTCCTACGTGGATAAAATCACTGCGTTCAGACCGGGGGCAGAGATCTCAGAAGAGCAACTGGCACAAGGCGATGCCTCGCTATCCCTCACTAATGTCAGCCATGAGGACGCTGGCTGGTACTCCTGTAGCATCCGACTGGCATCTGAACAAGCCACACAAAGTTTA	AF_Unigene_DN30437_c1_g1:61-417(+)	357	3.10249e-09	Q9NZQ7	RecName: Full=Programmed cell death 1 ligand 1; Short=PD-L1; Short=PDCD1 ligand 1; Short=Programmed death ligand 1; Short=hPD-L1; AltName: Full=B7 homolog 1; Short=B7-H1; AltName: CD_antigen=CD274; Flags: Precursor	50
AF_ORF_10170	ATGGCTCCTATCAGACTCCTTGCTATCAGGACTGGCAGCATACAGATTACTGGGATTGATCATGTGACTCACCCACGTAGAAGGAGACATTGTCACTCCATAAAAATTCATCCTGTGCCCGCCCTTTCTCCCCAGATTCATGTTTATGGGTCGGCACTGCAGAGGATCGGAGGGGGAGAAGTTGTTTTAATTCTTCTTGAACAGGATGGGAATGTTTTGACATTTGGAGAGGCTCCGCCTAGCCGGGAGCGTTTAAGTTGGCAGGGATCCCCGGACAGTGTAAGAGACAAGCGGGATCTGCGGACAGGTAAGCCAACCTTCACCTGCTACCTGCTTATTGCTGGATCTGAGTCAGCCTAA	AF_Unigene_DN30464_c0_g2:378-737(+)	360	0.0207034	Q5U2P0	RecName: Full=DIS3-like exonuclease 1	57.1429
AF_ORF_10171	CCTCTGTATTCCCAGGATTCCACACCAGAAGATTACAGAAACCTTCAGCAGGATCAGGACGCAGAACAGATGTATATAAAAGTTGAGGTCAAAGGGGGAGATGAGGAGACATCTGTGATGGACTATCAGCAGTCTGAGGAAGAAGTTGGGATGATGGAGACAGTCCAGCAGGATGCATCTTCTCTAGATATCATCAAAGGGAAAATTAATGCTGAGAATTCCTTTGAGGGCCATCTTAGCTTATCTTCTACTATAGATCAAAAAGCAAACACGCTTGAGCGTCCTTTTGCCTGTTCACAGTGCGAGAAAAATTTCACCCGAAAACACCACCTTCTTAGACATCAGAAAAGTCACACGGGTGAACGTCCTTTT	AF_Unigene_DN30465_c0_g2:3-374(+)	372	1.70972e-10	Q8JZL0	RecName: Full=Zinc finger protein 467; AltName: Full=Endothelial cell-derived zinc finger protein; Short=EZI	65.7895
AF_ORF_10172	AAATATTTCAAGAAAATCTTAAAAGCCATAGAACAATTGTATGACAAGGAAAAAGGAAAAGGTGTAAAGGCAGAAGAGGTGCTTCACGAGTACATGACATCCAAACGAGCAGATGAAATTACAATTATACAAAAAGACAACGCTCTGACCCAGAAAAGAAAGGAAGAGGAAGTGGAAAAGTCTAGAAAAGAAATGGAGGAAATGAGGAACAGACTTAAACAACTTGAAGAAGAGAGGGAGAAGGAGAAGTCAAGTGAAGAGATAGCCAACTTGAGGATGACTGTTGAACAGTTAAAGCAGAAATTGGAAGAAGGAGAGAAAATATGGAATGAGAAACTGGAACAAGTGACCAAAGAGAAGAAAAGGGAACAGGACTTGTATAGGAGGCAAGGACAAAAC…	AF_Unigene_DN30471_c0_g1:3-518(+)	516	3.18446	P48069	RecName: Full=Ribulose bisphosphate carboxylase large chain; Short=RuBisCO large subunit	55.5556
AF_ORF_10174	ATGAGCGGCACACTAGCTAAGATCGCCGAGATAGAGGCCGAGATGGCCCGGACCCAGAGGAATAAAGCTACCGCTCACCATCTTGGTTTGCTAAAAGCTCGTCTAGCTAAACTCAGACGTGAGCTCATCACCCCCAAAGGAGGTGGAGGAGGAGGTCCTGGTGAAGGTTTTGATGTTGCAAAGACTGGTGATGCTCGAATAGGGTTTGTAGGATTCCCTTCTGTAGGGAAATCAACGCTTCTCAGTAACCTGGCCGGTGTTTATTCGGAAGTGGCAGCCTACGAGTTCACCACTCTGACCACCGTGCCTGGAGTTGTGCGATACAAAGGAGCCAAGATTCAGCTTCTTGATCTCCCAGGAATCATTGAAGGGGCTAAGGATGGTAAAGGCAGAGGCAGA…	AF_Unigene_DN30468_c0_g1:1055-2158(+)	1104	0	P43690	RecName: Full=Developmentally-regulated GTP-binding protein 1; Short=DRG-1; Short=xDRG; AltName: Full=Translation factor GTPase DRG1; Short=TRAFAC GTPase DRG1	95.3678
AF_ORF_10175	ATGAGCGGCACACTAGCTAAGATCGCCGAGATAGAGGCCGAGATGGCCCGGACCCAGAGGAATAAAGCTACCGCTCACCATCTTGGTTTGCTAAAAGCTCGTCTAGCTAAACTCAGACGTGAGCTCATCACCCCCAAAGGAGGTGGAGGAGGAGGTCCTGGTGAAGGTTTTGATGTTGCAAAGACTGGTGATGCTCGAATAGGGTTTGTAGGATTCCCTTCTGTAGGGAAATCAACGCTTCTCAGTAACCTGGCCGGTGTTTATTCGGAAGTGGCAGCCTACGAGTTCACCACTCTGACCACCGTGCCTGGAGTTGTGCGATACAAAGGAGCCAAGATTCAGCTTCTTGATCTCCCAGGAATCATTGAAGGGGCTAAGGATGGTAAAGGCAGAGGCAGA…	AF_Unigene_DN30468_c0_g1:135-932(+)	798	6.1523e-140	P43690	RecName: Full=Developmentally-regulated GTP-binding protein 1; Short=DRG-1; Short=xDRG; AltName: Full=Translation factor GTPase DRG1; Short=TRAFAC GTPase DRG1	97.0588
AF_ORF_10176	CTTGTTGACCATAGAAGCAAAGGCTCTTCATTGGAGGGCTTTTGGGGTTTGCTTAGTACTATGTTGCGAAAGCTTTTTCAAGGTCCTGGTGGTACTGATGTACATTACATCTGTAATGTAGTAAAATGTAAAGATACCTTGGGCCTCTGTTGGTGGATTGTTGCGCACCTTTCGCCACTGTATCAACTTGATCGGAATGGCAATCCAGAAGAGCGTATTTCAATTCCTTCAAATTGGAAATTTGTGGAAGAATTGCTCAAAAGATCAATTGATGTTCAGGCTGGAATCTTGGAGGACCAGCTCCGAATGTATTTGCAATGCTGCTTGTCATTATGTGACCTTTGGGAAGCAAACCTTACTGCAGCTACTATTCTATGGGATTATTACAGCAAAAACTTG…	AF_Unigene_DN30470_c0_g1:3-2813(+)	2811	0	E1C2Z0	RecName: Full=Protein MMS22-like; AltName: Full=Methyl methanesulfonate-sensitivity protein 22-like	63.2871
AF_ORF_10177	ATGGCTATCTCAATAAATCGCTCCACCTCTTGGACGTTCTTGGTTTCCATTCTGTTTCTGTGCAGTTCCATACATTTGACTGATGCCCAGACTCCCCCCACAGGATGTGGAAACATCGACTCAATATATTACTATTTATGTGACCTCTCCGCTGCATGGGGTATAGTCCTACAAGCTATTACCAGTGCAGGTATTGTGTCGTCGTTCATCCTTACCATTGTCCTATTAGCCAGCATCCCATTTATTCAGGACAAGAGGAAAAAAAGCATGCTGGGAACTCAGGTGTTCTTCCTTATCGGCACCTTCGGCCTCTTCAGTTTGGTCTTCGACATGGTGGTCCAAAAATACTTCTCTACTTGTGCGTCAAGAAGGTTTCTCTTTGGCTTGCTCTTTGGCATT…	AF_Unigene_DN30449_c1_g1:754-2040(-)	1287	0	Q8K3J9	RecName: Full=G-protein coupled receptor family C group 5 member C; AltName: Full=Retinoic acid-induced gene 3 protein; Short=RAIG-3; Flags: Precursor	62.9902
AF_ORF_10179	ATGGAGAAGCTACCGGATCCAACACTTTACACTGTAAGAGCTGCCATCATTTTGGACCAGGATGGACATCGACTTCTGGCTAAATATTATGACAACACATTCCCCACTCCCATGGAACAGAGAGAATTTGAAAGAAAGATATCCCATAAGACGCAAAGAACTGAAAATGAAGTGATACTTGTGGATGGAGTTACAGTACTGTGTCAGCATTTATCTGATATTATGTGTTACATTATTGGGGGACCTGAGGAGAATGAACTCCTGCTTTTGTCTGCACTGACATGTATATGTGAGAGCCTTTGTCATATGCTGAGGAAAAATGTGGACAGAAGCTCTGTACTGGAAAACTTGGACACAGCATTTTTGATACTGGATGAAATAATAGATCAGGGAGTTATT…	AF_Unigene_DN30475_c0_g2:115-654(+)	540	1.63348e-56	Q9P299	RecName: Full=Coatomer subunit zeta-2; AltName: Full=Zeta-2-coat protein; Short=Zeta-2 COP	54.4218
AF_ORF_1018	ATGAGGGTAGGGGAGAGAGTCTATCACACGGATTGTTTCAGATGTTCGGTCTGTAGTCGACGGCTTCTTCCGGGTGAGGAAATCAGCCTCAGAGACCAGGAATTATTGTGTGGGGCAGACCATAACATTTCAGACACTGGCAGGTCCACTTCACTTAGGTCTCATCTCCACAAGCAGACTGAGAAGACAACCAGAGTACGGACAGTTCTGAATGAAAAGCAGTTACACACACTACGAACGTGCTACGCAGCCAACCCTCGACCAGATGCCTTGATGAAGGAGCAGCTTGTGGAGATGACTGGGCTCAGCCCAAGGGTGATCCGGGTCTGGTTTCAGAACAAACGCTGTAAAGACAAGAAGAAATCCATCCTCATGAAACAGCTACAGCAACAGCAACAA…	AF_Unigene_DN2947_c0_g1:491-1189(-)	699	2.72693e-111	Q9CXV0	RecName: Full=Insulin gene enhancer protein ISL-2; Short=Islet-2	76.3566
AF_ORF_10180	ATGGCAACTCGCCCAAAGAAGCAAACTTGCAATTCAACTGAATCAGGAAATGAAAAGTACTCAAAAGTTCACAAGGAATCTGAAGTATCTACAGGCTTACAAAGCTCAAAGGGTAGATATTCTAATGCTGATTATTCTGAAGGTAATGGGAACTCACAGAGAAAGACCCAAAAATCATCTAAGAATAAATATGATTCTGCACCTACCATCAATGACACAGGTACCTGTATAAGCTCCACCAGAGAGATCCCTGAAAAACGTATTACAAAGAAAAAAAGTCAGGAGACAATACAACCAACAGCAACAGGAGAAGATGAAACCATCAAAAGTTTGAACACCAAAGCAAAGGAGACTACATATAAAAATAGAAGATCGGACATGGTGGATGGAAACAATACT…	AF_Unigene_DN30481_c0_g1:291-2126(-)	1836	1.92617e-70	Q8C6L5	RecName: Full=Cyclic GMP-AMP synthase; Short=cGAMP synthase; Short=cGAS; Short=m-cGAS; AltName: Full=2'3'-cGAMP synthase; AltName: Full=Mab-21 domain-containing protein 1	44.9036
AF_ORF_10181	ATGTCTCTGCCCGAGTCCCCGTTCAGCTGCTTTGGTCTTCAATTGCTCTTCTCTCTAAGTTCGGCTCTTCTTTTCCCATCTTACTGGTTTATTGATCGTCTTTTGTCCTGTGCGGTTTTTACCACTGTAGAACACTCCCGTGGCCCGGGGCTGAGGTTTCTTTGCCTTCTTTTTGGGGTTCCATTGTTCTTGCTTCTCTTCGTTCTTTCTCTACCATTAGGTATTCTTGGTTTCTTGTTTTGGGCTCCTCTGCACAGAGCTCGCCGCCCCTTCTCCTATCAGAAGTCCGTAAAGGCCGACCTCCCGGAAAATATACTGAGCGGTGATTGCTCCTTCGTCTTCGTCAGCGCCAACCTCTGCCTTCTTCCTGATGGCTTGGCACGGTTCAGTAACCTGCAC…	AF_Unigene_DN30480_c0_g3:232-1698(-)	1467	8.7549e-123	F1QG30	RecName: Full=Sphingomyelin phosphodiesterase 5; AltName: Full=Mitochondrial neutral sphingomyelinase; Short=mtnSMase; Flags: Precursor	51.3072
AF_ORF_10182	ATGGGGTATTTCTTGGATGTACAAGTCATACTTCTGACCCTTGCAACGCTTTCCGGCACAATGCATACTACACACCCCCAAGCCATGACATCCAATCGTGCAAATGTTGCAACCCCAATGGGAATGTGCAGGGAGCAGGCATCCGTCATTGCACTGCTTCTGCCAATTCTGGGTAAACTCTTGTCTAATATTCTGAGCTCGTCCTTATGCCACCAACACAGATGGGGTATCGGGCGCCACGATGAAGCAACAGATCCTTTAAGTCACGTGGCCTCCCCTCTTCCCATAATAAACCCAGCCGCCATCTCTTCCTCAGGTTACGAACTCGGCCATCCCTCATCAGAGCAGACCCCTCTCTTCCATTGCTCTATGGTCCAGTACTGA	AF_Unigene_DN30485_c0_g1:315-698(+)	384	2.1935	Q10NT7	RecName: Full=ERAD-associated E3 ubiquitin-protein ligase component HRD3; AltName: Full=OsSel1; Flags: Precursor	48.3871
AF_ORF_10184	AAAAAAAAGAGAGAAAAGCAGTTTCAAGATGGCGGCAGCGCAGATAACAATGGCGAGCGGGCGGAGTGGCTCCGGGGGGCAGTGAGTTGGAGGAAAGGGACGCTGCTCGCACACATGGCGGACTTCGTGGTCCCCCGGCACAGCGCGGTGATGGAGCGCCTCCGCCGGAGAATAGAGCTGTGCCGGCGGCACCACGGCAACTGCGAGTCCCGCTACGATGCGGCGGCCGGGGAGAGGCTGGAACTGGAGCGCCAACACACCTACCAGCTGCACCAGCGCTGTCTGCAGGCCAAGGCCAAGAGAGCCAGCAAGCACAGGCAGCAACCACCGGCGGCCAGCGGCGCCACTGACACCGCCAGGGGAAACCAGAGCGGAGCCATGGAGACCGGGGACAGCAAC…	AF_Unigene_DN30488_c0_g1:1-1803(+)	1803	1.77162e-165	Q6T264	RecName: Full=Mastermind-like protein 1; Short=Mam-1	57.7697
AF_ORF_10186	GGAGTCAACGATGAACAAAAAGTTTTGAACCGATCCAAGAGAGGCTGGGTGTGGAATCAAATGTTTGTTCTGGAAGAGTTCTCTGGCCCTGAACCCATACTAGTTGGAAGGCTTCACACAGACTTGGATCCTGGGACCAGCAGAATCAAGTACATCCTTTCCGGAGAGGGAGCCGGCACCATCTTCGTAATCAATGACAAGACTGGAGATATTCATGCAATGAAGAGACTTGATCGGGAGGAGAAGGCTGAGTACACCCTTACAGCACAGGCTGTGGATAGAGATACAAACAAACCTTTAGAACCTCCTTCAGAGTTCATTATTAAAGTCCAAGACATCAACGACAACGCACCGGAATTCGTTAATGGACCGTACCATGCCACCGTCCCAGAGATGTCT…	AF_Unigene_DN30494_c0_g1:3-572(+)	570	2.85382e-116	P55286	RecName: Full=Cadherin-8; Flags: Precursor	88.2979
AF_ORF_10187	TCAGATGGGATTCACATTTTTGCCTCTCAGCTCCACACACATCTAACTGGGCGGACAGTGACCACCATTATTGCCCGGGATGGGAAAGAAGTTGGGGTTGTCAATGTGGATAAACACTTCAGTCCTCACTTCCAAGAAATTAGGATGCTAAAGAAGCCTGTCCAAGTCTTTCCAGGGGATTCACTAATCACTAGCTGTTCTTACAACACAGAAGACAGAAGTCAAGTCACGGTGGGTGGATTTAGTATCACAGATGAGATGTGTGTAAACTACATACATTATTACCCTCGTACTGAGCTGGAACTGTGCAAGAGTCATGTAGATCCAGGATATTTGCGAAAATACTTCAATTTGGTGAACAGGTTTAGTGGGGATGAGGTTTGCACCTGTCCACAGACA…	AF_Unigene_DN30498_c0_g1:179-826(-)	648	9.80799e-100	P15101	RecName: Full=Dopamine beta-hydroxylase; AltName: Full=Dopamine beta-monooxygenase; Contains: RecName: Full=Soluble dopamine beta-hydroxylase	69.7436
AF_ORF_10188	CTTTTTTGGAATGTCAGCTACCCTGAAAAAGTGGTGCATTTTCAGATCCTTATCAAGGACCTCAAATTTGGATTGATTTTTGGAATGTCTGACCGAGGGGAGTTTGAAGAAGCTGATGTGGCTGTTTTATGGAGTGATGGACTGAGCTCTTTCTTTGGTGATGCCTGGAGTGACAAGGAGGGAAGACTGCACATTGACAGTCACCAAGACTACCAGCTGTTGTCAGCCAGACAGACGCCAGAGGGCCTCTACCTTGTCTTCAAAAGACCCTTCACAACATGTGACCCCAAAGATTACCTTATAGAGGAAGGTACGGTACACCTCATCTACGCCCTGCTAGAGAAACCCTTCCATTCACTGTCGGCCATTAATATCTCCACCCTCCACCGTGGCCTGCAG…	AF_Unigene_DN30498_c1_g1:3-1013(-)	1011	0	Q9XTA0	RecName: Full=Dopamine beta-hydroxylase; Contains: RecName: Full=Soluble dopamine beta-hydroxylase	70.8333
AF_ORF_1019	ATGATCCCACCAACCAGTCTGATTGCTCTGGGTATCTGCCAAAAAAAACTGAGCTGGGCCAGGATACCCAGCAACCCAAGCCCTGCGAGGAAACAGGGACAGGCGAGTTGTAAGTCGAGTTCCACTTTAGGTCAACATGCGGTAAATGTGCATTGCCACAGGCCAGTGTCTGGATGCTTTGGGGGGCAATCAAAGAGGCCTTATTGCTATACAGAACAGACTGATAGTGTCTCGGGGAAAGGACCACCCCCCTCATACCTTGCTGCTCCAACACCACAGTCAGCACAACCACCAGGCACCTCCATGAATATAACTGGGAATTAA	AF_Unigene_DN2965_c0_g1:377-700(+)	324	0.326081	Q5VST9	RecName: Full=Obscurin; AltName: Full=Obscurin-RhoGEF; AltName: Full=Obscurin-myosin light chain kinase; Short=Obscurin-MLCK	61.9048
AF_ORF_10190	ATGCCTTCCACATTAGACAAGATTTCAACCCCAAGAATCTCCCGTAGCCTGGAATCATCCTGCCCAGTGATTGAAGTGGTCCAACCACCTGCAATGGAAATCATTGAAAAGGACCATGTGGAACCAGCACATGTATTATTTGTGCAGCAAGTACTTCAAGAACTGAAACAATATCATGGGACCAAATGTAAACAAGAAGCAAGCGGTGAATCGAAGCAAAATCTGACCTGGACAGAAGACACAGGGAAACCTGAGAAAGTGGAAAGAGGAACTAAAGTGAAAAGAAGACTAAGCTCCCTCAAGAATAGAGTTACTGGATCCTGGCAGAAAGATAAGGACTGTGCTGTAAATGTTCATAAAAACTGCAAGACATTGCTTCCTGAATGCACC	AF_Unigene_DN30547_c0_g1:2-391(-)	390	3.19196e-26	Q6ZSZ5	RecName: Full=Rho guanine nucleotide exchange factor 18; AltName: Full=114 kDa Rho-specific guanine nucleotide exchange factor; Short=p114-Rho-GEF; Short=p114RhoGEF; AltName: Full=Septin-associated RhoGEF; Short=SA-RhoGEF	49.0196
AF_ORF_10191	ATGTCTTCAGAGAAGGGGGATCTGGATCTGAATGGAGCCAAACAGAACACAGGAGTGTGGCTGGTTAAGCTTCCAAAGTACTTGGCACAGCAGTGGGCGAAGGCTACAGGAAGGGGTGAAGTAGGAAAGCTGAGAATTGTCAAAAACCAAGGAAAGACAGAGGTGTCCTTCACCCTTAATGAAGAGCTTGCCAGCATTCAGGATATTGGAGGAAAACCAGCACCATCCTTTGTTACTGCACCAAGGGAACATCCTTTTCAATTACAGAGTGTGGGCGGACAGACATTAACAGTATTTACGGAGAGTGTAACAGATAAACTTGCTATTGAAGGCATAGTGGTACAACGTGCTGAATGCAGGCCAGCAGCCAGTGAACATTACATGCAGATGAAAAGACGG…	AF_Unigene_DN30548_c0_g1:180-938(-)	759	1.90397e-157	Q03123	RecName: Full=General transcription factor IIF subunit 2; AltName: Full=ATP-dependent helicase gtf2f2; AltName: Full=Transcription initiation factor IIF subunit beta; Short=TFIIF-beta; AltName: Full=Transcription initiation factor RAP30	84.8485
AF_ORF_10193	ATGTCTTCAGAGAAGGGGGATCTGGATCTGAATGGAGCCAAACAGAACACAGGAGTGTGGCTGGTTAAGCTTCCAAAGTACTTGGCACAGCAGTGGGCGAAGGCTACAGGAAGGGGTGAAGTAGGAAAGCTGAGAATTGTCAAAAACCAAGGAAAGACAGAGGTGTCCTTCACCCTTAATGAAGAGCTTGCCAGCATTCAGGATATTGGAGGAAAACCAGCACCATCCTTTGTTACTGCACCAAGGGAACATCCTTTTCAATTACAGAGTGTGGGCGGACAGACATTAACAGTATTTACGGAGAGTGTAACAGGTCAATCTGAAGATAAATCAGAAATCAGGACAACAGATAAACTTGCTATTGAAGGCATAGTGGTACAACGTGCTGAATGCAGGCCA…	AF_Unigene_DN30548_c0_g2:180-974(-)	795	4.99783e-167	Q03123	RecName: Full=General transcription factor IIF subunit 2; AltName: Full=ATP-dependent helicase gtf2f2; AltName: Full=Transcription initiation factor IIF subunit beta; Short=TFIIF-beta; AltName: Full=Transcription initiation factor RAP30	87.8788
AF_ORF_10194	ATGCCATTGCCATCAAACCCCCAGGATCTCTCCTCTGCCATAGTTGATGCAGCGCGCCCCTCCCAAATGAGTGGCTCCACCGCCAGGGAAGTCGCTGACCTACTTTTACCTTACTTTCACAAGAAAATTGAATCATTACACCTTGCTATAGACACGGCTATTTCTAACATATCGTCTAACACTGCAAGGATTGTGGAACTGGAACAACGGATCAGCGATCTGGAGGACCAACTTCTTGAGTTGCAAGGCAAGTTAACCATGCAATCCAACCAACTGGCATCTGTGGCAGAGAAAGTGGAAGACCTAGAAAATTGCGACAGGAGATATTTTTTGCGTTTTATTGGTATCCCAGAAGATTATAAAGGTCCAGACCTCCAAAATTTTTTATAG	AF_Unigene_DN30555_c0_g1:1595-1984(+)	390	0.00205655	Q5T7N2	RecName: Full=LINE-1 type transposase domain-containing protein 1; AltName: Full=ES cell-associated protein 11	44.1176
AF_ORF_10195	GGTGGTAGTTCATATGCAGATAATGATATTGAAATTCAAAATTGTAAATTTGTTAAATGTAAATCACCTAAAGGCGGTGCTGCTTATTTCCAAGATGGAACGAAAGAAGGAGATGAAGAAACACGAATTATTAATTGTTTATTTGATAATTGTTTAGGAAATGAAGGAACATGTATTTATTCACGGTCATACCTTTTCAGATTATATGGAACAACATTCCAAAACAACAAAGAAGGAGAATCATATATTTATATTAATATGAATGAAGATAGAATTTATCCATATATTGAAAACAACACATTCCAATTTAACAAAGACACAAATTTGGAAGTGATCACTAAAGAAATAATAACATTTAAAGGATGTTATTTTAATGCTAATTCGGTATCAAACAAAAAT…	AF_Unigene_DN30506_c0_g1:2-502(+)	501	5.67897	K0E684	RecName: Full=Cytochrome P450 monooxygenase ecdH; AltName: Full=Echinocandin B biosynthetic cluster protein H	31.4815
AF_ORF_10196	ATGGATCGTTGGTCCGGGGTAATGGAGTGCTTGGTAGGGATGTTGTTCTTCCTGCTGGTTCTGTCTGAAATCAGTGCTGCCAAGCAAGAGCCGTGCATGACTTGCATGAACCTGGTCAACAGTTTTATTAGGGGCATCGAGAAAACAGCTGGACATAACTTTGGTGGAGGCAACACAGCCTGGGAGGAGGAAAAACTAGCCAAGTATGAAATCAGTGAGACACGCCTGGTGGAAGTAATGGAAAGCGCTTGTGATCAATCTGACTTTGAGTGTAACAAAATGTTAGAGCAGAATGAGGAGCATTTGGAGACTTGGTGGTTCAAGAGACCAAAGAACCCTAGTGACCTCTTTGAATGGCTTTGTATGAAAACCCTGAAGTTGTGCTGCCCACCTGGCACC…	AF_Unigene_DN30505_c0_g1:127-1353(+)	1227	2.64011e-174	Q5EA46	RecName: Full=Protein disulfide isomerase CRELD1; AltName: Full=Cysteine-rich with EGF-like domain protein 1; Flags: Precursor	62.6632
AF_ORF_10199	GGAGGTACAGACACAGGAGGAGGTGCACCGGGTGACATCCCCAGCACTGCCCCGGGGATCCCGCATCACCCCGGACCGGCAGCCCGGCACAGCTGGCAGACTTTCACCTTGGGTGATCGTAGTGCCGACCGACACGGTGCACGGCATGCATGGGCAGAGGAACCCCATCACCGTGTAGACATGGGGAACATCTCCTCCAACATCTCCTCCTTCCAGTCCCTGCACATCGTCATGCTCGGCCTGGACTCCGCCGGGAAAACCACCGTCCTCTACCGCCTCAAGTTCAACGAGTTCGTCAATACCGTACCGACCATCGGCTTCAACACCGAGCGCATCCGGCTCAGCAACGGGGCTGCCAAGGGCATCAGCTGCCACTTCTGGGACGTGGGGGGGCAGGAG…	AF_Unigene_DN30502_c0_g1:1-762(+)	762	1.79907e-124	P56559	RecName: Full=ADP-ribosylation factor-like protein 4C; AltName: Full=ADP-ribosylation factor-like protein 7; AltName: Full=ADP-ribosylation factor-like protein LAK >gi|47115605|sp|P61208.1|ARL4C_MOUSE RecName: Full=ADP-ribosylation factor-like protein 4C; AltName: Full=ADP-ribosylation factor-like 7	93.8547
AF_ORF_102	ATGGTGGCCGCCAAGAAAACGAAAAAGTCCCTGGAGTCAATTAACTCAAGGCTTCAGCTTGTAATGAAAAGCGGCAAATATGTCCTTGGTTACAAGCAGACATTGAAAAGAATCCGCGAGGGCAAGGCTAAGCTTGTCATTCTCGCCAATAACTGCCCTGCTCTGAGGAAATCAGAGATTGAATACTATGCAATGTTGGCCAAGACTGGAGTCCACCACTACAGCGGAAACAACATTGAACTTGGTACAGCCTGCGGTAAATACTACAGAGTGTGCACACTGGCAATTATTGATCCAGGTGACTCTGATATCATTAGAAGCATGCCAGAACAGCAGCAAAGTGAGAAGTAA	AF_Unigene_DN296_c0_g1:150-500(+)	351	3.62305e-77	P58372	RecName: Full=60S ribosomal protein L30	98.1982
AF_ORF_1020	GAGACGGCACAGCACCATTGTGAGGACCTTCCACCATGTTGTTCAAGGGAGAGTGAACCATATTATGAAAATCCATCACTGTGCTCTTCAGGGGACTTTGTACAACCCCCCACTGAGGAGCCATCACTGTGCGCTTTCAGGGAGATTGCAGAGCTCCTAAGTGTTGATCCATCCTCATTCTCCTCAAGGGAAGCTGCACCCCCCCATTTTGAGGACTTGTCACAAACCTCTGGAGAACACACACAGTCTCCACCTGCAGTTCCAATTCGCCCATTTTCTGAAATTGTAGCACCTTCCTGTTCTTATGGAACAAAATTGCATTGCCAAAGGAAATGGCAGTCTACTGGAGATCCAGCACCATCCAGTACAAAACACCATGTACGCTGTCTGCCTGGGAAT…	AF_Unigene_DN2973_c0_g1:2-1984(+)	1983	0	B1H1X1	RecName: Full=F-box/LRR-repeat protein 17; AltName: Full=F-box and leucine-rich repeat protein 17	81.5789
AF_ORF_10201	ATGGACACCAACAACCACCCCGGGGGCCGGGGAGGCTTCGGCAGCATCTTCGGAGGATCGCCAGGTTACCCTCACTCAGATTTGGCCGGTGTGCCGTTAACAGGAATGAGTCCGCTTTCTCCCTACCTGAATGTGGATCCCAGGTTTTTAACACAGGACTCAGATGAATTTATTTTGCCTACTGGTGCAAACAAGACTCGAGGAAGATTCGAGTTGGCTTTTTTCACCATTGGAGGTTGCTGTATGACAGGAGCAGCATTTGGTGCATTAAATGGTCTGCGTCTCGGATTAAAAGAAACGCAAAATATGATGTGGTCCAAACCCAAGAATGTTCAGGTTCTGAATATGGTCACAAAACAAGGTGCGATGTGGGCTAACACTTTGGGATCTTTAGCATTA…	AF_Unigene_DN30541_c0_g1:124-744(+)	621	7.19675e-110	Q5XH94	RecName: Full=Mitochondrial import inner membrane translocase subunit Tim23	91.6667
AF_ORF_10202	GGCAACGTAGTGTGTGGCGTGAACGCTGATTGGCGGAGGCGGTGCGCGGTGGATTGTGGGAAGATGGAGGGCAGTGTGGGGACTCTGGAGGAGGAAGCGCTGAAGAGAAAAGAGAGATTACTACAGCTGAGGAAAAAGAGGACAAGAGAAGATGGCGGAGCAGGCGAGAACCCCCCCGGGGGCGAGGAGGAAAGGCACAGGGAGCTGAAGCTGAGAAACTACACTCCTCAGGACGAGGTGCTCAAGACGAGACAAGTCGCTCCGGCCAAACCCATCTCAGTGGAGGAAAAAGTGAAAGAGCAGCTGGAAGCCGCCAAACCGGAACCGATTATAGAGGAAGTTGATCTGACTAACCTGGCTCCTAGAAAACCAGACTGGGACCTGAAGAGAGACGTGGCT…	AF_Unigene_DN30511_c0_g1:342-875(-)	534	8.08218e-54	Q8WUD4	RecName: Full=Coiled-coil domain-containing protein 12	78.9474
AF_ORF_10203	ATGCAAATATGTAATATGCGTTCTAAAAAATTAATAACTGCTAATGAGAAATCTATATGTGAAAAATGTTCAGATAAAGCCACTTTAGTTGGTGAAGTATGTGAACCAAAAGAATGTACAGAAACAACAGATCATTGTGTCTGTAATCCAACAGCGAAAACATGTACATCATGTAAAGGAGGATATTATTTATCACCACTTGATTCCAATTGTGTTGATGAAGCTGCTTGTATTGGTTTAAGTGATGCTGATACTAAATATGTTCCTTCTAAAGAAGGAAATAGTGATGGAGCGAATTATAAATGTGTAGTAGAAGATGATATCGATATAATCCAATATTGTGTACTTTATAAAGATACAAAAGTAAAATCAATTAATCCAAGTTCTAAAAAATTAATA…	AF_Unigene_DN30514_c0_g1:87-830(-)	744	0.28461	O75445	RecName: Full=Usherin; AltName: Full=Usher syndrome type IIa protein; AltName: Full=Usher syndrome type-2A protein; Flags: Precursor	36
AF_ORF_10204	ATGGACAGAACACATCAACATTCTGAAACTCTTCCTTTAGATCATCCATCCGATGATTTGGTTGGAAACCAGTCTGCTACAAGTGTATCTAGCGCTCCGCTTAAGAGAAAGTCTGACGCTTTAGATCCACCAGCTAAGAAAGTGCCCCCTTTAGATCATCCATCTGATGATTTGGTTGGAAACCAGTCTGCTACAAGTGTATCCAGCTCTCCGCTTAAGAGAAAGTCTGACGCTTTAGATCCACCAGCTAAGAAAGTGCCCCCTTTAGATCATCCATCTGATGATTTGGTTGGAAACCAG	AF_Unigene_DN30512_c0_g1:140-439(+)	300	1.21147	P13022	RecName: Full=F-actin-capping protein subunit alpha; AltName: Full=Aginactin subunit alpha; AltName: Full=CAP34	50
AF_ORF_10205	AAGAGAAAGTCTGACGCTTTAGAGCCACCAGCTAAGAAAGTGTGCATTCAAGAAGGCCATTCCTCAACTGTTGCTGCACATTACAACGAACTCCAGGAGTGTGGATTACAACAGCGAAGTCAGTCTCGCATCTACTTCCTAAGAAACTTTAATAACTGGATGAAAAGTGCACTCATAAATGAGTTTTTAGAAAGAGTGCGGGATAGAAAAAATAGGAACATCACAGTGTTGGATCTTGGCTGTGGAAAAGGTGGAGACTTGTTAAAATGGAAAAAAGGCAAAATAGATAAGCTTGTCTGTACAGATATAGCAGAAGTTTCTGTCCAGCAGTGTGAACAGCGGTACATTGAAATGAAAGATCGAGCCCGTCATGAGCATGTATTTGAAGCAGAGTTTGTG…	AF_Unigene_DN30512_c1_g1:188-1243(-)	1056	1.4112e-161	Q28FT4	RecName: Full=mRNA cap guanine-N7 methyltransferase; AltName: Full=RG7MT1; AltName: Full=mRNA (guanine-N(7)-)-methyltransferase; AltName: Full=mRNA cap methyltransferase	75.4986
AF_ORF_10206	CAGAAAATGCTTCTGCAGCACTATAAGAAACTGAAATGTCCATCCACCCAAGGGCAAAACCTGAAAAAAGTAAAAAAGGATTTAGTAGAAGAGAAACGCAAGTTGGAATATAATGAGGAGATGTTGGAGTCTCTGACAAATGAAGTTGAAAGGGCAGTGGAGGACTCGTATACCATAGAAGAATCTACAAAGGCCTTAGAAGAGAAGCTTGAGTCCTTGACACAGCAAGTAGCTGAAGATGCTCAAACCCTGGGCGAGGTGACAATTTCCGACACTTTGTTGCTCCCAAAAGCAACCTTTGAGGCTGTTACATTCCAAGAAAAAGTAAAAAGGTTGAAGGACCCCAATGCTGTTTTAAAAGAACTCACCTTGGTAGAAGAAGATCCAGCCTACAGAGGC…	AF_Unigene_DN30527_c0_g1:6-458(-)	453	0.00806772	Q9CPQ5	RecName: Full=Centromere protein Q; Short=CENP-Q	39.4737
AF_ORF_10207	CACCTCCAAGCTAATGAATATGCCTTGAGAGTAAAAAATTTCAGTGGAGAAAATATATCCAACTACAATTTTAATTTCACTTTGGAGAATCAGATCCATAAAAACGGAGAGTTCATCAATGACAAGTTCATGTCGATGAAATTTAAGTCTGTGGTGTTTCAGGATTCACTGTTTGAGAGATGTTACTTTGAAGATGTGACATCGCTGAATACATACTTTAGGAATTGCACCTTCATAGAATCACATTTTAAAAATACAGATTTTGAAAAATACAAGTTCACTGACAGCGTACTTATGAACTGCACATTTACTGACATGAAGGTGGGATGTCAGATCACCTTTGATGATGATTACAGTGCCTATTGGATCTATTTTGTGAATTTCCTGGGCACCTTGGCT…	AF_Unigene_DN30516_c1_g1:3-425(+)	423	1.14649e-59	Q9Z2I6	RecName: Full=Synaptic vesicle glycoprotein 2C; Short=Synaptic vesicle protein 2C	65.7143
AF_ORF_10208	ATGATTCTGAAACAGATTCACGACACAAATATGAGAGCTCGTGGACAACCAGAGAAAGTCTTTACCGTTCAAAGAATAAAGACTCCTAAGCAAATAGATGACTTTATTGAAATTGAAACAGACACAGGGACTTGGTACAGAAGATGCTTTGTGAGGATTCGCACAGAGCTGTATGGTATATGGTTAACGTTCATGAGGTGCTTTGATTATCCTGTCAAAGAGAACACAATTAAACTAACTGTGGTGTGGCTCACTCTGTCATTCGGCTACTATGGGCTATCTGTTTGGTTCTCAGATGTCATTAAACACCTCCAA	AF_Unigene_DN30516_c2_g1:566-880(+)	315	3.76638e-63	Q69ZS6	RecName: Full=Synaptic vesicle glycoprotein 2C; Short=Synaptic vesicle protein 2C	89.5238
AF_ORF_10209	TTTTCATATTTTTCGGAAGTTCTTGCAAGAGAGAAGCGAGGGGAGCACCTGAGCTGGTTGTGTATGTTTTGGATGATCGGTGGAATATATGCATCAGCCATGGCCTGGGCTATAATTCCACACTACGGATGGAGTTTTAGCATGGGATCAGCCTATCAGTTCCACAGCTGGAGGGTGTTTGTCATTGTGTGCGCCCTGCCTTGTGTATCTGCTGTAGTGGCACTCACCTTTATGCCTGAAAGTCCACGCTTCCTCTTAGAGGGCACAAAATGTACTCTGAATATTCAGCACCTCGTCATCCATGGCGCCTAA	AF_Unigene_DN30516_c2_g1:2-313(+)	312	1.55352e-57	Q9Z2I6	RecName: Full=Synaptic vesicle glycoprotein 2C; Short=Synaptic vesicle protein 2C	97.7011
AF_ORF_1021	ATGGACAGAATGGCCGAGGGTCTTCCTGAGCGGGTCGGGTATTTTCCAGCTGATGTTTTTGAGCCGAGTGGGCTGCAGAGTATTCTGAAAAAAGTTCCCGTATCCTCCATCTTCCCTAACGCATCCCGCCGAGGTCGCAAGGCCAATGCCCCGCGTAAGAGAAGTCACCCGGCCTCTGTGGGACTGAATACATCTCAGGGAAAAGATTCTCCTGGAGACCCTACCTCTGTCCAATCCCGGGTCAGCCCTATACTTCTTCCACATGGCCCGGCCAATAAAAGAACAAGAAGAACAAGTGAGCGTTCCCAACAACGCAAGGCCTCCATGAAACCCAAAACCAGAACAGCCAAGGATAGGAAGGAGATGTCCGAGAAGATTCTAAACCTCACCATGGAGATC…	AF_Unigene_DN2977_c0_g1:213-2000(+)	1788	2.02369e-19	P18723	RecName: Full=Gastrula zinc finger protein XlCGF48.2	62.069
AF_ORF_10210	TTGATTCAGGATAATGCTACGCGAGAGGTATTTAAAAATGCATTCATGAGTTTATACTGGTGTTCTGGGAAGGGAGAAGTCATTGAAGATTGGTGCCGATGTGATCTTACCGCCTTTGATGAGAATGGATTGCCCAACTGCAGTCCCCTTCCTCCACCTGTGTTTCGTCTGTCTCCAAGCATGGAGCCTTCAAGCAATGTGGTGGCTCTTGAATGGCTTGATGTTCAACCAGCTATAGGCACTAAAGTTTCAGATTATATCCTCCATCATAAGAAAGTGGATGAATACACAGATACTGAACTGTACACAGGAGAGTCTCTAAGCCTTACTGATGATCTATTGTCCGGGCTGGGTAATGCTTGTATTTCAGCTGGAAGAAGCCATGGGGGAACTGCAGAC…	AF_Unigene_DN30522_c1_g1:1-456(+)	456	4.54586e-67	Q80Z10	RecName: Full=Astrotactin-2; Flags: Precursor	76.1589
AF_ORF_10211	AATTCTACAAAATCCGTTGGCACCTTTCTTTCTTGCACTTTTACAAATTCGGCAAAGCGAAAAAAAGTTCTTTCAAATGAAGATGAAAATATGGAGAGAGAAAACAGTAATGTGGGTCAACACATAGAAAACAATTGTGGACCTGGGCCAGGTGAAATTGGCTTTACAACTGCAAAAGAACAGTTGTGGGTTGATCAGCAGAAAAAGTATAACAGTCAGGCTCAGCGCCAAGCAGGTCCAGGAATGTATGGCACTGGTAAGAAGTCACTTGGGGCTGTTCGCTCCCGTGGACTATATGGAAAGTTTGTGCCTCCAAATACTAAGCAAGAGGAAAGTGATAACTTTACTGCACAAAAAAAAGCCTATGGCACTGGTGCCCATGAGAGCAATGTGCCATCT…	AF_Unigene_DN30549_c0_g1:3-1310(+)	1308	0	A4IHT0	RecName: Full=Fidgetin-like protein 1	81.6754
AF_ORF_10212	TCATGGCAGCGCCCGGTGGAGCGTTGTACGGATCCTGTAGTAACATTATCAGGCTGTGGGGTGGCGATGGCTGCGCCCGTACATGGCGGGAAGGCCGGCACGGTGGGGGATATTCACGGAAAGAGTATAGAGGAGCTGAAAGAGATTTTGGAGAGGCAGGAGAAGCTCGTGAATAACAAGACATTTATTGCCAGGTTGCCAGACCGAGGGAAGAAGATACTGGATTACACTGAAAAAGTGAGAGCTGCCATTGCAGAGCAGGAAAGATTAAACAAGACTGCAAACTTACTTTCAAAATTCAAATTGGAATTTGCAGAAAAACAGAAAAAAATCAAAGAGAGGACCCTAACAGCCCTGCCGGTGGATAAAAAGACATTGGCATTACCAGCTGAGACTCTG…	AF_Unigene_DN30528_c0_g1:2-1165(+)	1164	7.59619e-39	P0CAP2	RecName: Full=DNA-directed RNA polymerase II subunit GRINL1A; AltName: Full=DNA-directed RNA polymerase II subunit M; AltName: Full=Glutamate receptor-like protein 1A	38.6486
AF_ORF_10214	AAGCCAGAGAGGAGAACTGCTTCACATTGCTTGTGCTGCTGCTGTTACACCAACATCACAGATGGAGTAACTGGTAGGGAACAGCAAGTCAGAGCAGGGCTAATAATAGTGAATGAAATAAGACACACCAGTAAGCAGAACAGATCTTCTGGTACCCATCATCTTAGAAGGAGACTTCCAGGAGGTGGACTGAACTCCAACATGTTGCTACTACTTTGGATAACTGTATGTGCATATTTCACTCCTGCTGCAAGTAGGTTTGCAGAGTTTTCAAGAGGACACAGACAACTTGTATCATCTTCAAACACAGCTGGTTTATGTCGATATGGAACTAAAACAGAATGCTGCTATGGATGGAAACGAAACCACAAAGGACACTGTGAAGCTGTGTGTGAGGAA…	AF_Unigene_DN30530_c0_g1:3-1850(+)	1848	0	Q8AVH7	RecName: Full=Epidermal growth factor-like protein 6; Short=EGF-like protein 6; Flags: Precursor	64.2726
AF_ORF_10218	AATGCCCAGACCCTGTACAATGCCCAGACCCTGTACAATACCCAGACCCTGTATAATACCCAGACCCTGTACAATGCCCAGACCCTGTACAATGCCCAGACCCTGTACAATGCCCAGATCCTGTATAATGCCCAAACCCTGCACAATGCCCAGACCCTGCACAATGCCCAGACCCTGCACAATGCCCAGATAATGTACAATACCCAGACCCTGCACAATGCCCAAACCCTGTACAATGCCCAGACCCTGTACAATGCCCAGACCCTGAATGCCCAGATAATGTACAATACCCAGACCCTGCACAATGCCCAGACCCTGCACAATGCCCAGACCCTGTATAATGCCCAGATAATGTACAATACCCAGACCCTGCACAATGCCCAGATAATGTACAATACC…	AF_Unigene_DN30525_c0_g1:2-565(-)	564	6.32626e-08	Q96WV6	RecName: Full=Uncharacterized threonine-rich GPI-anchored glycoprotein PJ4664.02; Flags: Precursor	42
AF_ORF_10219	ATGAACGGGACGCCCCCACCGCCGCCTTTAGACCGGGAGGAACACACTTTAAGACTGGGGGAGAGCTTCGAGAAGAGGCCGCGCTCCTCTTTTCACACAGTACGATATGATTTTAAGCCAGCCTCTATTGATACTTCCTGTGAGGGAGAACTTCAAGTTGGTAAAGGTGATGAAGTCACCATAACTTTACCACACATCCCAGGCTCAACGCCTCCTATGACTGTCTTCAAAGGGAATAAGAGGCCCTACCAGAAGGATTGTGTGCTTATTATAAACCATGACACTGGAGAATATGTGTTGGAAAAACTGAGCAGTAGCATACAAGTCAAGAAAACTAGGGCTGAGGGTAGCAGCAAAATACAGGCTCGCTTAGAACAACAATCTGCTCGTTCTTCACAG…	AF_Unigene_DN30532_c0_g2:62-832(+)	771	4.071e-121	Q96JC9	RecName: Full=ELL-associated factor 1 >gi|73919267|sp|Q5RAM8.1|EAF1_PONAB RecName: Full=ELL-associated factor 1	79.1822
AF_ORF_10220	GCTTGGAATGCACAGAGGTTTCCGGGTAGCAACAGAGCGAAGAGAGGCCAGGTCCAATACTTTCCATCTGTGTGCTTTGCCCGGGTGTTGGGGCACAAGGTGGTGATGGGAGACGGAGACAATGCCACTCCTGGCAGACTGGTAAGAGGGGCACCAGGCACAAACCAAAAGATGAACCTTCTCATCCGCGGCCTTCTGCTCTTCCTAATTGGGGTTTTCCTGGCGCTGGTACTGAACCTCCTGCAGGTCCAAAGGAACGTCACCCTCTTCCCTCCTGATGTGCTGTCCAGTCTCTTCTCCTCGGCCTGGTGGGTGCCTGTGTGCTGCGGGACGGCTGCAGCTGCCATTGGCCTTCTGTACCCGTGTATTGACCGGCAGCTGGGGGAGCCGCACAAGTTT…	AF_Unigene_DN30535_c0_g1:2-775(+)	774	4.28061e-120	Q66J27	RecName: Full=Insulin-induced gene 2 protein; Short=INSIG-2	89.6396
AF_ORF_10222	TTCAGACATGGGCGCTGGAACTGTTCCGCCCTGGGAGAAAGGACGGTGTTTGGGAAAGAGCTGAAAGTGGGCAGCAGGGAAGCTGCATTCACTTACGCCATCATTGCGGCTGGTGTGGCCCACGCCATTACGTCTGCTTGTACTCAAGGAAACATGAGTGACTGTGGGTGTGATAAGGAGAAACAAGGACAATTTCACAGGGAAGAAGGCTGGAAATGGGGAGGCTGTTCTGCCGATATCAGATATGGATTAGTATTTTCCAAGGACTTTGTGGACTCCAGGGAGATCAAGCAGAATGCAAGGACACTCATGAACCTTCACAACAATGAAGCTGGACGCAAGGCTCTAGAAGAAAACATGAAACTGGAGTGTAAATGTCATGGTGTATCGGGATCCTGC…	AF_Unigene_DN30552_c1_g1:3-812(-)	810	0	Q1KYK4	RecName: Full=Protein Wnt-7a; Flags: Precursor >gi|110288021|sp|Q1KYK6.1|WNT7A_CALJA RecName: Full=Protein Wnt-7a; Flags: Precursor >gi|110288023|sp|Q1KYK7.1|WNT7A_GORGO RecName: Full=Protein Wnt-7a; Flags: Precursor >gi|110288025|sp|Q1KYL1.1|WNT7A_PANTR RecName: Full=Protein Wnt-7a; Flags: Precursor >gi|110288026|sp|Q1KYK5.1|WNT7A_PONPY RecName: Full=Protein Wnt-7a; Flags: Precursor >gi|14555954…	94.3089
AF_ORF_10223	ATGGCCGACAGTTCCAAAGTCTTCAAGAAAACTAGCCCTGATGGCAAGTTATCAATTTATCTGTCAAAACGGGACTTTGTGGACCACGTGGAGTTTGTAGAGCCAGTAGATGGAATGATTTTAATTGACCCGGAGTACCAAAAGGACAAGAAAGTGTTTGTGACTCTCACCTGTGCGTTCCGCTATGGCCGGGATGACATGGAGCTGATTGGGCTGTGCTTCAGAAAGGATCTCTATGTGCAGTCCTGCCAGGTGTACCCACCTGTGCCAGGTGATAAGAAGCCACTTACACCCCTCCAGGAGAAGCTGAAGGCAAAGCTGGGGGACAACGCCTTCCCCTTCTACTTCACCATGGCAACAAATCTGCCCTGTTCTGTGACCCTGCAGCCTGGACCTGAG…	AF_Unigene_DN30534_c0_g1:140-1309(-)	1170	0	P51482	RecName: Full=Arrestin-C; AltName: Full=Cone arrestin	89.9204
AF_ORF_10224	ATGAATGATACTGTAGCAGCAAATTCTGCATTCAGCAAGGCATACTCAGTGACACCCCTTTTGGCCAATAATACAGAAAAGCGTGGTCTGGCATTGGATGGGAAGCTGAAGCATGGTGATACCAATCTGGCTTCATCCACAAACCTGCGTCCAGGAATGGATAAGGAAGTGATGGGAATTCTGGTGTCTTATAAAGTTCGAGTGAACTTGATGGCATCTAGAGGCGGCATTTTGGGGGACCTTATATCCAGTGATGTCTCCGTGGAGCTGCCACTTATTCTCATGCATCCCAAACCATCTGAAGGCACAACAAGCGCGGAGGACGTGGTGATCGAGGAATTTGCTCGCCAAAAGCTACAGGGTGAGCAGGAAGACGATGAAGACAAGGAGGAGGCTTCC…	AF_Unigene_DN30534_c0_g2:140-541(-)	402	6.82617e-79	P51482	RecName: Full=Arrestin-C; AltName: Full=Cone arrestin	95.8678
AF_ORF_10225	ATGCCGCAGTATTCTGTGAAATGTAAAGATAACACATTTGCCAATTTGATTAAAGAGTCAACACCTGGTACATTTACAGCAGGCATGGTGTCTGTATATAAAAATAAGCAAAATCTTATTTCTAGAAGTGTCATAAAGAAAGCCTTTGGGCCACCCCTGCAAAGTCATGCCCAACTTACCCAGCCCACCCCTTGCAGGGCCGTGTCCCAACTTTTCATCCCACCCCGGGCCACCCCCTGCAGGGCCATGTCCCAACTCTCCCCCTCAACCTGGGCCAGCCCCTGCAGGGCCATGTCCCAATGCTCACCCACCCCCTGGCTAGCCCCT	AF_Unigene_DN30536_c0_g1:3-329(-)	327	0.192902	G5EBZ4	RecName: Full=Protein let-418; AltName: Full=Lethal protein 418	57.1429
AF_ORF_10226	ATGAATCTCCTCTACTTTACCACAAGTTTACTACTTGTTTCTTCAGCATTATGTGGAGTTAAAGACCTACTTGAGCATTATGAGAATGGAAATGGAGTTGTGGGAGCACGAGGTATTTCACCCCAAAACGCAGAACGTCTCCAGGATGACACTGTGACCAATGACCTTCTGCCTGGAGGAGATGATGAGGAGGACTACCTGGATTTTGACAAAATATTTGGAGAAGATGAAGACTACACAGACATCATTGATGTTCTTCCAGAGATAAGTAATGAAAAAGTACCTGGGAATATATATGAACTTTTCCCAGGAAAAACAAGGATTCAAAGGCTGAACATAATCAATGCCAATTTTGGCTTTAATCTTTATCGGGCCATAAAAGAAAACACAAACACAACT…	AF_Unigene_DN30519_c0_g1:195-1649(+)	1455	0	P05546	RecName: Full=Heparin cofactor 2; AltName: Full=Heparin cofactor II; Short=HC-II; AltName: Full=Protease inhibitor leuserpin-2; Short=HLS2; AltName: Full=Serpin D1; Flags: Precursor	63.1579
AF_ORF_10227	CCGCGTCTTCCTCCGCCATCTTTAGGGAGGGCAAATAGTGAGAAGAGCACAGCAAGGTTCTGCCATCTGTGGAGCTCGGTGCCCAGCCACAAGAGGGCGACTCAGACAGACATGGTGCTCCGTCGGCTCCTCTTCACCTTGCTGAATAACCCTCAGCTGATCGAGAAACTCTCCGAGTCCCGACCTATCCGGAGAGCCGCGCAGATCACCGCCTTCGCCGTCACTAAGGCCCAGCTGACCGGCAAGGACGCGGCACAGCGCCTTCTCCGCTCGGATACCGTCCGACAACTCAGCCAGGAGGCGGGAGACGTTCCTAGGAACCTTGGGGACATGGGCCGCAAGATAGAGAGGGTGAAGGACACGTTTATCAAGGAGCTGAGGACTGGCATGAAGGAAATC…	AF_Unigene_DN30538_c0_g1:259-687(-)	429	7.45272e-18	Q69YL0	RecName: Full=Protein NCBP2AS2; AltName: Full=Hypoxia-induced angiogenesis regulator; AltName: Full=NCBP2 antisense gene protein 2	49.3976
AF_ORF_1023	ATGGAGTTAAAAAGGATGCCGCATCTGCCACGCACAAGGAGACATATTTCCTATAGGAATTCTTCATACAAGCAGACTGTACATTGTCCATTATCCATCCGGAAATCAGAGCAGCTCCCAGGCTTGCCATGTGGAGACAAAGTCAACCTTTATGTAACTGGAATATCTATCACTAAACTAGGAGGTCCCACCATAGCGAATAGTGGAAGAAATGAGCTTCTTACTGTACGATATGACCACAACAGTCATGTGACTTCGGCCCAAACCTCTGGCTGGAGACTAAAATGCATTCCAGTAAATAACGCCCCTGCTATCCACTCCTACCGCAGGCCAATAAAAGTAAACCTTAACGGTCACCCACTCAACTGCTCCAACGCACATACTGAAGAGTTTGTCCAA…	AF_Unigene_DN2993_c0_g1:57-878(+)	822	0.81932	Q00531	RecName: Full=60 kDa jasmonate-induced protein; AltName: Full=rRNA N-glycosidase	34.2857
AF_ORF_10230	ATGGTATTTTTCACCTGCGATGCTTGTGGAGAGTCCCTGAAGAAAGGACAAGTGGAGAAGCACACTGCAATTTGCAGGAACTGTCAATGCCTCTCTTGTATTGATTGTGGGAAAGATTTCTGGGGAGATGATTATAAAAATCATCTGAAGTGTATCAGTGAAGATCAGAAATATGGAGGCAAAGCGTTTGAAGCGAAAGCTAACAAAGGGGATGTGAAGCAACAGCTGTGGATTCAGAAAATTCATGAAGTGATGAATAAACCTAACATTACTCCAAACCTGAAGAATATCCTAAACCAAGTAAGCACATATGACAACATCCCAAGAAAAAAGGCCAAATTTCAGAACTGGATGAAGAACAGTTTAAAAATTCACAATCAAGCCATACAAGACCAAGTG…	AF_Unigene_DN30584_c0_g1:93-1142(+)	1050	9.81267e-76	Q9NX58	RecName: Full=Cell growth-regulating nucleolar protein	72.9927
AF_ORF_10232	AGAACTCCTGAAAACAGGCCGTTCAACATGAATGAGAAAATCTCAAATGAAGAAGGACGTAAAAAAGAAATAAATCAATTAAGAATTGAAATCCAAGATTACATCAGCAGCAGTGATACTGTGATCTTCAGCAAGACGACATGTGAAAAGTGTACCAAGGTTAAGAATGCCTTTGACGAACTGGAAGTTCCATATTTGGCAGTGGAGATAGACAAAATGGACTCAGGAAGGATACTTGAAGAAGAACTTTATGAATATACCATGGAAACAGCTTTACCCAACGTTTTTGTGAAGGAAAAACTTATAGGAGGCTACGATCACATTATTCAGTTGTCTAAGGATGGTCTTTTTCAGAAACTGCTGGAAGAAAAGGAAGATAAACCTCAGGAGGACACCTAT…	AF_Unigene_DN30537_c0_g1:1445-3055(-)	1611	0	Q16881	RecName: Full=Thioredoxin reductase 1, cytoplasmic; Short=TR; AltName: Full=Gene associated with retinoic and interferon-induced mortality 12 protein; Short=GRIM-12; Short=Gene associated with retinoic and IFN-induced mortality 12 protein; AltName: Full=KM-102-derived reductase-like factor; AltName: Full=Thioredoxin reductase TR1	76.5586
AF_ORF_10233	GGGACAGGCCTCGTATCCTATGCGTTAAACCTAGAAGACATCACAGGACTAGGAGACATCGTCGTCAACATTGGCATCACCAACACAAACAACAAGCACATGACAAAAACCACCAACACCGTCATCACCATAACAACAATCATCATCATAACCATCACCATCATTACAAGAACCATCATCACCACCAGCACAAATCACACCGTGAGAGGAGAAAAGAAGACCGTCATGCACACAGGAGAGATAAGGACACTTACTACTAAGAAGCATCTGGCCACTGGGTCCCAAAATGGTCACTTACTGCCGACATACCAGGGGGGCAACAGATAA	AF_Unigene_DN30544_c0_g1:1199-1525(-)	327	5.04898	O22043	RecName: Full=Geranylgeranyl pyrophosphate synthase 6, mitochondrial; Short=GGPP synthase 6; Short=GGPS6; AltName: Full=(2E,6E)-farnesyl diphosphate synthase 6; AltName: Full=Dimethylallyltranstransferase 6; AltName: Full=Farnesyl diphosphate synthase 6; AltName: Full=Farnesyltranstransferase 6; AltName: Full=Geranyltranstransferase 6; Flags: Precursor	40
AF_ORF_10234	ATCAAAACAGGTTCTTTGGACAATCCAACTGGAATACCTAACAGAATTGGTGAGAAGCATTTTCAGGACAGGCTTAGTGAACATGAAGCAAGTTTGCAGAGGGATATTGTATGGAAGCCTGATGATCGGATGCAAAGCAACAATGAACTGACGACCATTGGAAACTTGGACAAAGACCATATGATGCACGATGAATCTCTGTCCAGTTCCAATGAAGTGAAGGATACAGGGAAAGTGCAATCAAGATTGACTAGTTTGGAATGGGAAGAAAATACAGAACACCTTCCAGAGATGCCATCATATAAAGATGCCAGTGTCGTAGGTGAAAACCAGCCAACAGCACAATCATCAACAGGAGAGCCTCATATAAATGAGAGGGTCAAACAATTTGCTGCAAAA…	AF_Unigene_DN30544_c1_g1:2-2497(-)	2496	1.50193e-144	P55067	RecName: Full=Neurocan core protein; AltName: Full=245 kDa early postnatal core glycoprotein; AltName: Full=Chondroitin sulfate proteoglycan 3; Contains: RecName: Full=150 kDa adult core glycoprotein; Flags: Precursor	73.0469
AF_ORF_10236	ATGTTGAACATGAGCTCAGGACAGGAGCAGGCACCCGATGCCCCCTGCAGCCCGGCGGGCACTGCCAGCTCCATGTCCCACGTTTCGGACTCTGATTCGGACTCTCCTCTGTCCCCAGCCGGGTCGGAAGGCAGAGGATCGCACAGATCGGCGGGCATCTCCCCCCTTCACAAGAAGGACCCAGACGGACCGATGGACGAGCGATTCCCAGCCTGTATCCGGGAGGCCGTGTCCCAGGTGCTGAAGGGCTACGATTGGAGCCTGGTACCCATGCCAGTCCGGGGCTCCGGCTCCCTCAAAGCCAAACCTCATGTCAAGAGACCCATGAATGCCTTCATGGTGTGGGCACAGGCTGCCAGGAGGAAGCTGGCAGACCAATACCCCCATCTACACAATGCG…	AF_Unigene_DN30556_c0_g1:746-2140(-)	1395	0	Q6VVD7	RecName: Full=Transcription factor Sox-8	87.3391
AF_ORF_1024	ATGGCTGGCGGTAAGGCTGGGAAGGACAGTGGGAAGGCCAAGGCCAAAGCTGTATCTCGCTCTCAAAGAGCAGGACTGCAGTTCCCTGTGGGCCGTATACATAGACACTTGAAGACTCGCACTACAAGCCACGGAAGAGTTGGTGCTACCGCAGCAGTCTACAGCGCTGCCATTCTGGAATACCTTACTGCTGAGGTATTGGAGTTGGCAGGAAACGCCTCCAAAGATCTAAAGGTGAAGCGTATCACTCCTCGTCACTTGCAGCTAGCCATTCGTGGTGATGAAGAATTAGACTCCCTCATCAAGGCCACCATTGCAGGAGGAGGTGTCATTCCTCACATCCACAAGTCTCTGATCGGAAAGAAGGGACAGCAGAAAACTGCATAA	AF_Unigene_DN3075_c0_g2:393-779(-)	387	4.41511e-75	P02272	RecName: Full=Histone H2A.V; AltName: Full=H2A.F/Z >gi|74749787|sp|Q71UI9.3|H2AV_HUMAN RecName: Full=Histone H2A.V; AltName: Full=H2A.F/Z >gi|82194134|sp|Q5BJ65.3|H2AV_XENTR RecName: Full=Histone H2A.V; AltName: Full=H2A.F/Z >gi|82201002|sp|Q6GM74.3|H2AV_XENLA RecName: Full=Histone H2A.V; AltName: Full=H2A.F/Z >gi|82205925|sp|Q6Y237.3|H2AV_PAGMA RecName: Full=Histone H2A.V; AltName: Full=H2A.F/Z …	100
AF_ORF_10240	ATGGCTCCGGCGGTGGACAGGCCCGGGTACTGGGGACCTCCGAGCTCCACACTGGAGTGGTGTGAGGAGAACTATGTCGTGTCCTTCTACATCGCTGAGTTCTGGAACACAGTCAGTAATCTGATTATGATTATTCCTCCGTTATATGGAGCAGTTCAGACTGTGAAGGATGGTCTGGAATCCAGATACCTATTTGCCTATCTGGGTTTAGCAGCTGTGGGAATGGGATCCTGGTGCTTCCACATGACGCTGCAATACGAAATGCAGTTGCTGGATGAATTGCCTATGATCTACAGTTGCAGTGTCTTTGTCTACTGCTTATATGAATGTTTCAAGAACAGAAATTCATATAATTATATATTGCTATTTCTGTTAGGACTTTTCAGTTTAACAGTAACA…	AF_Unigene_DN30563_c0_g2:296-1099(-)	804	2.07129e-143	Q9NUN7	RecName: Full=Alkaline ceramidase 3; Short=AlkCDase 3; Short=Alkaline CDase 3; AltName: Full=Alkaline dihydroceramidase SB89; AltName: Full=Alkaline phytoceramidase; Short=aPHC	76.779
AF_ORF_10241	TGTACTTTTAGCATAAAGGATGACGAAGTTTGGTTTGAGATGCCTAATAGAGTGATTATGTGTAATTGGAATAGTATCCTTGGTTATCATAACGGTGAACATTCTATTCCCATAGAACATAACTTGAACTTGCAAGAAACTGAAATTTTTGTCAACCAATTCCAACAACTCAAGGCTACACAAGAATTTGTCAATAGACTCACTCAGAATGTTTCAGGTAATTTGTTTGAGAAAGGAGTACAACGTGCAGTGGCTGTTAGGGAAAAGGTTTCTCTGTTCTTGGAAACACCTCAAGGCAAAATTGTGCGCTTCTTATTATATATCTTTTTGGTGTCGGGA	AF_Unigene_DN30566_c0_g1:3-341(-)	339	2.87623	P23671	RecName: Full=Alpha-amylase; AltName: Full=1,4-alpha-D-glucan glucanohydrolase; Flags: Precursor	36.7347
AF_ORF_10242	ATCTTTTTGGTGTCGGGAATTATTGCCGTGGTATATAAGCTTGTCAAATCTTTTGGGAATGATAAAATGGAAGAGCAGGTTGCCAAGGGAGCAAGGAAAGTGCGTGCCAGCAAGAAAGCAAATACTGATGAAGATAGCGACGACCACTTCGATCCTAGGGCTTGGAACGCTCGCTTGGCGCAGCTTCAAGCACGTTATCCAAACCATTCGAACGAAGAAATTCAGGCTGCTATGGCACAAGCTGAAGAGAAAGGTATGCGTGTTGAGACGTGCTTGCTCTGGCAGAAGAAGCTCAACCCAGAGCTTCAAGATCAGTCTGTAAACAACCAAGAACCTATGTCCAGATTTGACAACACA	AF_Unigene_DN30566_c1_g1:1-357(+)	357		not available	not available
AF_ORF_10245	ATGACGAAATTTAAAAAACTAATAATAATCTGCAGGAGAAGAGGAGGAATACCAATGTTTTTAATCTGTGCTCCTTTGAATCTGGCTTTTCAGAGCATTGGTTGTTGTTGCTATCAAACATCTCTGGATGTGTCAGATATTGTGACTGTGCTACCCTTTGTGGTTCCTCACACCAAGACTTATGTCACTAGAAAACTTTACTACTGTGTGTCGCACTGCAAAGAGGTAAATAGGAGAAAATGCCTCCCAAATGGCCCAAAACGCCCAACAAAATGCACAAAAATGCCAATAAAGTCCATTCATGTGGGCATTTGGAGCATTTTTGGGTATTTATGGTTGTTTTAA	AF_Unigene_DN30569_c0_g1:364-708(-)	345	2.79595	Q5XH48	RecName: Full=Enhancer of mRNA-decapping protein 3; AltName: Full=YjeF domain-containing protein 1	30.303
AF_ORF_10246	GCGAGTCCCAGCGAGCGCAGCGCTCCGGTCACCAGCTGTGCACAGCGATCTCCAGACATGAGCAGCCCTGACGGGGGATACGCCAGTGACGACCAGGGAAAGTGCTCAGTGCCAATGATGATGCCCGGGCTGGGGCAGTGCCAGTGGACAGACACCATGAGCGCCATGGGTGAAGCCAAAGTCAAATGTGAATCGGGATCTGCCAGCAGGAACAAAGCCGAGGCTCGGATTCGCCGCCCTATGAATGCCTTTATGGTTTGGGCGAAAGATGAGCGCAAGAGACTGGCCCAACAGAACCCGGACCTGCACAATGCCGAACTCAGCAAAATGCTAGGGAAATCCTGGAAGTCCCTGACATTGACTGAGAAGCGTCCATTTGTGGAAGAAGCTGAGAGGCTG…	AF_Unigene_DN30573_c0_g1:1-1212(+)	1212	0	Q8AWH3	RecName: Full=Transcription factor Sox-17-alpha; Short=Sox17alpha; Short=tSox17alpha	75.4522
AF_ORF_1025	ATGGCGGTAAAGATGGAAGGTAGCACAATGGTGGATAAATTTCAGAGCGTGTTGGAAAATTTAGATAATTTTGTTGACATGCTTGCTTTGTCCCATACCGCCCATGTAAAAGACTGGGATGTCCAAAATGTGCAACGAATCCTCGAATGGGGAAGTTACTTTCAGCAAGTTTCCCATCGCTTTAAAGACAGCGAGACTATCAGAAATGCAATTGAAGATCATCTTGCAAAGAAAAATAAAGAGCTCAGTGTTCAATTTAAAAATTACAAATATATAACTATTAAAGACCTTGAGAGGGGCAGAGATATTGTGTGCATGGCTCTTCTCTGCAACAATGCTGTTAGCACTTTTGTTTTCAAGTATCTGCTTGAATTGTTAGGAGATTCTGACAGGGAGAAG…	AF_Unigene_DN3059_c0_g1:275-1339(-)	1065	4.20589e-32	Q9NPI8	RecName: Full=Fanconi anemia group F protein; Short=Protein FACF	46.875
AF_ORF_10251	TGTGTATTGCAGTGGTCGCTGTGTTTCTTTGCACAGCACAGCATGGACTCCTCAGACACGGCTGGCTGGGCTATCCTGCAAAATGTCACCAACATGAGCGAGCTGGTAAAGGCCGGACCTCAGGGCTGTGATAACGGGGCGCTGATGGATCGTCTCGGGGTCCTCATCCAGGCAGTGCTGGCACTGGTGGCATTCAGCACCCTGATGTTAAAACGCTGGAGGGAGCCGAAGGAACACAGGCGCCCATGGAGAATTTGGTTTTTTGACACGTCTAAACAAGCTATTGGAGCTCTCTTCATCCATTTTACCAATGTGTTCCTTTCTGACCTTACTGAAGAGGATCCTTGTTCAGTGTATCTCATGCATTTTCTGCTGGATGCAACACTTGGAATGCTGGTG…	AF_Unigene_DN30575_c0_g1:1-837(+)	837	6.73854e-91	Q86TL2	RecName: Full=Store-operated calcium entry regulator STIMATE; AltName: Full=STIM-activating enhancer encoded by TMEM110; AltName: Full=Transmembrane protein 110	56.3025
AF_ORF_10252	ATGAATGGAATTGACAATGGAATCAACAGTGTATGTGCAATTTGTGGAGACCGAGCTACAGGAAAGCATTATGGAGCCTCCAGTTGTGATGGATGTAAGGGATTCTTCAGACGCAGCATCAGGAAGAGTCATGTTTACTCCTGCAGGTTTAGCAGACAGTGTGTTGTTGATAAAGACAAACGGAACCAATGCAGATATTGTCGTCTAAGAAAGTGTTTTAGAGCTGGAATGAAGAAAGAAGCTGTTCAGAATGAAAGAGACAGAATAAGCACAAGAAAAAGTGGATTTGAAGGCAGCAATATCCCCTCAATTAATACCTTGGCACAAGCTGAAGCTTTGTCTCGTCAGATCACTGCTCCGAGTACTGGTACAAGCACTGACATAAATGCAAAGAAAATT…	AF_Unigene_DN30568_c0_g2:243-1466(+)	1224	0	Q14541	RecName: Full=Hepatocyte nuclear factor 4-gamma; Short=HNF-4-gamma; AltName: Full=Nuclear receptor subfamily 2 group A member 2	84.4828
AF_ORF_10253	ATGAGAGTGTTAAAGGGGGAAGTTAACACAATGGCACCGCAGTCCCTGTTTGTGCTGCTCACAGCTGGTATACTGGTCGTTCATCGGGCTACTGCAGATGATGTTCTGTGTTATGCTGAAGTTAACATGGTGACTGGTGAATGCCAGGACTACCTTGGAGAAGGTGTGTCTCACCTGGATTGCTGCCTAAATATTAAATACGCTTTTAAGCGGGATCCTCTTTCTCCATGCCAAGCCTGCCGTCCAGCAGAATGGTCCCAATGGGGTGAATGGAGCCCGTGCACTGTATCATGCCAGCAAGGGGTCCAGCAAAGACAGAGAGTCTGCATAGGTCAGGGTGCCTGCCAGGGGGGCAGTCTTGAGGTTCGTGCCTGCTCGCTGCAAGATTGCTGTCCTCAA…	AF_Unigene_DN30560_c0_g1:140-1525(+)	1386	2.34175e-117	Q64181	RecName: Full=Properdin; AltName: Full=Complement factor P; Flags: Precursor	54.717
AF_ORF_10256	AGTCCTTCCAGGGGCCCCCAGCCTCTCAGTCCTTCCAGGGGCCCCCAGCCTCTCAGTCCTTCCAGGGGCCCCCAGACATCATTCAAGTTCAGTGACTCCCCCAGTATGGAGGAAATCCGCCAGCGGCAGGCGCTATTCACCGCGGAGAGAGATTGGAACAAATTCCACCAACCCCGAAATCTTCTGCTGGCCCTGGTGGGGGAGGTGGGGGAGGTGGCCGAGCTCTTTCAGTGGCAGGGGGAGGTGACAGAAGGGCTCCCCGGTTGGTCGGAATCTCAGCGAGAGTCTCTGTCCCACGAGCTGAGTGACGTCCTAATATATCTGCTGGAATTGGCCGAGAAATGCCACGTGGATCTGCCACGGGCCGTCCTGGCCAAGATGGAGCTGAATGCGTTGAAG…	AF_Unigene_DN30581_c0_g1:588-1070(-)	483	1.76588e-35	Q91VC0	RecName: Full=dCTP pyrophosphatase 1; AltName: Full=Deoxycytidine-triphosphatase 1; Short=dCTPase 1; AltName: Full=RS21-C6	63.6364
AF_ORF_10257	ATGGAAACCATGTGTTCCCCAAGCTGGCAACTAGGACTGGCTTTCTTACCTGCCAGTATTTCATACCTGCTATGTACTAACCTGTTTGGGACGCTATCACACAAAATGGGAAGGTGGCTGTGCACATTAGTTGGTATGCTTGTGGTTGGAGTTAGCCTTCTTTGTGTTCCACTTTCAGGAAATATTTATGGCCTTATTGGTCCCAATGCTGGGATTGGCATTGCTCTTGGAATGGTAGATGCCTCTATTATGCCTATCATGGGACACTTAGTAGATCTGCGTCACACCTCCGTCTATGGTGGGATATATGCTATCTCTGACATAGCGCTGTGCATGGGCTTTGCAGTGGGACCTTCAACTGGAGGAGCCATTGCAAAGGCCTTGGGATTTCCATGGTTA…	AF_Unigene_DN30586_c0_g1:1-624(+)	624	7.06676e-96	P54219	RecName: Full=Chromaffin granule amine transporter; AltName: Full=Solute carrier family 18 member 1; AltName: Full=Vesicular amine transporter 1; Short=VAT1	74.359
AF_ORF_10258	ACTGGGGCTCCATTTGGTTCTCTCATGTATGAGTTTGTTGGAAAGTCCTCCCCATTCCTGGTGCTGGCAGTTTTCGCTCTGCTGGATGGTGCTCTCCAGCTTTTTTTTCTGAAGCCTTCTAAGTTTGCCCCAGGGAGCGTTGCTCCAACCTCGTACTTAACACTTCTCAAGGACCCTTATATTCTAGTTGCAGCTGGATCTCTCTGCATTGCTAACATGGCTATTGGAGTTATGGAACCCACCTTGCCTATATGGATGATGGAAACCATGTGTTCCCCAGGCTGGCAACTAGGACTGGCTTTC	AF_Unigene_DN30586_c1_g1:2-304(-)	303	2.50866e-39	Q01818	RecName: Full=Chromaffin granule amine transporter; AltName: Full=Solute carrier family 18 member 1; AltName: Full=Vesicular amine transporter 1; Short=VAT1	76.5306
AF_ORF_10259	ATGATTGTGTGCGCATTGCTCTGTGTCCTGGGGGCTCTCATCACAGGGGAAGCAAAAGTTCTCTCCTCGCGTGTGTCTGTGGAGGAAGGAAGGACCCTAACTCTAAGATGTGTATTTCCGGGAAGTCACAGCTCTGACATGCAATGGCTCACACCAGGGGGGTATGTGGCTTTCTTCAACAGTGTGAAAGTTTTGAAAGACAGAAGATTTTGGTTAATCAAGTCATCGCCGAATAGACTGGTTATCAGGATATTGAATATTACCAAAGACGATGAAGGAGTTTATACGTGTTTGCACTACAACATGCCCGTCAGAACCAAAGAAGTCAACGTCACAGTGTGGGCTGCCCCCTCCAAGCCAGTCATTGATGTCATCCAGATTCCTGGCAAATTCTCCAAA…	AF_Unigene_DN30587_c0_g1:187-1500(+)	1314	8.15643e-52	O95727	RecName: Full=Cytotoxic and regulatory T-cell molecule; AltName: Full=Class-I MHC-restricted T-cell-associated molecule; AltName: CD_antigen=CD355; Flags: Precursor	52.1739
AF_ORF_1026	GAAAATTTTGATGAAGTTGTTTCTGAATTTAGAGATAAATTTGTCAACGATGAAATATTATCATTAGTTGTTCGTCTTCGTCAAAATGTCATTAGGACTGCTGTAAGAAATATTTCATTAGCTTATTCTAAGATTGGTATTAATGAAATTGCTAAAAAACTTGGCATTAAAAATTCAACTGAAGTAGAGTATTTGGTAGCAAAAGCAATTAAAGATGGTAATATTAATGCTTATATTACATTTGATAAGGCGGCAAATGAAAGGTTTTTACAATCAAGAGAAATTGAAGATATGTATAAAAGTGAAAGACCTCAATTAGCTTTTGATTCAAGAATCAAAACTTGCCTTGAACTACATAATCAT	AF_Unigene_DN3046_c0_g1:1-363(-)	363	9.76185e-38	Q04908	RecName: Full=26S proteasome non-ATPase regulatory subunit 3; AltName: Full=26S proteasome regulatory subunit rpn-3	54.6218
AF_ORF_10261	TCACAAACAATGGCAGCATATGGGCAAGCTCCATTTGCTACAGGAATGCAACAAGCTACAGCCTATGCAACGTACCCCCAGCCAGGACAACCATATGGAATTCCTCCTTACGGTGCATTGTGGGCAGGCATCAAGACGGAAGGAGGACTGCCGCAATCACAGTCACCAGGCCAAGTTGGATTTCAGAGTTATGGCTCAAGCTTTAGTACCCCCCAGCCAGGACAGGCTCCATACAGTTACCAAATGCAAGGGAGCAGTTTCACCACAGCATCAGTAATCTATGCAGGAAGCAATTCACTCACAAATTCAACTGGATTTAATAGCTCCCAGCAGGAATATCCGTCTTATCCCAACTTTAGCCAGGGTCAGTACGCGCAGTATTATAACAGTTCTCCATAT…	AF_Unigene_DN30579_c0_g2:3-1214(-)	1212	0	Q99502	RecName: Full=Eyes absent homolog 1	100
AF_ORF_10263	ATGTTGCCAGGCTCTATCCAGATGTCGGGGGAGACCCTGTCTGGGGCAGAGGTGAAGGGGGTATGTGAGGGGCTGATGGAGGGCACAGTACGCCTCCTCTCTCTACGTGGGTGCCATCTCTCAGACAGGGACTTTGCCCGGCTATGTCAGGGGGTGGCCCAGTCTCCCTCCTTGGTCCAGCTGAACCTTAACCTGGGTGTGGTGTCCAGCGCCTCCCGTGTCCAGCAGCTGGCACAGTCCCTGCACAAGAACCGCTCACTGCAGTCCCTCTTCCTACATGGGAACCCCCTGACAGACACGGGTCTCGCCCTCCTGAACCCGGCACTGGCTGGGCACCCCTCTCTTATCTCCCTGGACCTGGGTGACTGTCTGCTGGGTGATGAGGGTATCAGTCTGATC…	AF_Unigene_DN30598_c0_g2:167-1042(+)	876	1.89474e-120	Q587K4	RecName: Full=Leucine-rich repeat-containing protein 73; AltName: Full=NOD3-like protein	66.7722
AF_ORF_10265	GTCTGTAGTGCCAAAGGTCCAGCAGTTCCACCTATAACTAAACGCGAGGGGGGGAGAGGCATGGCTTCGTTACAGCTTACAGGTAAGTGGTTACCAATGACAACACCGGCAGCCAGGCTGTCCTCTGGAACCCCTGGGGACCCAACGAGAGGTCACAAGTCTATAGAGCCATCGCAGGAGGGCGGCAATGACATCAGACCAACCAATAAATGTCGAACCATCTCCAATCATCAGACTGCACCGCCCATCATACAAATCACCGAGATCCGGCCTGCCAGACCTTGCAACCAGCCCACATAA	AF_Unigene_DN30595_c1_g1:1-300(+)	300	1.58759	Q049V5	RecName: Full=Translation initiation factor IF-2	29.6875
AF_ORF_10266	ATGTTAACCAGAAAACCCGGGGCGGCTGTGTCCGTACATCCGGCCGGCAGAGGAAGTGAAGGTACCAGCCAGCTCCAGCCATCTCCAGCATTACCCCGATCCGCTGCCGGTACGGGGCCGCCATCACCGGTATCATTGCCACCTCTGAGAACCAACAACCCAGCGCACACGATTGGAGGCAATAAGCACACGATGAATGAACATCTGCACATTAGCAGCCATGGACAAATCCAGGTGCAGCAGCTGTTTGAAGACAACAGCAACAAAAGGACAATACTGACAACTCAACCAAACGGACTCACTAATATAAAGACTGGTCTGCCTGTTGTTTCAGAAAGACAACTAGAAAGCACACACCGGAGACAAGGAAGTTCCAGCTCTTTGAAATCTGCTGATGGG…	AF_Unigene_DN30592_c0_g2:319-2088(+)	1770	0	Q5U4C9	RecName: Full=Dual specificity tyrosine-phosphorylation-regulated kinase 2	90.3042
AF_ORF_10267	ATGTGCAGATGTTCATTCATCGTGTGCTTATTGCCTCCAATCGTGTGCGCTGGGTTGTTGGTTCTCAGAGGTGGCAATGATACCGGTGATGGCGGCCCCGTACCGGCAGCGGATCGGGGTAATGCTGGAGATGGCTGGAGCTGGCTGGTACCTTCACTTCCTCTGCCGGCCGGATGTACGGACACAGCCGCCCCGGGTTTTCTGGTTAACATGGCGGATGAGGAGGGAGAGGCCAGAGGGGAGCAGGGATTAGAACTCCAGATCCGGGCTGTCTATCCCCCACCGTCTCCACAACCTCCGCTCCCCGGCTTCTCTGATCAGAGCGGCAGCGCCCCGGCATCCCCGAGCTCGGCACTCTCCGGCACAACACGGGCGACCCCGCTGTCTCCTCCGCTCCCA…	AF_Unigene_DN30592_c0_g2:3-530(-)	528	4.69063	Q2EEW9	RecName: Full=DNA-directed RNA polymerase subunit beta'; Short=RNAP subunit gamma; AltName: Full=RNA polymerase subunit gamma; AltName: Full=Transcriptase subunit gamma	43.75
AF_ORF_1027	GCTCTTTTTCTGTGGCAACGTGGAGAGGAAACAATGGCCAAAGCACTGGTAGCATGCAAGCTATACAAGTCTATGGCTCATGAGTCCTCTGAGAGTGACCTTGTGGATGACATCTCCCAAGACTTGGACAACAATTCAAAGGATTTTGGTCAGCTGGCTGTGGAATTACTGGATCAATCCTACAAACATGATGAACAAGTTGCCATGAAGCTTCTAACGTATGAGCTAAAGAACTGGAGTAACTCTACTTGTCTAAAACTAGCAGTGGCTGCCAAACATCGGGATTTCATAGCCCAC	AF_Unigene_DN3062_c1_g1:1-297(-)	297	2.24079e-60	Q2WEA5	RecName: Full=Transient receptor potential cation channel subfamily M member 1; AltName: Full=Melastatin-1	95.9596
AF_ORF_10270	ATGGCGGCGGTGGAGGAGATGAGAACCCGCGTGCAGCTGGGAGAATTTTCATTGAGAAATGTGCACAGTACGGATTTTCCCGGGAATTACCCCGGATATGACGACAGCTGGGACATGGAGCGCTTCCAGAGGAATTTCCGCATGGAGGCCATTAAGATGGAGGACGACCTCCTGGAGTTTGATATGGTTGGAATTGACGCAGCTTTGGCCAACGCATTTCGCCGCATCCTACTGGCCGAGGTCCCCACCATGGCCATAGAGAAGGTTTACGTCCATAAGAACACTTCCATCATACAGGACGAGATCCTCGCCCACCGCCTGGGCCTCATCCCCATCCGTGCAGATCCTCGCCTCTTCGAATATCGGAGTTCAGATGACCAGGAAGGGACAGAGATCGAC…	AF_Unigene_DN30642_c0_g2:557-1591(-)	1035	0	P52432	RecName: Full=DNA-directed RNA polymerases I and III subunit RPAC1; Short=DNA-directed RNA polymerase I subunit C; Short=RNA polymerases I and III subunit AC1; AltName: Full=AC40; AltName: Full=DNA-directed RNA polymerases I and III 40 kDa polypeptide; Short=RPA40; AltName: Full=RPC40	76.0234
AF_ORF_10271	ATGAGTTCCTATTTTGTAAATCCGCTCTACTCCAAATACAAAGCAGGAGAAGCCATAAATCCGGGTTACTACGACTGTCATTTTGGCCAAGATGTTAGCAGCAGACACCCTCTGGTGTTTAGTGGCAGCCCAGGTCTGCAGCACCCCAATCAGGATCTCTACCATCCGGGGACCCCAGCAGCCATCCCGAGCCCCGCAGGCTATCAGCAGGCTCCTTGTGGGATTACGTGTCATGGTGACCCCACTAAATTTTACGGATACGATAACTTACAGAGACAGCAGATTTTTACGACACATCAAGAGGCCGAGCTGGTCCAATATCCTGACTGTAAATCGTCCAGTGGTAATATTGGAGACGATCCAGAGCACTTAAATCAGAACTCTTCTGCTTCTCAAATG…	AF_Unigene_DN30602_c0_g1:632-1342(-)	711	1.05294e-126	Q9IA12	RecName: Full=Homeobox protein Hox-D8	95.4545
AF_ORF_10272	GAGGAGTGGGCGGTCCCTCGGTGCTTGTGGGCGGAGTCTGTGCGCCCTCTTATTTCACATGACAGCGGTGGCGGACTCCTCATAGCAGGGATGGAGGCGGCGGAGGTGATATGGCGGCGGGACCCCTCGGCTCTGTCCCTGGACGATGTGTACAGCATGGCTAAGAGTCTGGGCTCCGAGCTGCAGAGCCTGACCGAGCAGTACGGACCGGAGTCGGTGGCCGGGGTTGTCCCACAAGTGGTGAGGGTTTTGGAGCTGCTGGAGAGCTTCGCCGCCACCGGGAGAGAACGGAGCTGTCCGGAGCAAGAGCTGCTGATCCGAGCCGTGCAGAGTATGGGTAGAGAGGAGCGCCAGGCACCGGATCTGGAACAGAAGCTGCTTGAGGCTCAGAAGAAGGAA…	AF_Unigene_DN30606_c0_g1:2-1279(+)	1278	6.36218e-46	Q5ND29	RecName: Full=Rab-interacting lysosomal protein	43.9024
AF_ORF_10274	GATCAAAATAAAAACAAGAAAGGACGAAAGAAAGCTGCATATTCTGGTGGCTTAGTTCTGGACCCTAAAGTTGGTTTTTATGACAAATTTATATTGCTCCTGGATTTCAACAGTTTGTACCCCTCAATCATACAAGAGTATAACATCTGCTTTACCACAGTGCACAGAACAGCTGTTAATGGTCAGAATACAAAAGAGGGTGAAGATCAAGATGAAATTCCAGAGCTGCCTCCTTCAGATTTGGAGATGGGAATCTTACCTCGGGAGATCCGGAAACTGGTGGAGAGAAGACGTCATGTCAAGCAACTGATGAAACAGCCTGACCTGAATGCTGACTTGTATTTGCAGTATGACATCAGGCAGAAAGCTCTGAAGCTCACTGCCAACAGTATGTATGGA…	AF_Unigene_DN30612_c0_g1:183-2096(-)	1914	0	Q9DE46	RecName: Full=DNA polymerase alpha catalytic subunit; AltName: Full=DNA polymerase alpha catalytic subunit p180	89.9529
AF_ORF_10276	ATGAATCACCCGGCAGCCAGCCAGTCTTCTGAATGTAGCAGTGTGTTAGACCTCTCCTGCACATATAATATATCCGACAGTCTTCTTCAGCCAGACCCTACTCCAGGAACATTGGAGGACGATTCCAGCTGTGCCTTAATCTCTTCATTATCATCTTCACTAAACAACACCGGTTACAAAACAAGCCTTTGTGAAGACGATGAAAAACTAAAACTAAAACTAGAAGATAATGAAAGCTGCAGCAGTTCTTCCATTGTTAGAGAACAAAGGAACTGCACTATGACCTCTTTACCCAAACCAGAAACCAATGAAGACATTGATGATGCCCAAATGCGGGCTAATTTAGATGCATTTTATGAACTAAGCTCCCTGCCTGCCAATGATGCATTTTCTCAGCGC…	AF_Unigene_DN30621_c0_g1:594-1226(-)	633	6.6047e-14	Q9D112	RecName: Full=Shieldin complex subunit 1; AltName: Full=RINN1-REV7-interacting novel NHEJ regulator 3	40
AF_ORF_10277	ATGACTTTCTACAACCACATTTTTCCCTTCTACCCACAAGCCAGAAAGGATTGGGTCTTTGATGTGAATTGCATCATCATTATAATCGTCTTCTTGGTGTTCGCCAGTGCCTTTATTCTGATTATTCCTGGTATTAGAGGAAGAGCTAGAATATCCTGGACCCTCAGAGTCATAATAAGCCTGTTCATTGGCGCTGTAACTGTAGCTGTACACTTTACAGCAGACTGGGAAGTTGGATCAATCAATGCTACAACTACGTATAAGTCTTTTAGTAATGCTGTGGTGAATGCAGACATTGGAGTAAATGTTGGGCTGAGTGGAGTCAATATCACTTTTAAAGGAAATCCTGTTCATCAGATAAATGAGACAATTGACTACAATGAGCAGTTCCTCTGGATG…	AF_Unigene_DN30615_c0_g1:49-963(+)	915	1.48209e-106	Q1HG44	RecName: Full=Dual oxidase maturation factor 2; AltName: Full=Dual oxidase activator 2	53.4722
AF_ORF_10278	ATGACATCCTATACAGACAAAGGCGAAAAGCATGAACATGGAAGATTTCTCAGATTTCATTTCATAACACTGTGGGTGAGCAATGCAAAACAGGCTGCCTCGTTTTATTGCAATAAATTGGGGTTTGAGCCCCTGGCCTACAAAGGCCTGGAGACTGGGAGTAGGGAGCTGGTTTATCATGCTGTGAAGCAAGACAAGATCTTATTTGTGTTTGTTTCACCGCTAACTTCTGGCAATAAAGAGTTTGGAGCACATTTAGAGAAGCATGGAGATGGTGTAAAAGATGTTGCTTTTGAAGTTGAAGACTGTGACTTTCTGGTTCAGAAAGCCAAAGAAAGGGGTGCAGTCATAGTAAAAGAGCCGTGGATTGAGGAAGACAAGTATGGAAAAGTGAAATTT…	AF_Unigene_DN30623_c0_g1:138-1319(-)	1182	0	Q5EA20	RecName: Full=4-hydroxyphenylpyruvate dioxygenase; AltName: Full=4-hydroxyphenylpyruvic acid oxidase; Short=4HPPD; Short=HPD; Short=HPPDase	77.2021
AF_ORF_10279	GGTTGTGAAGAAGATGAAAAAGCCCCCATGGGATTTGGATTTCGACCAGCTTCAGCTGAGAGTGAAGATAAAAAGACAGACCAAGGTAGTCTGGAAGACTTGTCTAAAGTGAAAGGCACAGATGATGTTGATAGATCTATACTGATGTCACCACTTCCGTCAGAAATAGTCGGCAGCCATAGGAAATCTCCCCTAACTCGTGCGAGGAAGACTGGATCAATGGAGGTACTCTCAGAAACCTCGAAGTCAGGAGGCTACCGTCTCTTCACTTCCTATCCCAGGCAATCATCAGAAATTAAACAAAGTGGTCTAGGATCACAGTGCACTGGTCTGTTCAGCACCACAGTGCTGGGAGGCTCCTCCAGCGCTCCAAATCTACAGGACTACGCACGCAGCCAT…	AF_Unigene_DN30617_c0_g1:2-1057(+)	1056	2.47639e-67	A7Z050	RecName: Full=Inositol hexakisphosphate and diphosphoinositol-pentakisphosphate kinase 1; AltName: Full=Diphosphoinositol pentakisphosphate kinase 1; AltName: Full=Histidine acid phosphatase domain-containing protein 2A; AltName: Full=InsP6 and PP-IP5 kinase 1	62.1359
AF_ORF_1028	ATGCATTCAGGTCCCTCGACACAACTGGCAAGCATTTACCATCTTCAAGAAACAGAGCCATGGTATGCAGGCCGAGTTTATTCTAGGTATTGGAAGCATTACAGTCAAGCAATGCAGTGGTTGTACAGACATAAGAGAGCATACAGAATGGCGGTGGCTTCTCTCTATTATCCTCCCTGGTACCTGGCTGATACATTTCAAGCTGGTCGCTATGCTGATTGGCATAGGGAATCTTCTCGCCCGGGCATCAACACTGGTCCTCAAAAACAGTCACAAAGGCCACGTCCATGTTTAAAGGTATCTTCTTCTAAAGACAAAGAGTCTGATATGGAACAGGAAGCTGTTGCATTAACTGATTCTGATTCTGATGAAATAGAATGTGACTTAAGCAGCATGGAG…	AF_Unigene_DN3071_c0_g1:25-738(+)	714	3.70809e-64	Q9NWZ8	RecName: Full=Gem-associated protein 8; Short=Gemin-8; AltName: Full=Protein FAM51A1	50
AF_ORF_10281	AAGTCGCCAGCTTTGGATGGTAAAGTGGAGCGTGATAGTGAGGGCAAAGAGATCCGCTATCCTGTCATGCTCACTGCCATGGAGAAACTAGTAGCACGGAAGGTCTGCTTGGCATTTAAGCAAACTGTTTGTGGCTTCGACTTGCTAAGAGCCAATGGGCACTCCTTTGTTTGTGATGTCAATGGTTTCAGTTTCGTGAAGAACTCCATGAAATATTATGATGACTGTGCCAAAATACTAGGGAATATAATTATGAGAGAGCTTGCTCCACAGTTCCAAATTCCCTGGTCTATCCCAACAGAGGCAGAAGATATTCCTATAGTACCAACCACATCTGGCACAATGATGGAGTTGCGATGTGTTATAGCAATTATCCGGCATGGTGACCGCACACCAAAA…	AF_Unigene_DN30617_c1_g1:2-1912(+)	1911	0	P0C644	RecName: Full=Inositol hexakisphosphate and diphosphoinositol-pentakisphosphate kinase 1; AltName: Full=Diphosphoinositol pentakisphosphate kinase 1; AltName: Full=Histidine acid phosphatase domain-containing protein 2A; AltName: Full=InsP6 and PP-IP5 kinase 1; AltName: Full=VIP1 homolog	86.072
AF_ORF_10284	AACATGAATCCTGACGAGGTTGATTTCTATGAAGAAGAGGAAGATGAGGATGAAGAAGATGCGCCTCCTGAACGTCAGATTGTGGTGGGAATTTGTGCCATGACCAAAAAGTCGAAGTCCAAACCTATGACACAAATCTTGGAGCGTCTGTGCAAGTTTGACTACATCACTGTAGTGATTATGTCTGAAGACATCATCCTGAATGAACCTGTGGAGAATTGGCCCATTTGTGACTGTCTGATCTCTTTTCATTCTAAAGGATTTCCTCTTGATAAAGCTGTTGCTTACTCAAAACTGCGTAACCCATTTCTCATTAATGACTTGGATATGCAATATTACATCCAAGACAGGAGGGAAGTATACCGAATTTTGCAGCAGGAGGGAATCGATCTTCCTCGC…	AF_Unigene_DN30617_c2_g1:2-754(+)	753	3.60579e-137	Q6PFW1	RecName: Full=Inositol hexakisphosphate and diphosphoinositol-pentakisphosphate kinase 1; AltName: Full=Diphosphoinositol pentakisphosphate kinase 1; AltName: Full=Histidine acid phosphatase domain-containing protein 2A; AltName: Full=IP6 kinase; AltName: Full=Inositol pyrophosphate synthase 1; AltName: Full=InsP6 and PP-IP5 kinase 1; AltName: Full=VIP1 homolog; Short=hsVIP1	93.3628
AF_ORF_10285	ATGATGAAGGAGCCGTTATTACAAGGCTCGGTGCTGCCCGGCTCGTCTCTACAGAAAGCCTGCAAGGTGCTGGTTCTGTTCTGCGCCGTGCACCTCGCCGTTACCCTGGTGTACTATGTGTCCGGCAGAGAGATGAACTTCTTCCAATACTTCACCGAGCACCAGCAGCGCCAGCACTCCGAGAACAACTTCACCACCGGCGGACCTCTCGTCTTTATCCAGACCCAAAAGGAGGGAAAAGTCACGGCGCAGACCCCCGGGCTGGGGCCCCCGGAGAAGAGCACAGAAAGCGACAGTCACCTCATATATAGCCCGGCTATAGAAGAACTATCTGTGTGCCCGGAGCCCTCCCCGTTACTGGTGGGCTCATTAAGGATTGAGTTTTCAATATCGGTCAAC…	AF_Unigene_DN30618_c0_g2:2287-3435(-)	1149	8.33536e-178	P15291	RecName: Full=Beta-1,4-galactosyltransferase 1; Short=Beta-1,4-GalTase 1; Short=Beta4Gal-T1; Short=b4Gal-T1; AltName: Full=Beta-N-acetylglucosaminyl-glycolipid beta-1,4-galactosyltransferase; AltName: Full=Beta-N-acetylglucosaminylglycopeptide beta-1,4-galactosyltransferase; AltName: Full=Lactose synthase A protein; AltName: Full=N-acetyllactosamine synthase; AltName: Full=Nal synthase; AltName: …	61.4213
AF_ORF_10287	ATGGGTAGTGACGTTCCAGTACTTCCAGCGGGCCTAGACCCGAAATACGTTCAGCGCATCGAAGAGGAGAAGCAGAGATACCTGAACGACCAGAAAAAGATCAATGCGTACAGCACTGACGTCAAGACGCTGAGCGCCCAGGTCTCGGCCTTGAAGACCCAGTCCACGATCGACAAAGAAACCATCAGCGCGCTGCAGCAGAAACTGACCCAGCAGTCGAACGTCGCCAACCAGGCACAGACGATTGCCAACCACAACGAGTTGCTCAAGCAGCAGCTTTCGGTCCAGTCCCAGACCATCGAGAACCAGAAGGGCCAGATTGCCAACCTGTCCGCCACCCTCCAAAAGCTTGAGTTCGACAACCAGCAGGTTAACACCTATGTGAACCAGCTCCAGGTC…	AF_Unigene_DN30631_c0_g1:2-517(+)	516	0.321796	P0C6U9	RecName: Full=Replicase polyprotein 1a; Short=pp1a; AltName: Full=ORF1a polyprotein; Contains: RecName: Full=Non-structural protein 1; Short=nsp1; AltName: Full=p28; Contains: RecName: Full=Non-structural protein 2; Short=nsp2; AltName: Full=p65; Contains: RecName: Full=Non-structural protein 3; Short=nsp3; AltName: Full=PL1-PRO/PL2-PRO; AltName: Full=PL1/PL2; AltName: Full=Papain-like proteinase…	40.3509
AF_ORF_10288	ATGAAGCAACAGGAGCTGAAGTTCAACATTGTCAACAATCAGCAGCAAATCAACAACTCTCTCCTCGGCCAGTTCAAGACGCAGCTCGAGAGACAGCAGTACGATTTGCTTGAGACCAAGCTGAAGAACAACCAGGCCAACCAGCTTAACGAGGTTCTCGCCAGCAAGGTCATTGCCGCCCAGTCACTGACCACAGCCACCAACCTCAACACAAGCTCTCTGCTGCAGCCGACCATTGTAGCCGGCATCAGCCCTGTCAACGCTCTGACCAGCAGTGTGAATCCGAGCCACAACAGCCCTGCTGTTAACGCTGCTTTGAACTCTCATCTCTTCTCCACTGCTCCGCAGCAGATCGCGCCGATAAACAACTCCGTAAACGGCCTGTTGTATCCACAGGTT…	AF_Unigene_DN30631_c0_g1:623-1063(+)	441	5.41315	P39920	RecName: Full=DNA translocase FtsK	28.7129
AF_ORF_10289	ATGGAACAAGTTATTGCAGGCTCGGACAAGATGGGGACAGGCTGTACAGAACACAAGGAGAATGCCTGTGTCTCTCCTCCCTGTCTGTTCACCACTTTTCTCTCAATGACTCAGGGATGTCTGTCTTGTCTGTCACCCCCACCTACCCCAGTCACACTTTCCTGTGTCACCTCCTCCTGTAGCATTGTCTGTCTCTATGGCTCTCTCCTCTATATTGCACTTTACAAGTCGTTTTTTTCTGTGCAGCTCCTTCATCTCTCTCCCTGGCTGTCTCCTTGTAAGATGCTAGAGGTTACCATGGAGATGGAGGAGAGAGCATCCCTGGTACCAGCTGTCTCCATGCCTCCAGATGTCCACCTCTCTCTCTTCTCTGCAGATCTCTCCCTGCACACAGGCTGG…	AF_Unigene_DN30634_c0_g1:194-715(-)	522	1.67522	Q3V3Q7	RecName: Full=Phosphofurin acidic cluster sorting protein 2; Short=PACS-2; AltName: Full=PACS1-like protein	33.3333
AF_ORF_1029	GATTCTTTAAATCAATTTCAAGCTGATCATGTCATGCTGTATTTTTCCGTTATGTCCTCGTCCCCAGCAACTAGTAATTCCATATGCTGTATTTTTTCCAGCTCTTTAAGCCAGTCTCTCATGGAAGGCGCTGTTGGTTGTTTCCACAGTATGAGGACAATGGCCCTAGCCATTGTCATAAAATGGCGAAGAACATCTCTTTTGGTAGCCTTTAAAGTACCCAGTATCATGGACAACAAAGTCACTGTGGGTGTGGTATGTAGATCAGAGCCTGTTATGCTGTTAAAGTTGTATTATCTCGTCCCAGAATTTATGTATTTGTGG	AF_Unigene_DN3094_c0_g1:2-325(+)	324		not available	not available
AF_ORF_10290	ATGGATCCTAAATCTGTCTGTGTCCTCACTGCCCTGCTGGGGGCAATCAGCTGTGTGCAGGGATTCCCCAAACCAGACAGCACCCAAGACAAAGCTCTTCATAATAGAGAACTAAGTGTAGAAAGACCCCTGGAAGAGCAGATTGCTGAGGCTGACACAGTGAGCAGAGGTGCAAGCACAGAAACTAAAAATGATTCTCTTGTGGATGACTTGAGCTTCTTGATGTCACTGGCTGAGAAAGAGAAGAATGTGAAAAGAAGTGGTGGAGTAATAAGTATGTCTGCTGGCCAAAGGACCACCACCGCTGATGCAGACTCAACAAAGAGCCTGAAGCCAGTGGAGTATTTTGACTCCACCAAAAGTGGACTGGATTATAAAGATGAAGATGATCCCGATGGT…	AF_Unigene_DN30636_c0_g1:216-1589(+)	1374	0	F7E728	RecName: Full=Secretogranin-3; AltName: Full=Secretogranin III; Short=SgIII; Flags: Precursor	71.1538
AF_ORF_10293	ATGTTGGGGACACTCGTGGAATGTTTACTTACCCAAAGACACAAAGCACCCGATGGAGGGTGGATTCTGATTGGCTCTCACCTTGTGTGCACACATCGGGGTTCTGTGACTTTTATTCCTTCATTTCGGGACGATAAAGGGGTCTGCTCCTCATTTTCCGTCTCTGCTGAGAGGATTCACTCACCCATTCACCCTACAAAGCTGAGCAGTGCAACATTCATCATGTGTTGTCATCTTGTGTGTGAAATTAGAGAAAAACCTGACCGGGGCCCAAACCCTTCCCACCGATCAGCCCGAACCCCCCGAGAGGTGACC	AF_Unigene_DN30637_c0_g1:3-317(-)	315	0.256415	A6SHZ5	RecName: Full=Mitochondrial intermediate peptidase; Short=MIP; AltName: Full=Octapeptidyl aminopeptidase	57.1429
AF_ORF_10294	AGAGATATCAAGGGTAACAATGTTATGCTAATGCCCAGTGGGGTCATCAAACTGATTGACTTTGGCTGTGCAAAACGTCTGAATGGGTTAAACATGAATGGTACTCATGGAGAAATGCTCAAATCAATGCACGGAACGCCATACTGGATGGCCCCAGAGGTAATCAGCGAGTCTGGACATGGAGAGAAGTCAGACATATGGAGTATCGGTTGCACAGTATTTGAGATGGCAACAGGGAAGCCTCCTCTGGCGCACATGAACAAGTTAGCGGCAATGTTCTATATTGCTGCACAGAAAGGACTTATGCCAACTCTGCCTGACCACTTCTCAAGGAGAGCCAGGGACTTTGTGAACCTGTGTCTGATAAGGGACCAGGAGGAGCGCCCCTCAGCAGAACAA…	AF_Unigene_DN30633_c0_g2:1-462(+)	462	2.87081e-74	Q56UN5	RecName: Full=Mitogen-activated protein kinase kinase kinase 19; AltName: Full=Regulated in COPD, protein kinase; AltName: Full=SPS1/STE20-related protein kinase YSK4	78.4173
AF_ORF_10295	CTACCACCTCTTCACGTGAAGAAAGATGAGGACGTCCAACTGAAGAGGCTTGGGCTTGGTTACCTGTTTCAAGAGGCACACTCTGACCCCAACACTGCAGAAGCACAATCAGCTGTAGACCCTCTCCAAAACCTCAGATACATAAAGGAACACATTAGGCAAAGATTAGGCACAGGTGAATCCACAGGAAACAGTAAGACTTTTCCCCCAGTATGTTATTCACCTCGGTCCCCTGTAACTTACAAGCTACGACCACTTGCAAAGACCAGTTCATCAAACAGCAAAACGAAAATGATTAACACACAGATGCTTGATAAATCCAAAGAGGACAAAATACCATGTGGACACGAGAGTGTTCAAAATCCAGATGAAGGACTTGATATGGTCCTATCTAAAGAT…	AF_Unigene_DN30633_c1_g1:3-2828(+)	2826	1.67691e-58	Q56UN5	RecName: Full=Mitogen-activated protein kinase kinase kinase 19; AltName: Full=Regulated in COPD, protein kinase; AltName: Full=SPS1/STE20-related protein kinase YSK4	72.5191
AF_ORF_10297	GCTGAGAAGGCTGAAAAAACCGAGAAGAAGGCTGAGAAGGCTGAGAAGGTCGAGAAAGTCGAGAAGGTTGAGAAGGTCGAGAAGGTCGAGAAAGTTGAGGAGGCACCAAAGGTTGAGAAGAAGGCTAAGCCAGCTCTCCCATCATGCGGCCAGTTCGATATTGAGGGCTGGAAGCGCTACTACAAGAACCTCGACTGGGACAATGCTCCATGCGAGTGGGCCACCAAGTTCAAGGAGATGTGCAAGGTCGACGAGGATATGTCCTTCTGGCTCTGCGAGTACATCTACCCAGAGCAGCTTCTCGAGGACTGGAAATCCAACAACCTCGTCAACATCTGGCTCCAGCGTGTCCGCGGTGAGAAGGTC	AF_Unigene_DN30639_c1_g1:2-367(+)	366	0.000145878	P40921	RecName: Full=Elongation factor 1-gamma; Short=EF-1-gamma; AltName: Full=eEF-1B gamma	41.1765
AF_ORF_10299	ATGTGTCATCTTAGTGCTGTGCTTCATATCAGATTCTTGGTAAAGGTTTGCTCACTCTCCTTACCCTCTCCTACATTACAAGCTTTTGTCGATCTGAAGTGTTCAACTCCCACCACACATATTTCTCACTGTTTAGTGTCCATATCTGCTCACATTTATTTCTCAAGTGTCCACATCACTGCTTTCTATTATACCTATCCCCACTGTTCACTTCTTTTAGGCAGACACTTTACTTTTTCTATTAGCTCAGTGTTCTCTGATCCTTTGCCCCTGATTCTTACAGATGTTAGGCACATAAGGGCTAAGCAAGAGAAATGCCTGCTTCACTTACGGCCCAACTTGATGGAACAACTGCACTACCCCTCATGTGGCAAGTGCTGGCAGCAGTTTCCAGTCCAC…	AF_Unigene_DN30655_c0_g1:956-1405(-)	450	6.11594	Q92771	PUTATIVE PSEUDOGENE: RecName: Full=Putative ATP-dependent RNA helicase DDX12; AltName: Full=CHL1-related protein 2; Short=hCHLR2; AltName: Full=DEAD/H box protein 12	51.7241
AF_ORF_103	ATGGGAAAGAAATCTGTGGAGGAAAGGGTGGCAGAAGAAGCTCAGTGTCTGTGCACTGCATTTAGATCATACAAAGGTCATTTATTTGATCCTCATTATCTCATTGACAATGCAGTTAGCAATATAATTTGTTCCATAACTTTTGGAGATCGATTTGAATATGATGATGCAAATTTTCAAAAACTTCTACATCTTCTAGATGCATCCTTAGAGTCTAATTCGGGTTTTCTGGCTCAGGTTCTAAATGAAGTTCCTTGGCTGTTGAATATTCCATGGATAACTAACTATGTTCTTAAAGCAGATTATGATGCACTGGCATTTCTAAATGAAATTATTTCAGAACACAAGAAAAGCTGGAACCCCAATGATATCCGTGATTTTGTTGATGCTTATTTACTG…	AF_Unigene_DN368_c0_g2:654-1718(+)	1065	7.67462e-126	Q29488	RecName: Full=Cytochrome P450 2D17; AltName: Full=CYPIID17	57.3446
AF_ORF_1030	GGGGTTATATTTGAATGTTTATGGTCTTCTACAGGAACCTTGGAGATACACATTTTGGGCTGTCAAGGTTTCCTTGAAAATGTCCCAGGACGCTCTCGTGCTGCCTCAAGTTATGGTAGCCCTGACACAAAGAACTTCATACGGAACAAAACTGGAGGAAGCAGTTACGGACGAGGAGGCTCAGGTCGCTATCTACGGACAGATGAGCTCTGTGGAGAAGTGATGTGCTTATTAAAGGTTGATAACAAGCCAGTGGGACACACTGGTTGGGCTTCGGTACACAACCAGTGCTGGGATCAGAGATTTAGCATTGAACTGGAGAGGTCGCGTGAAATGGAGATTTCCATCCACTGGCGAGATTGGCGTGAGCTCTGTGCCATTAGTTTTGTGCGACTTGAA…	AF_Unigene_DN3085_c0_g1:3-563(-)	561	7.67973e-65	Q16513	RecName: Full=Serine/threonine-protein kinase N2; AltName: Full=PKN gamma; AltName: Full=Protein kinase C-like 2; AltName: Full=Protein-kinase C-related kinase 2	56.3536
AF_ORF_10300	ATGTTCAGCTGGGTCAACAAAAACGGCCGAAGGAAGGAGCCCGAGCTTTTCCAGACTGTGGCCGACGGTCTGTGTAGGCTGTACATGCAGAAACTTCTTCCCTTGGAGGAGACTTACCGCTTCCATGACTTTCATTCCCCGGCCCTGGAGGATGCCGACTTCCATAATAAGCCCATGGTACTGCTGGTGGGTCAATATAGCACCGGGAAGACCACCTTCATCCGGCACCTGATAGAGCGGGACTTCCCAGGTATGAGGATCGGTCCGGAGCCCACCACAGACTCCTTCATCGCTGTCATGCACGGCCCGGTGGAGGGGGTGCTGCCCGGTAACGCTCTGGTGGTGGACCCCAAGAAACCCTTCAGGAAGCTCAGCGCCTTCGGCAACGCCTTTCTCAAC…	AF_Unigene_DN30647_c1_g1:64-1665(+)	1602	0	Q9H4M9	RecName: Full=EH domain-containing protein 1; AltName: Full=PAST homolog 1; Short=hPAST1; AltName: Full=Testilin >gi|75070798|sp|Q5RBP4.1|EHD1_PONAB RecName: Full=EH domain-containing protein 1	91.7603
AF_ORF_10302	ATGGGTATGTACTTGGCAAGGCTTAGGGGCAGTTTTAGAGCAAAGGAAACTGGGCAATTGCCCACTATGGGGTTATCAGGTGTCACATATTTGCACAGATGTAGGGCATCTGTGCTCCCATTAGCTCCTCATACTTTGAATCCCTCTGCCAGCATCCCTGTTCATGAATCTCCAAGTCCCCAGCTTGTTTCTTCTTCCTGCCCTGTACCATGTGACTTCTTGCAAACAGTCAATGTGTCTCAAAGAATAGAAACACTCCATCTATTGGTGGAGGTTGAAACTTCATCTGAGGTACCTCTGCTCTAG	AF_Unigene_DN30663_c0_g1:195-500(+)	306	1.74225	B9MRF0	RecName: Full=Phosphate acyltransferase; AltName: Full=Acyl-ACP phosphotransacylase; AltName: Full=Acyl-[acyl-carrier-protein]--phosphate acyltransferase; AltName: Full=Phosphate-acyl-ACP acyltransferase	38.2353
AF_ORF_10303	AAAAGCAAGCAGCGCGTGCAGACACAGCTGGAGGGGATGAAACCGCTGAACTCAGTGAGCGGACGACAGCCCATGGCTCAGAGAACTCCCGTTCTTTTTCATCTGGAGGCATCATACAGCCCAGAAGTGGACACATTGCCTAGGTGTAGCAGGGAGGAGATGTTACTCCTCACTATATGGCTGTCAAGTTGTGGAAAAATATTCCTGCCAACCCAGCATAGCAGTCGATTTTCAGCCTCTTCTCTCACACAGGCAAACATTTACCACACTTTGCTTGTTTGGCTCATCTCCTTGGTGTCACCTTTAAATCTTCAAAGCGAAGATGAGGTCCCTTTCCAGGTGTTGGGGCTTCAACCAGTA	AF_Unigene_DN30662_c0_g1:3-362(+)	360	0.176863	O35841	RecName: Full=Apoptosis inhibitor 5; Short=API-5; AltName: Full=AAC-11	33.9623
AF_ORF_10304	CAGGTGTTGGGGCTTCAACAAGTATGGCGGGAGGAAGGATTGGCACTTTATGCATGTGTATCACCCAAGCATGCAGGAGCTCACCCAAGTCCCAAAACACAAAAACATAAGGGCAAAACACGGCTACGAGGAACCTCCAGCTTCTACCAGCAGATGTTGCTGTTCCTGTCACGTACAACTCTGCAGAGCGTCACCTGGTGGAGCGAGGAACTTAGTCTTCACCTGCAGGATCAGCTCTTTCCATTGAATGTGGGTGTTCCAGCTGTAAAATTGAGTAGCGTTGCAGTGCTTAATCCTGACCCTGAGGCAGTGGATAAAGTGTTCTCAGCATCTTCTGGATTCTTCTGGCAGACACTTGAGACTGAAGAGAAGCTGTGTCCATTATCTCTTAATGTCCCC…	AF_Unigene_DN30662_c1_g1:3-905(+)	903	9.74429e-05	O67528	RecName: Full=Nucleoside diphosphate kinase; Short=NDK; Short=NDP kinase; AltName: Full=Nucleoside-2-P kinase	36.7347
AF_ORF_10305	GATGATTGGGTAGAGTTTAGTAGGGAGGAACTTGAAGAAGCTAGAGAGTGTGCTAGCACAACCCCACCATTTTACCCAGCAGACAGAGTAGAGTTAAAATCAAGAACTTTATCGGAAAAAGACTATAATTTAACAAAGGTCATTGATTACTTAACAAATGACATTGGTGGGAACACATTTTCAAACCTAAAATACAAGTATGATGATGGTAAAAAGGAAGGAGAGGAAAAGCAAAAAAGAGTTTTAAAACCAGGTATTGCATTACAGGATAATAAACTCAAAATGCCCCCATCATCAATGAGATCTTCAGCTTCCGAAAAAGAGTTGTGTAAAATTGCGGACTCTGTCTTTGGAACAGACATGATTTTAGAGTCACCAGATGATTTTTCACAACATGAG…	AF_Unigene_DN30671_c0_g1:2-847(+)	846	4.90087e-108	Q12955	RecName: Full=Ankyrin-3; Short=ANK-3; AltName: Full=Ankyrin-G	70.3833
AF_ORF_10306	GGGAATGGTCCCAGTGAGGTTGGATTAATGAATGGTTCTGCCTCGCCTCTAAAGTACCCACTTTGTTCAAATTACATCAATGGCTCAGCTGTAAATTTACAAGACAAAATATCAGCAGTTACAAAATCAGCAACTGCTTCAATTAGCACAACAATAGACACAGCAGAAAAAAGCAACTCCATTCCCACTACTTCGCAAATGTCATATTCACCTCTCAAGTCTTTTGCATCAACAGCTTCAGCTTTTCAGACCATAAGAACTCCCCCTACCGGTGCAGTATATACATCTTTTAGGTCTGCTTTATCCTCTACTACCTCATCTGTTACATCATCAACCTTTACTGTACCGGTATATTCTGTAGTAAATGTTTTGTCAGAACCAACATTAAAGAAACTGGCA…	AF_Unigene_DN30671_c2_g1:1-816(+)	816	1.02136e-55	Q12955	RecName: Full=Ankyrin-3; Short=ANK-3; AltName: Full=Ankyrin-G	63.7993
AF_ORF_10307	ATGGTCTTCAAGCTAAGCCTAGGAATTTGCAGGAAATATAGCAGACTTTACAAGTATTGCTTGCCATCAAGACGGTTTCAGCACACACATGAAAGCTCAGAAGCAGAGAGTGAAAAGGCCTTGCATTTACCAGTAATGGTTAATGAAGTCATCAACTGCTTGTCCCCAAAGGAAGGACAGACTATATTGGATATGACTTTTGGGGCAGGAGGTCACACCACATCAATTCTGAAGCAGGCTTCTAATATTAAAGTATTAGCACTAGACAGAGACCCCACTGCTTATGCCATAGCACAGCGTTTGTCCTACTGTGATGGGAATACCATACAGCCCCTTTTAGGAAGATTTAGTGAATGTGAGAACCTTCTGCTTTCTGCAGGAGTCGAACATGGGACATTA…	AF_Unigene_DN30683_c0_g1:100-1239(-)	1140	2.02925e-146	Q9DCL4	RecName: Full=Probable methyltransferase-like protein 15; AltName: Full=Methyltransferase 5 domain-containing protein 1	65.4494
AF_ORF_10308	ATGGAGATGATCCCCAAACCAACACCAGGACATTGGTACTGGAAAGAAGACACCAAGACCCTTGAATTTTCTAGAACAACAAATGCATCATTAAGAAGAATGCCAGAATGCCCAGAACATGAAAAAGTCCCCAAATCCCCCAAGCTAGGAAGGATTCCAGACAACAGATGTGTGACCCTAGATGATGTCAAGCGTGTAGCTCTGAACATGCTGGAGGAACATGAAAGAATATGCATAACTTCATTTTCAATGGCGGCAGGAAACCACATTTTGAATGATTTCCTTATGGCTCTGCTGAATTACTTGTCCTATTTCCTGAAGAAGCATTCTGACAAAAAGCCTAAATCTTTGATGTCACGGATGATTGTGCTAGAGAAGAAGGAAGAGGCTGACCTAAAT…	AF_Unigene_DN30689_c0_g1:369-1532(-)	1164	1.92404e-63	Q96LQ0	RecName: Full=Protein phosphatase 1 regulatory subunit 36	39.4886
AF_ORF_1031	ATGGAAGATCGAGAGGACCTAGTGTACCAAGCCAAGCTGGCTGAACAAGCTGAACGATATGACGAAATGGTTGAGTCTATGAAGAAAGTGGCCGGGATGGATGTGGAATTGACAGTAGAAGAAAGAAATCTGCTTTCTGTTGCATATAAAAATGTGATTGGCGCTCGAAGAGCGTCCTGGAGAATAATCAGCAGCATTGAACAGAAAGAGGAGAACAAAGGAGGAGAAGATAAACTCAAAATGATCAAGGAATATCGGACAATGGTTGAGACTGAACTGAAATCTATCTGTAATGACATTCTGGATGTACTGGACAAGCACCTCATTCCAGCTGCAAACAGTGGGGAGTCTAAGGTTTTTTACTATAAAATGAAAGGAGACTACCACCGATATCTGGCA…	AF_Unigene_DN3064_c0_g1:161-928(+)	768	0	P62258	RecName: Full=14-3-3 protein epsilon; Short=14-3-3E >gi|60391192|sp|P62259.1|1433E_MOUSE RecName: Full=14-3-3 protein epsilon; Short=14-3-3E >gi|61216932|sp|P62260.1|1433E_RAT RecName: Full=14-3-3 protein epsilon; Short=14-3-3E; AltName: Full=Mitochondrial import stimulation factor L subunit; Short=MSF L >gi|71153779|sp|P62261.1|1433E_BOVIN RecName: Full=14-3-3 protein epsilon; Short=14-3-3E >gi|…	96.4706
AF_ORF_10311	ATGGCTCATGTTCGGCCGGTTTTGTTCTTCTGGATTGAAGTGTTACCGTCCTCCATCTATTTAATCCCCACTGACATGGAAAACAACTTTACAATGTCAAGGCTCCTGGAAAACCTTCACACTGTACTCCAAGCCATCAACAAGACATTAAACAACTTGCCGTGCCAGTCCGAGGTCCAACACAACATCACTAGTACAAAACTGGAGAAACCCAACAAGGATGACAATGCCTACATCTTCATCATCTTCGTCATGTTCCTCTTTGCCGTGACTGTGGGCAGTTTGATCCTGGGGTACACGCGGTCTAAGAATGTGGATAAGCGCAGTGACCCCTACCATGTCTACATTAAAAACAGTCGAGTTTCGGTCATATGA	AF_Unigene_DN30690_c0_g1:1290-1664(-)	375	1.08692e-30	Q9Y6H6	RecName: Full=Potassium voltage-gated channel subfamily E member 3; AltName: Full=MinK-related peptide 2; AltName: Full=Minimum potassium ion channel-related peptide 2; AltName: Full=Potassium channel subunit beta MiRP2	58.6957
AF_ORF_10312	ATGGCGGCCGTAGAGCTGGAGTGGATCCCGGAGACCCTGTACAACACGGCCATCTCTGCGGTGGTGGACAACTACAGCCGGGCCCGCAGAGACATCCGCAGCTTGCCTGAAAACATCCAATTCGATGTCTACTACAAGCTTTACCAGCAAGGTCGACTCTGTCAGCTCGGCAGTGAATTCTGTGAACTAGAGGTATTTGCCAAAGTGCTACGTGCATTAGATAAAAGACATCTACTGCACCACTGCTTTCAAGCTTTAATGGACCATGGTGTAAAAGTTGCCTCTGTCTTGGCATATTCTTTTAGCAGACGTTGTTCCTACATTGCAGAATCTGATGCCCAAGTTAAAGAAAAGGCAATCCAGATTGGCTTTGTTCTTGGTGGTTTCCTCTCAGATGCT…	AF_Unigene_DN30691_c0_g1:268-2025(+)	1758	0	A5HK05	RecName: Full=Amyloid protein-binding protein 2; AltName: Full=Amyloid beta precursor protein-binding protein 2; Short=APP-BP2	95.0427
AF_ORF_10314	ATGATTCCAGTGACAGAGCTGCGGTACTTTGCCGACACACAGCCGGCTTACCGAATCCTAAAACCATGGTGGGATGTGTTCACAGACTACATTTCCATAGTCATGCTTATGATCGCAGTGTTTGGAGGCACCTTGCAAGTCACCCAGGACAAGATGATTTGCCTTCCCTGTAAATGGGTCACACATGACAGCTGTAATGATTCCTACCGTGCCTGGTCATCTGCAGAACCTGAATATTCTAACTCTAGTCTGGTGCCTCCAGAATCATTAGGCCCCACAGGCATAAAATATGACTTGGACAGACATCAGTACAACTATGTGGATGCTGTGTGCTATGAAAACCGCCTACACTGGTTTGCAAAGTACTTTCCTTATCTTGTGTTGTTGCACACATTAATT…	AF_Unigene_DN30688_c0_g1:2506-4932(-)	2427	0	Q80WG5	RecName: Full=Volume-regulated anion channel subunit LRRC8A; AltName: Full=Leucine-rich repeat-containing protein 8A	91.2346
AF_ORF_10316	AAAGGACTTAAGATCACCGACACTGACAAATTAGTTCAGGAGGCCTCGAAGAAGATCGCCGACGACAAGTCGCTCTCGATCAAAGCTGCCGAGCTGGCATTCACCAAAACCAAGGTCATTGACGTGGTCGGCCAGAAGAAAGCTCTCATAATATACGTTCCGTGCAACCAAATCGCAACATTCAAAACCGAGCCGCACTTTGTGACCTCCCTGGAGAAGCACATCTCGAACTACCAGGTCCACATCGTCGCCGACCGCAAGATCGAGCACAAGGCTCCGAACTGCTTCAGACCCTTCTGCAAGACCCAGGTGGCTGTGAGCGAAGCCCTGTTCGAGGACCTGATCGCGCCCGCGCACGTTACCGGCAAGCGCATTTTGTACTCCAACGGCACCCAGGTG…	AF_Unigene_DN30699_c0_g1:1-492(-)	492	5.50524e-18	Q9ZNS1	RecName: Full=40S ribosomal protein S7	44.4444
AF_ORF_10317	AAGACTTTAGTACTGTTTTCCCCTGGAGACATGAAGAAGTCACCAGTTACCAATGAACTAATGCCAGACATTGACTTGGGAACTCTCAATGCGCTGACCCCCCAAGGGGAGAAGCCCCAGCCTACTGGCAGTCAGTTGGATGTGTCTGAGCCAGGCACGTTATCTTCCATTCTGAAATCAGAACCAAAACCAGCAAACACAGCTGCTGCCGCCACCGCCTCCTCCCCTTTTACCAAAGTTGAACGCACATTTGTTCACATTGCTGAAAAGACACACTTAAATGTTATGTCTTCCACTGGGCAGCTGATAAGGCTGGATGAGAGTTCCATCCCTGGGCAGTTGGATGAGCCCAATATTGAGGAGGAAACTGCAGAACTTGCTGCACAGAAAGCTATTGGT…	AF_Unigene_DN30695_c0_g1:1-900(-)	900	2.40158e-61	Q6PCN3	RecName: Full=Tau-tubulin kinase 1	51.049
AF_ORF_10318	AAGGAGAAAGCAATCTCCATGAGGAAGGAAGACATGACTTGTAATACCAGAAGCAGAATTCCTCGTCCTATCACTCCCATAAAGGATATGCGTTCACTGATCCCGCCTTCTATCAGCAAGCTGAAAGATCCTGCAGTGGCACAGCGGTTTCAGCTTTCACGAGCAGCTACGTGTGCCTCCATTGGCCTCTCTCCTGATCACAAACCCAAAGCACTTCAAATGCGGTTACCCCCACTTTCCAGTCCTACACCTTCAAGAACCAATGTCAGGAGGGTCAGCCGCGGGCCACCCAAAAGCCCAGTGGTCCCATCCCGAACACTCAGCACTTCTCCTCGTAGCCAGTCCCTCTCCAGAACTGAAAGCCCATCTCCATCCCGACAAAGAAGACAAGTTGCTACA…	AF_Unigene_DN30695_c1_g1:898-1449(-)	552	0.000101622	Q6PCN3	RecName: Full=Tau-tubulin kinase 1	46.6667
AF_ORF_10321	GGAAGGACTATGCTGCCCATTCGCTGGATGCCACCTGAGAGCATTTTGTACCGCAAATTCACCACAGAAAGTGACATCTGGAGCTTCGGGGTGGTCCTTTGGGAAATATTTACATATGGCAAGCAGCCGTGGTACCAACTTTCAAATACAGAGGCTATTGAATGCATCACCCAAGGGCGAGAGCTTGAAAGACCTAGGACCTGCCCCACAGAGGTTTACAACATCATGCAAGGCTGCTGGCAGAGAGAACCTCAACAGAGGCTCAATATTAAGGAGATCCATAACAAACTACAAGCCCTTGTCAAGGCACCACCAGTATACTTGGATATCCTACAGTAA	AF_Unigene_DN30697_c0_g1:1-339(+)	339	3.7693e-69	P04629	RecName: Full=High affinity nerve growth factor receptor; AltName: Full=Neurotrophic tyrosine kinase receptor type 1; AltName: Full=TRK1-transforming tyrosine kinase protein; AltName: Full=Tropomyosin-related kinase A; AltName: Full=Tyrosine kinase receptor; AltName: Full=Tyrosine kinase receptor A; Short=Trk-A; AltName: Full=gp140trk; AltName: Full=p140-TrkA; Flags: Precursor	90.0901
AF_ORF_10326	GGAAGTAGGGGCGGAGTACAGGGAGGAGGAAGTAGGGGCGGAGTACAGGGAGGAGGAAGACGTGGGCAGAGAACAGAGAGGAGGAAGACGTGGGTGGAGAACAGAGAGGAGGAAGTAGGGGCGGAGTACAGGGAGGAGGAAGTAGGGGCGGAGTACAGGGAGGAGGAAGACGTGGGCGGAGAACAGAGAGGAGGAAGTAGGGGAGGAGTACAGAGAGGAGGAAGTAGGGGCGGAGTACAGGGAGGAGGAAGTAGGGGCGGAGTACAGAGAAGAGGAAGTAGGGGCGGAGTACAGGGAGGAGGAAGTAGGGGCGGAGTACAGGGAGGAGGAAGTAGGGACGGAGTACAGAGAAGAGGAAGT	AF_Unigene_DN30745_c0_g1:3-362(+)	360		not available	not available
AF_ORF_10329	ATGCAAACAACTATAGACCAAGGGAATCAGTTCAATAACCTACAGGATTCTCTTCAACCAAAGTGCAGGGATGTCAGTAAAGAAGAATTCAGTAAAGTCAGCAAAACAGAATGGGAGATGAAAAAGTTTGACAAGGCCATTGGCTATTCATTTGCCATCGTTGGAATTAATATTACTGACCTGGCCTACAACCTGTTGATAAGTGGAGCCCTCAAGACTCACCTGTACAATGTTGCCCCTGAGGCTCCATCACTGCATCATTTCCAGCAAACTTTCTGCTTTCTGATGAACGAGTTCCACAAGTTCTGGATTGAAGTAGACCCCGTGGACATCATGGAATTCAACCGGGTGCGCAACAAGTTCCACAAACGGATCCTGAAGCAGCTCCAGAAGACGGAC…	AF_Unigene_DN30741_c0_g1:2472-2921(-)	450	1.08051e-79	Q8N336	RecName: Full=ELMO domain-containing protein 1	80.1471
AF_ORF_10331	TTAAGCCGGAAGTCGTGCAAAGTGTGTGCAGTACTACAGATGACCCCGGAGGTGACGGTCACCGTGCGATTGGTTCGATCCTTTGAGCACCGGAATTTCCGCCCCGTTGTTTATCATGGAGTGAACTTGGATCAGACAGTGCAGGAATTTCTAGAATTCATAAAGAAAGATATTGCAGTGAGGGTTGGATTGCCTCCCCCATTCAGGAAGCACACGTACGATACCATGAAGATCATTCACCAGGCACACGGCGCAAAGACCAACGAGCTGGTGGTGGGCCTGGAGGATGACGAAAAATTAATTCTGCGGCATGGACAGAGCCTACAGGAGGCTGGTGTAGCCAATGAGACAGAGCTCGCCCTGTTCTGTGACACTGACTACAGGCAGTACAAGAAGAAC…	AF_Unigene_DN30754_c0_g1:199-615(-)	417	1.46188e-63	Q5RBS7	RecName: Full=UPF0538 protein C2orf76 homolog	72.8
AF_ORF_10332	ATGGCTAGCGATCAGTTCGATAAATCTTCTGTTCCATCCTTCTGGCGAAGAATCCAAACTTACGAATGCGCTAGGCCAGACAACATGCCACCTTTCGATCCTAATAATCCCCAACCTGGAGATTTTAGAAAAGATTATAGTCACATCTACTTCAATAAGCACGTTTTCGATGTAAAAACTGGAACAACTAGATTTCTTCAAAGATTAACTATGGATGAAGTTATTGCAGACACTGTTTCGAGAATTCAAACCAAAAAGAACAGGCATCAAGTTGAAATGGATAAACTACTTTCTGAGACTGCAATTTCCGGAGTCAATCAATCGGACTCTGCTGATCACTTTGTTGTAAATATCAATGGGCGTGCAGCAGCTGGAAAG	AF_Unigene_DN30704_c1_g1:3-380(+)	378	8.22478e-05	C1JCT1	RecName: Full=Polyprotein; Contains: RecName: Full=Helicase; Contains: RecName: Full=3C-like protease; Short=3CL-PRO; Contains: RecName: Full=RNA-directed RNA polymerase; Contains: RecName: Full=Capsid protein VP1	48.2759
AF_ORF_10333	ATGAGAATCCTAAAGAGAGCAGTACAGACCTTGGAGTCAGAGCTTCAGAAGGAGCGAAGTAGAAATCAGCGACTTGCCAGTAAGAGGAGGGAAGAAACCCGCCAGCTAACAGAGCAGTTGGAAGAAGCACGATCAGTGGAACGAACCCTACGTTTGAAGGTTAAGAGTCTAACAACAGAGCTGGCTATGTACAAGAGGGGACGTGTCACACCTACTGGTCCTTCACCTCAGAGTCGTTCTGGTTCTGCAGGCCGGGGACCTATTCCCCGTAGTAACTCTCGTGGAGAGGTTGGCATTCGAAGAGATAGGTCCACATCCCGGGAACGAAGTGGAATGAGCTCTGGGGAAGGAAGAACAAGGCAGCCAAGGTTGTCGCCTTCTCCTGTGGCTATTCGCCCT…	AF_Unigene_DN30752_c0_g1:418-1248(+)	831	7.40495e-31	Q08CF3	RecName: Full=Coiled-coil domain-containing protein 61	41.1765
AF_ORF_10334	ATGAGAAAATCTCACACATTCAGCAATACACAGAAGTTAGTTCAGTCTTCAGCAGTGGAGTGTAAAGCAGAAAAAAACACCAATATGGATAAACTGGTGTCCCAGCCTCCACTAAAACATTCAATGAATGAACCAATTTATCCTGATAATCCTCAGCAACCAATAAGAGATGTGTGTCAAAGTAAACGTAATCATCATGAAAACTTTCCTATTGAAGAATGGGCTCTAAGTGATGGATTGCATGATCATACCAAAGTTACCAACCAACCTGGTTACTTAAATGCAAAACACATATCATATCCCATGTTTAACAAGTCATCCAGCAAGAATGTCGCTGGCTTTCCACATGAAAGAGAATCCATGGAGAAACTATTTTTGGACTTGGAGTTGGGTAAGCTC…	AF_Unigene_DN30705_c1_g1:110-1393(+)	1284	1.49896e-26	Q9NTX9	RecName: Full=Protein FAM217B	39.6947
AF_ORF_10335	ATGAGACGCTGGCTGGATGATTTGAATGCTGCTATCAGCAGGGCTCCGAGATACAGTGAATTATCTGCCCAGTCATTACAGCAACCACAGATCCAGACTCCAGGCCAAAATCATCGCCCTAACACGCTCAGTCATGTGTGTTGGTACCGGAACCAGAGTGTGTCCCTGCCTGATCACATTACTATGATGGAGAACCAGCTTTCTGGTTACTTGCTCCGGAAGTTTAAAAACAGCAATGGCTGGCAGCGCCTGTGGGTGATCTTCACCAGTTTCTGCCTTTTCTTTTACAAAACACACCAGGAAGATTCCCCGCTTGCCTCTCTGCCGCTTCTGGGTTACACAGTCAGCATTCCATCAAATTCAGATCCCGTTAACTGCCGTCATGTCTTCAAACTGCAC…	AF_Unigene_DN30709_c1_g1:544-1086(+)	543	5.07377e-63	Q91VS8	RecName: Full=FERM, ARHGEF and pleckstrin domain-containing protein 2; AltName: Full=FERM domain including RhoGEF; Short=FIR; AltName: Full=FERM, RhoGEF and pleckstrin domain-containing protein 2	54.5918
AF_ORF_10337	ATGTACCGTGGGTTGATGGTTCTATGCCGGGCATGGCGGACACCGCTACCTCCGTCAGCTGCCCGCTGCCTGCACACCGTCTACCAGAGCGCCGAGCTGCCCGATACTCACCGCATGCTGCGGGACACATGCCGGGAGTTCGCCGAGAGAGAGCTGCAGCCCATAGCCGCCCAGCTGGACAGAGAGCACCGCTTCCCGCAGGATCAGGTCCGACAGATGGGACAAATGGGATTGCTGGCTGTGGAGGTCCCAGAGGAGCTGGGCGGTGCAGGTCTTGATTACTTGGCCTATTCTATTGCTATGGAAGAAATCAGCCGTGGATGTGCGTCCACTGGGGTCATCATGAGTGTGAATAACTCCCTTTATTTAGGACCAGTCCTGAAAAATGCAACAGAAGAG…	AF_Unigene_DN30717_c0_g1:67-1302(+)	1236	0	Q5RAS0	RecName: Full=Short-chain specific acyl-CoA dehydrogenase, mitochondrial; Short=SCAD; AltName: Full=Butyryl-CoA dehydrogenase; Flags: Precursor	83.0334
AF_ORF_10338	GAAACACTTCCTGAGGGCTGGAAAAAGATCATTAAACAGAGACAGACAGGGAAAACTGCTGGAAAATTTGACCTGATTTTTATAAGCCCTCTAGGAACCAAGCTCCGATCAAAAACTGCTCTTATAAAATATCTTAACACCAACCATGTCAAGATTAGATTGGAAGATTTCAACTTTTCAGTTCCTTCTCAGAGACGGAAACATGGGACAAGTAAAGAGACTGTTGGCATCAACAATGATAATGAGGACAAATCAGCCACCCCAGATGCTGTGACAGCAGAGCAGAAATCTCAGACTGTAGACAATGCTGAAAATACACAAAGCACAGAAGATAACCTGGTAATTGTGGAAGAGAATGACAGAAACATGACAACAATTAAATCCATTGGTAGGAAAAGA…	AF_Unigene_DN30786_c0_g1:3-821(+)	819	3.45967e-14	O95243	RecName: Full=Methyl-CpG-binding domain protein 4; AltName: Full=Methyl-CpG-binding endonuclease 1; AltName: Full=Methyl-CpG-binding protein MBD4; AltName: Full=Mismatch-specific DNA N-glycosylase	60
AF_ORF_1034	AGTAACATGGGTCGTCGTCCAGCTCGTTGTTATCGTTACATTAAGAACAAACCATACCCAAAATCCCGTTTCTGTCGTGGTGTTCCAGACCCAAAAATCAGAATCTTTGATCTTGGAAAGAAGAAGGCTCTATATGATGAATTCCCACATTGCGTTCATTTGATTTCCAACGAAAGAGAACATCTTTCATCAGAAGCTCTTGAAGCTGCTCGTATCTGTGCTAACAAATACATGGTTAAAAACTGTGGTAAAGACGGTTTCCATATGCGTGTTCGTAAACACCCATATCACGTCGTTCGTATCAATAAAATGTTATCATGTGCTGGTGCTGATCGTCTTCAAACTGGTATGAGAGGTGCTTACGGAAAACCACAAGGGCTTGTAGCTCGTGTCGGAATT…	AF_Unigene_DN3161_c0_g1:3-653(+)	651	7.31662e-126	Q09533	RecName: Full=60S ribosomal protein L10; AltName: Full=QM protein homolog	79.5238
AF_ORF_10340	GAAAAAAGAAAGACCAGCCAATACTTCTCCAAAAAACATACAAAAGATGCTCTGGAACCCCCAAGACGAAAGGCTTTCTCCAAATGGACCCCTCCTCGTTCACCCTTTAATTTAGTTCAGGAAACTCTTTTTCATGATCCGTGGAAGCTCCTGGTCGCCACCATCTTTCTAAATCGGACCTCAGGGAAGATGGCGATACCGGTCCTATGGAGCTTCCTGGAAAAATACCCCAGTGCAGAAGTTGCTCGGGTGGCAGACTGGAAGGATATGGCAGAAATTCTGCAGCCTCTGGGACTCTATGAACTGCGAGCAAAAACCATTGTGAGGTTCTCAGAGGAGTATCTCACAAAGAAGTGGCGTTATCCAATAGAACTTCACGGAATTGGAAAATATGGGAAC…	AF_Unigene_DN30786_c1_g1:3-518(+)	516	2.22945e-107	O95243	RecName: Full=Methyl-CpG-binding domain protein 4; AltName: Full=Methyl-CpG-binding endonuclease 1; AltName: Full=Methyl-CpG-binding protein MBD4; AltName: Full=Mismatch-specific DNA N-glycosylase	84.7059
AF_ORF_10341	ATGGAAGAGGAACAAAAGAAGACTAAACATGATGAATTTGGTGGTATTGACTCTGGTGCACCAGCCCTGACTGGCCGAATGCGCTGCGTCATTTGTCATCGTGGCTTCAATTCTCGCAGCAACTTGCGCTCACACATGAGAATCCACACACTGGACAAGCCCTTTGTATGCCGCTTCTGCAATCGCAGATTCAGCCAGTCTTCCACCCTACGCAACCATGTCCGACTGCACACTGGGGAGCGCCCTTACAAATGCCAAGTGTGCCAAAGCGCCTATTCACAGCTGGCTGGACTTAGAGCCCACCAGAAAAGTGCACGGCATCGTCCACCAAATGGCTCCATGCAGGCTCATTCTCCATCCCTGCCAGTGCCACACCCAGCCTCTCTGGCACACCACATC…	AF_Unigene_DN30724_c0_g1:268-684(+)	417	7.4996e-69	A2AJ77	RecName: Full=PR domain zinc finger protein 12; AltName: Full=PR domain-containing protein 12	86.5546
AF_ORF_10342	GCTGAGGTCCTGGCACAGTCCTTCTCTGGAGAGGTTCAGAAGCTTTCCAGTCTAGTCTTGCCTTCAGAAGTGATCATTGCTCAGAGCTCCATCCCTGGTGAGGGACTTGGCATCTTTTCAAAGACTTGGATCAAGGCTGGAACTGAGATGGGACCGTTCACTGGCAGAGTCATCTCTCCAGAGCATGTGGACCTGTGCAAGAACAACAACCTGATGTGGGAGGTGTTTAATGAAGATGGCACAGTGCGTTATTTTATTGATGCCAGCCAAGAAGACCATCGTAGCTGGATGACTTATATCAAGTGTGCCCGCAATGAACAAGAACAGAACCTGGAAGTGGTGCAAATTGGAAATAGCATCTTCTACAAGGCGATAGAGACAATT	AF_Unigene_DN30724_c1_g1:3-386(-)	384	6.77251e-88	Q9H4Q4	RecName: Full=PR domain zinc finger protein 12; AltName: Full=PR domain-containing protein 12	96.0938
AF_ORF_10343	ATGAAGAGGTGCAGGTGCTATAATACATTTCTGCGACAGAAGGTTATCCTCCTTATCTGCATCGTGTCTGTACTGGGTATCTTGAAACTTATGAATGTTGAACTAGTATTTCCTGGGTCTAAAAGTTATTTTGTGGAACCCCAGCTATATTTTTCTGATCTTACAAAAAATGTCCCACCACATGATCCATCCAGCAGTATTAACTGTACAGCCATATATGAGCTGGAACCCTCAGAGATTGGGAAAAGTTTACAAGTTCGGAAAAGGACCATCTACGACCTTAGTGATGAAAAAGTTGCAACGGTGACAAAGGATTGTGAAACGTATAGGAATCTAAGACAGTACCATCATAAAATTTTCTCAAGAGAAGAAATGGACTTTCCAATTGCCTATTCTATG…	AF_Unigene_DN30727_c0_g1:267-1583(+)	1317	0	E9Q649	RecName: Full=Beta-1,3-galactosyl-O-glycosyl-glycoprotein beta-1,6-N-acetylglucosaminyltransferase 4; AltName: Full=Core 2-branching enzyme 3; AltName: Full=Core2-GlcNAc-transferase 3; Short=C2GnT3	60.3645
AF_ORF_10344	ATGCCGACTGTAAATGAAGCCGATGACCGTATGAAAAAGTTTAAGAATAAAGGCAAAGACACTGCAGAACTAAGGCGACGAAGAGTAGAGGTAAATGTGGAGCTCAGAAAGGCTAAGAAAGACGAGCAGATTCTAAAGAGGAGAAATGTGTCTTCATTTCCAGATGATGAACTTAACTCTCCTGAACAGCAGAAGGCTCAACAGGGTCCTCCATTATCCCTTGATGAAATAATAGAAGGTATTCATTCTGGAGATTCAGATCTTGAGCTGAAATGTACACAGGCTACCAGGAAAATGTTGTCACGTGAGAGGAATCCTCCCTTAAATGATATCATTGAGGCTGGACTAATACCAAAGCTGGTGGATTTCCTAACTTACCATGATAATAGCATGTTGCAG…	AF_Unigene_DN30729_c0_g1:81-1649(-)	1569	0	P52170	RecName: Full=Importin subunit alpha-5; AltName: Full=Karyopherin subunit alpha-1	80.916
AF_ORF_10346	ATGCCACCAAAGTTTGATCCTACAGAAATTAAAATCGTGTACCTTCGTTGTGTCGGAGGAGAAGTTGGAGCTACATCAGCTCTTGCTCCAAAAGTCGGTCCACTTGGTTTGTCCCCAAAAAAAATTGGAGATGACATTGCTAAGGCCACTCAAGACTGGAAAGGTCTTAAAGTTACATGCAAATTGACTATTCAAAATCGTGTTGCTAAGATTGATGTTGTTCCATCTGCTGCTTCTCTTATTATCAAAGAACTTAAAGAACCACTACGTGATCGTAAGAAGGTTAAAAATATCAAACACAACGGAAATTTGACTTTTGACACAATTCTCAAGATTGCTCGTATCATGAGACCACGTTCAATGGCTAGACAACTTGAAGGAACTGTTAAAGAGATCCTT…	AF_Unigene_DN30760_c0_g1:40-537(-)	498	5.69531e-107	P61865	RecName: Full=60S ribosomal protein L12 >gi|48429087|sp|P61866.1|RL12_CAEEL RecName: Full=60S ribosomal protein L12	89.0909
AF_ORF_10347	ATGGGTGACCAGGAGATGGCGGCCTATGGCGTGGCGGCTCCCTTCCTCCGGAAGCCAGAGAAGGAGCGCATTGAGGCCCAAAATCAGCCGTTTGATGCCAAGACTTACTGCTATGTCACCGACCCCAGCCTGGATTATGTCAAGGGGAAGATAAAGAGCACCGAAGGGGGGAAAACCACTGTGGAAACCGAGGATAACCGGACGGTGACGGTGAAGCCGGAGAATGTTTTCCCCATGAATCCGCCCAAGTTTGATAAGATTGAGGACATGGCGATGTTGACTCACCTGAATGAGCCGGCCGTATTGTACAATCTGAAGGATCGGTATAAGGCTTGGATGATCTATACTTATTCCGGGCTCTTCTGCGTCACTGTGAACCCCTACAAGTGGCTCCCCGTG…	AF_Unigene_DN30718_c0_g2:1-1506(-)	1506	0	P13541	RecName: Full=Myosin-3; AltName: Full=Myosin heavy chain 3	88.8224
AF_ORF_1035	ATGCAGGACATGCTTACAGATTGCATCACCAAGAAGCTTCCCATCCTCCTTCTCCGAGGTCAGGTTCGCCTGGTCGTCATTGACTCAATCGCTGCTTTGTTTCGCTGTGAATTTGCTGCAAAGGACGCTGTCGTCAAAGCTAAGCATCTTCAGACAATCGGGGCCAAACTCCACCAGCTAAGCCGAGACTTCACAACTCCTGTATTCTGCATTAATCAGGTCACAGATGCCATGAAAGAAGAAAACTCTGTGCTGAGCCATATTGGTTTGCAGGATAAAAAAGTTCTACCAGCCTTGGGAATTTCTTGGTCAAACCAACTTTTGATGAGACTCATGGTGGCCCGGACACTGCATGAGGCACCTCCACCTCACATAGGCTGCATTTCACGGACAATGGAA…	AF_Unigene_DN3190_c0_g1:278-766(+)	489	2.53339e-51	O43542	RecName: Full=DNA repair protein XRCC3; AltName: Full=X-ray repair cross-complementing protein 3	50
AF_ORF_10350	AACAGTTTTCTAACTTCGAATAAAGGTGGTGTAAAAGAAACTGAAAAACCATTCGATGCCATGAACAACATTGTAGCAAACTTGCTTTTAAATCTTACCAGCTCTGCAAGATTTGAAGGACAACTTAATATGGATCTGAATGAAATCACCATGAACTTGGTCCCCTTTCCTCATCTTCACTATTTAACCTCCAGCCTGACTCCTCTCTATACACTTGCTGATGTGAATATACCTACAAGAAGGTTGGACCAAATGTTCTCTGATGCCTTTAATAAAGACCACCAGTTAATTCGAGCAGACCCCAAGCATAATCTTTACCTTGCCTGTGCTTTGATGGTTAGAGGAAATGTTCACATTTCAGACCTTCGCAGAAATATTGAAAGGCTCAAACCCTCCCTA…	AF_Unigene_DN30746_c0_g1:3-719(+)	717	1.07623e-131	Q9UJT0	RecName: Full=Tubulin epsilon chain; AltName: Full=Epsilon-tubulin	81.5126
AF_ORF_10351	TGGGACACTGTATTAGTGTTTAAGAAATATAACCTAATGCATTTTTTTTTTCAGAAAGGAATTTATGATGAAGCCCTGTGCAGCTTTTTTAGAAATGTTGACACAAGAATTGAATCTGTCACACCAGATGTTCACAGAGGAAAGATTTGCTCACTTAAAGCACGTGCTGTTTTGATAGACATGGAGGAAGGTGTTGTAAATGAGATTTTACAAGGACCTCTTCGAGACCTTTTTGATAGCAAGCAGCTCATTACCGATGTATCGGGATCAGGAAATAATTGGGCAGTTGGTCACAAGCTGTATGGTTCTCAGTATCGGGAACACATTGTAGAGAATTTGAGAAGAACAGCAGAACAGTGTGATTGTCTGCAGTGTTTCTTTGTGATTCATTCCATGGGA…	AF_Unigene_DN30746_c1_g1:1-648(-)	648	1.35396e-105	Q9UJT0	RecName: Full=Tubulin epsilon chain; AltName: Full=Epsilon-tubulin	78.392
AF_ORF_10352	AGCACCGATTTACATCCTTTCTGCAACAAAAGCAGTTTGTTTCTGAACGGAAATTCAAAATCTATTAACAAAAGATCAGCGCAGATGGATTACCAGATGAGCAGCGACCTGAGCTTTGAGCACGATGACTTTGACTACTATTTTTGTTTTGATGTGCAGAATGTCATGTGTTTCCCAAAACCGGATGAGTTTAACCCATGCGAAGACATCATGGGCTATGACTTCCTACGAATCTTGATGTGGTGTATCAGCATTTTGGCCATAGGTGGGAATGCAATAGTGCTCATAATATTAATAACCAGCAAGTCCAAGTTCAATGTTCCCAAGTTTTTAATGTGCAATTTGGCTTTTGCAGACTTTTGCATGGGCATCTACCTTCTGTTGATTGCGTCCGTTGAC…	AF_Unigene_DN30734_c0_g1:2-997(-)	996	2.78543e-162	Q7ZTV5	RecName: Full=Follicle-stimulating hormone receptor; Short=FSH-R; AltName: Full=Follitropin receptor; Flags: Precursor	72.7003
AF_ORF_10353	GGAGCCGCTGGCAAGCTGTGCATGGACGGGAGGTCCGATCCATCCGCAGGTCTCTTCTATCAGGTCCCACATCATCCTGGCATCTGTCCTCAGGCTGGCGCTTCGGGGGCCTCCATCTTCTCCTCCTTTTTTCGGCTTCTTTTTCTCCTACGCCACCCGACCCAGGCGAGAGATCAGATGGCAACAATTGACAGGGAAGTAATTGCCCGCATTGTCCTACAGCAGTGTTTACATGCCAAGCTACAGGTTAAACCTCCAGATGAAAACTCGGAGGCTGAATGGACAGAGATTCAAAGGGGTATGGTTATCTATTTATGCTTTTTTAAAGGAGCAACCAAAGATGTCATTCCAAAAATAGTGAATTCAGTGGTGAATGTAAAACTAAGTGAATCAGATACT…	AF_Unigene_DN30744_c0_g1:2-685(+)	684	1.02437e-82	E1C762	RecName: Full=D-aminoacyl-tRNA deacylase 2; AltName: Full=Animalia-specific tRNA deacylase; Short=ATD; AltName: Full=D-tyrosyl-tRNA(Tyr) deacylase 2; AltName: Full=L-alanyl-tRNA deacylase	67.4847
AF_ORF_10354	CTGAGCCCGGCGCAGATCACCAACCTCAGCACAGAGGCTGTAGAGGGCGCCCTAGAGAGCCTGGGCAATGTGACCGGATGGAGCAAAGCTCAGCTACAAGCCATCATCAGGAGGGTGAATGTGACGGATCAGAAAATCCTCCACATGGGCTCTCTGATTGGTGGGCTGTCAGTGGGGAAGCTCCGGGCCGTGAATGGCAGCGTCCTGATGAAAGCTTTGTCTGGTGAGGCCGCAGCTGCAGCGCTGCAAGAAATGTCCGGGGCTCAGAGGAAATCCATCGTCAGCCGGGCTCTAGAAGTCACCAATGTGAGGAGCGTATTGGTGCAGCTGCCAGATAACCTGTTACAGGACGTTCCCATTTCCATGATTCGGGATCTGGATAATTCCACGGCTGGAGAA…	AF_Unigene_DN30739_c0_g1:2-460(+)	459	0.00146892	Q7RTW8	RecName: Full=Otoancorin; Flags: Precursor	52.381
AF_ORF_10355	CTTCAGATGGTCCCGGACGCAGTCTGTCTATATCTGGTGACATTGATGGGACAGGCGGACATTAAACTCCTGCCGAGAAGCTCCAACCGGCGCACTGACCTCCTCAGCTTTATACAGAACTGCCTGAACGTCAGCCAGGAGCACAGCGTGGACCAGGCCCAGTCATTGGGCAGTATGGTTTGTGTCTTTGGTGAGCAGGAAATGGCCTCGCTCTCCACGCCGGTGTTCCTGGCCATCATGGAGCAGCTGAAGACATGCGGGAGGTTTGACGGATCCTTGAAGGAGTCTGTGAGGCAGCAGATACTTCTAGCCTTCAATGACACCTCTGTGTGGACACAGGAAATCCTCCTGAACCTGGAAGTCCTAGCTGCTACTCTCTGCAGGGAAGATCTGGACCGG…	AF_Unigene_DN30739_c1_g1:1-567(-)	567	0.00505542	Q8K561	RecName: Full=Otoancorin; Flags: Precursor	34.8837
AF_ORF_10357	GAGAACCTGAACTCTCGTCAGATCCTCTACAAGTACTGGGCATGCTGGTCACAGTGGTACAAATACCAGCCGCTGGATCACATACGGGAATACTTTGGAGAAAAGGTGGCTATATATTTTGCCTGGCTGGGTTTTTACACTGCCTGGCTACTCCCGGCTGCTGTTGTTGGAACCTGTGTCTTTGTGTCCGGCATTCTGACTATGGGGAGTAACACAGTCGCGCAGCAAGTATGTGACAGTGGGAAAGAGTTGCTGATGTGCCCCCTGTGTGACACTTGTAAAACCTGGTACATCTCTGAGATCTGCCCCATGGCAAAGGTCGGTTATCTATTTGACCACCCAGGAACGGTCTTCTTTAGTATCTTCATGTCTTTCTGGGCAGTCTCTTTCCTGGAGTAC…	AF_Unigene_DN30742_c0_g2:3-575(-)	573	6.09362e-82	Q6IFT6	RecName: Full=Anoctamin-7; AltName: Full=New gene expressed in prostate homolog; AltName: Full=Transmembrane protein 16G	61.5789
AF_ORF_10358	ATGTTTCAGAGGAAGCTGTCGGATTGGTCTGATCTGGACACAAGTTCCTTGGTGGACCTGGACAGAGATGGTGCTGAACTTCTGGGAGATTCACCGGGAAACCTGCCCAATGGAATCGGTGCTGAAGACTATTACATGGAAGATTACGACGAGGATCCCATATACATCCCATGTACAGATCTGTACAGGCTCGAACCCCCCGGAAACACCTTCAAAGATGGCAAAACCCCCATTGACTTTGTGTTAGTATGGGAGGAGAAGCTCCAATCCAAGAAGCACAAGATGAGGACCTCGGCCCAGGCGGAAAGGGAGCAGCAGCGCAGAGCCAAGAGGAAAGAGGCCAATGACAATCACCGCAGACGCTTCCACCGCAACCTGCTGAAGGCAGGGCTCCTGTGT…	AF_Unigene_DN30742_c1_g1:92-745(+)	654	3.58162e-23	Q14AT5	RecName: Full=Anoctamin-7; AltName: Full=New gene expressed in prostate homolog; AltName: Full=Transmembrane protein 16G	37.9085
AF_ORF_10359	TGCGATCCCGGGAAAGAGGCGGAGGAGCGGATTATGGAAAAGGCGAAGTCAGACCATCCGACACGGAGACCCCACAGTCGCCCCAACGCTCTTCACAGACGCAGCTCTAGGGAGGACTCTGAGGTGTCGGTGGTGTTCCCAGGCCTGGTGACCAGGGAGAGCTGCTGCTGCTTCACCTCTGAGCTGGTGAAACACATCCTGCACCAGAGACACCAACTGCCCCTGCCCTATGAGGAGCTACTCCGCTTCTGCCAGAGGCAACAGGAAGGAGAAGTCATCAGAAGACCGAAAAAGGGAGAAGGATCGGATTCCCGCCAGTGTCAGCGTTCTCTTTCAGATTTGGAGGAACTTATGGTCCAGCTGGAGACTTTCTTCACCCTGACTGCAGTTCCTCGAGTC…	AF_Unigene_DN30747_c0_g1:941-1717(-)	777	6.77057e-79	Q9DCX1	RecName: Full=MAD2L1-binding protein	52.8037
AF_ORF_1036	ATGGATATTTGCTTCTTCATACTGTGGATTACAAGCACTATAAGAGCCATTACTAGTTCTTCAGGGCTTCCAACTTCTCCAATCATTGTCGAAGTTAAAGATGTACCTCAATATTTCCGATTACAGCATACAGTGCCTGCTGAGGAATCTGTGACCTATTCTCCAGCTGATCTGCACAGAGAAACTTTCTTGGTTACCCGTCTTGGCATTAAAGAGCCACATGTACGTGCATCATTTCAGCATATACAAAAACAAGAGAGTGTTCCATGGGATGTATTGGGAGCCCAAGGGAAAGGCATTCGTGGAGAGGTG	AF_Unigene_DN3164_c0_g1:213-524(+)	312	0.524162	Q922P8	RecName: Full=Transmembrane protein 132A; AltName: Full=HSPA5-binding protein 1; Flags: Precursor	48
AF_ORF_10360	CTTCCAATGAAAAAGCTGGGCCTGGAAGATTCTTCACCAGGGAATGTTTCATTGAATATAGTCAGATTCACTGCTTTATTAGTATACCCCTATGAGTTGGGCCATTTATTAGAATACAGATTGCAGAGTTATGTAGTCCTATTAGAAGCCATTATCTTGGTGTACCATGGTCATTATCTTGACACTCAGCACTTGTACAAAGGGGGAAATCGCACACTACTGCTTTATAAAATGATTTGTGTTAATACATTTATGGAATTTTCTATATGTGGCATCTGCATCAAGTGCAGCATACACATATTTAAACAATAA	AF_Unigene_DN30751_c2_g1:395-706(-)	312	0.0175178	Q9C000	RecName: Full=NACHT, LRR and PYD domains-containing protein 1; AltName: Full=Caspase recruitment domain-containing protein 7; AltName: Full=Death effector filament-forming ced-4-like apoptosis protein; AltName: Full=Nucleotide-binding domain and caspase recruitment domain	34
AF_ORF_10363	ATCCTTTTACTACTTAACAACCGCATAACCTCCCTTGCTGGAGGACCTTTCTCCAATTTAACATCTTTGCATCGCTTGGACCTCTCCAATAACTTTCTTGATCAGTTACCCCTGGGGCTCTTTGCAGATCTGGGAAACCTCACAGAGATTCGTCTGCGGAATAACAGCATCCGCTCTATAGAACGAGATCTCCTGCAGGGACTACAGCAGCTTCGTAGACTGGACCTGTCTCTCAACTTTTTGTCTCAGTTACCACCAGGATTGTTTGATGACCTCTCAACACTTCACTGGTTGTCACTTCGCTCCAATCGGCTACAGAGTTTAGACAGGATGACCTTCGAGCCCCTGGCCAGCTTGGAGAACATTCAGTTGGGGGATAACCCATGGGAATGTGACTGC…	AF_Unigene_DN30753_c1_g1:2-877(+)	876	1.73941e-125	Q8N967	RecName: Full=Leucine-rich repeat and transmembrane domain-containing protein 2; Flags: Precursor	75.265
AF_ORF_10365	ATTAATTCTGTGCAGACCTACAAGCTGAATGACAATCAGCATTTTACAGTGACTGAGAAAGCCAGACCAGATGGTACAAAATATCCAGAAATTGTGCTAGAGAAATCATTAGATCGAGAAGCACAGAGCATGCATACATTAACTGTAACAGCCTTGGATGGGGGAAATCCTGTGAGATCTGGTAGTGCTCAAATCAAAATTATTGTCACAGATGCCAATGATAATTTCCCAGTATTTCTAAAGGAAATATACAAAGTCAGTATAAATGAAAATATTCCAATCAATACAACTGTGATCACTGTAAATGCAACTGACAAAGATGAAGGTATCAATGCTCAGATCACATATTCATTTAGCAAG	AF_Unigene_DN30757_c0_g1:2-361(+)	360	2.34674e-43	Q9Y5G2	RecName: Full=Protocadherin gamma-B2; Short=PCDH-gamma-B2; Flags: Precursor	58.9744
AF_ORF_10366	AGCAAGGCATTAGGGAATGTCCATCATACTGGTATGTTCACCATTCACCCTACAAATGGTGATATTAAGGTAAACAAACAATTAGATTTTGAAGAAACGAGAAACTATGAACTCTCTGTACAAGCTAAGGATGGAGGAGGTTTTGTTACTCATTGCAAAGTATTATTAGAAATAGTAGATGTCAATGACAATTCCCCTGAGATTTTAATTAACTCACTATCGAGTCCAATATCTGAGGATTCTGCAGTTGGCACTATGATAGCTCTCATTGAAATTCATGATCAGGATTCTGGAGACAATGGAGAAGTTGACTGTCAGATACTGGAAGCTGCACCTTTTGACTTGATATTGTCATCTAACAGTTATTACAGAATAACT	AF_Unigene_DN30757_c1_g1:3-380(-)	378	3.91876e-34	Q5DRB0	RecName: Full=Protocadherin gamma-B1; Short=PCDH-gamma-B1; Flags: Precursor	53.4483
AF_ORF_10367	ATGATTTGTACCGCATATAATGTCTGTCTGCAGCCTGTAGCATCCCATAAGACTGAAGAGTCACCTTCTATGTATACCAGAGTAAGACAAAGTGTATCACAGAATCAGAAGATTAGAAGGTGGCCTGTTGTGGACCAGCACCAACATAACTGCAACCCACCTACTGTTCCCTCCAGGAGATACAGTATATCTGCTATGTCATACCTGGACAGTAGAGCACCTCACTCTTTGTCTTATACAACTAATTCTGTACAGCGTCTCTCTCCCACATCAAGAAATTCAGCAATACCCAACCATAGCCCTGCTCCTATGTTTGTTTCTTGGCATCCAAGCAGGTTGAATACTGATAGTCCTCTTGTGAGGCTCATGGCCCAGAAGACTGCTCGTTCCAGACGTGGA…	AF_Unigene_DN30755_c0_g1:377-826(+)	450	0.101104	Q8IXW0	RecName: Full=Lamin tail domain-containing protein 2	58.0645
AF_ORF_10368	ATGGGATGCTACAGGCTGCAGACAGACATTATATGCGGTACAAATCATTACCAGGCTTTAGGAAAAAGTAAAGGGAAACAGATGAGAGTAACACGTTACAGTAAATGCAGACTGAATGTAGTCCTATATATGAGGAACAAACACATTAAAAATATAATTGTCATTTTGACACCTAAAGATCGTGTTCTGGAGTTATATCTGAACAATCACCAATCAGAATACATTTGTAGGGCATTTCTTGTGCTTGGTAGCTCAGGAGATATAACTCCAGATCATGAATGTAAGATCACACTGATACATAAGGCTCCTAATTTAGATTACTGCATATTCTATTGCTGCTATCACTCATGGAATATCAGGGGGTTGAATCCACATATTAGTGAGAAACTCTACATTTAT…	AF_Unigene_DN30755_c0_g1:2-424(-)	423	0.481117	Q03Q52	RecName: Full=Purine nucleoside phosphorylase DeoD-type; Short=PNP	38.8889
AF_ORF_10369	TGTTGTCATGGTGATATCAACAAAGTTCTAGGACCAAAAGCAGCAATGAGTGAGAGCATGGAGAATGGGGTGGTCCCTTACAGGACTGCCAGCTATAGCCAAGTAATCAAAGATGATTTGCAAGACAGAAGACTAATGGGGAGAGCAACAATATTGGAACCATTCAACTCTCTGTGTCCTCTGAAGATTGCTGAAGTCAATTCCTTGGGCCACTTTGTTCGGATAGGTAACTCTTCTCACCAAGATGTTGATATAAGTGGCTACATCCTGTGGCAGCTGGAAGGAGGACATGCAGTGTCAATGTATCGATTTCCACAGAACCTTATCCTTCCTGCTCATCAGCATGTTACGGTTTGGGCATCAGCAACAAAAGTTTCCCACAACCCTCCTACGGATTTA…	AF_Unigene_DN30755_c0_g2:1-888(+)	888	1.35109e-26	Q9D4C1	RecName: Full=Lamin tail domain-containing protein 1; AltName: Full=Intermediate filament tail domain-containing protein 1; AltName: Full=Lamin-A-related sequence 1 protein	50
AF_ORF_1037	CACATCCTCAGGATCATACACAGCAGATTTAAAATGAAGACAGGACCAAAATCATCATCAGGCAATTATTATTTTGGCATTTTCCTCATACAATCTTTTGTTGCCTTTCTTTTGTTTAGTTTTTATCGTAATAATTACACAATAAGCAGGGCTCCCACTTGGCCCAACGTCATAAATTCCCCAGCTCACTCTGAGTCTGAATCAAATTTGGTTGTCTTGTTATGGACATGGCCTTTTGGTTCCAAGTTCTCTTTAAATGAGTGTCCAAAACCTTATGATACTCATCGGTGCCTGCTTACTGCTGACCGTGGCTTCTATAACATAGCAAATGCAGTTGTCTTTCATCACAGAGATGTATGTGGATCCAAAAATACGTTACCTCAGATACCAAGACCTGAA…	AF_Unigene_DN3121_c0_g1:1102-2196(-)	1095	2.71588e-104	P21217	RecName: Full=Galactoside 3(4)-L-fucosyltransferase; AltName: Full=Blood group Lewis alpha-4-fucosyltransferase; Short=Lewis FT; AltName: Full=Fucosyltransferase 3; AltName: Full=Fucosyltransferase III; Short=FucT-III	48.1481
AF_ORF_10370	GAGCCCAAAGACTCAAAGAGTGGAATCCGTGTTCTGAAAGTCCATCACAATGGTCTTCATCTGGCATCCGGAGACCGGATGGGAAATATAAGAATTTATGATCTCCAGAACTTTGAGGAGCTGTTGACCATTGAGGCTCACGATGGAGAAGTTCTGTGCCTGGAATACTCCAGTCCTTTGACCGGGATGACACTGTTAGCATCGGCCAGCAGAGACCGTCTGATCCATGTTCTCTGTGTGGAGCGCAATTACGGTTTGCAGCAGACATTGGATGACCATTCTTCTTCCATAACAGCGGTGAAGTTTGCAGGTAATGCAGAGGAGATGCACATGATCAGCTGCGGGGCAGATAAGAGCATTTACTTCCGTCCAGCCCAAGTGCTCCCTGAGGGTATTAAT…	AF_Unigene_DN30759_c0_g1:2-544(+)	543	6.19158e-79	O43379	RecName: Full=WD repeat-containing protein 62	67.9775
AF_ORF_10371	GTTCGCCGTTCCATGAGGCTTCAGAACCTGACTCCTTCTGAAGCTAAACAGAAAGAGCAAGCTCCAACTGTGGAAGAAAATGTGCAGGTTATGAAACCTCCAGGACCTATTGAAATGATTCCTGTAAACCAACAGAATGACAATAAAGCAATGGAACAATTCCTTAATATGTGGAGTTCCATTAGCCAGGAAACTGTTAAAACTACATCAAATACACATGTCAAAGCATTAAAGAGTTATGAAAATAGTCTAAACAAAATGAAGCTAAGACAAGAGGATGTTGCAAAAGTTGTTCCTGGACGAATATCATCTGTAGCCATCCATCCTTCTAGAAGCCGAACACTTGTGGCATCAGGAGATAAATATGGTAACGTTGGACTCTGGAATCTGGAAGACAAT…	AF_Unigene_DN30762_c0_g1:1-552(+)	552	7.62849e-62	Q4KLQ5	RecName: Full=WD repeat-containing protein 76	55.5556
AF_ORF_10372	ATTTATCGCGATGAGGAAGAAAACTTCTCTTCATTCGATTTCTTTTCATCCGATGGTTCCGTCCTGATAGTCAGTCATTGGGATTCACAACTATCATTGGTGGATCGCAGAACCCCAGGAACAACTTATGAAGGGCGAGCACCTGTAGACTTATCAGGCCCCCGTACTGTTAGTGTGCATCCATTGCAAAGAGAACTGTGTGTTGTTGCAGGAGCTGGGGACGTATGTGTTTATGATGTCCGACAGCTGTCGCAAAAGAAGCTTCGCCCTGTTCTTTCCTTACCTGGACACACGAAAAGTGTGCAATCAGCATAC	AF_Unigene_DN30762_c1_g1:2-316(+)	315	1.96669e-32	Q4KLQ5	RecName: Full=WD repeat-containing protein 76	69.7674
AF_ORF_10373	ACGAAAAGTGTGCAATCGGCATACTTTTCCCCAGTTTCTGGCAATCGTATCCTCACGACCTGTGCTGATGATCGCTTACGAGTGTTCGATAGCAGCAGCCTGAGCTCCACAGTTCCACTTCTCACTTCAATCAGGCATAATAACTTCACAGGCCGCTGGCTAAGCCGTTTCCGAGCAGTGTGGGACCCTAAACAAGAAGATTGTTTTGTAATCGGCAGCATGGAGAGGCCACGACAGATTCAGGTTTTCCACGAGAACGGGAACCTCGTACACAATTTCTGGGACGCCGAGAACCTGAATTCTGTGTGTTCCATCAATGCTATGCACCCCACTAGGAGTATCTTAGTGGGTGGAAACAGCAGTGGGAGGCTGCATGTGTTCCGGGACTAA	AF_Unigene_DN30762_c2_g1:259-648(-)	390	4.81903e-62	Q4KLQ5	RecName: Full=WD repeat-containing protein 76	77.5194
AF_ORF_10374	ATGGGAGAAGAGCTGTGTAAAGAGACTTTTCTAGACATCCCAAGACTCAGTAATAGAAATTCACCAGAGAGATGTCCACATTCTCTGTGTTTCGAGGATTACATACAGGAACATCATGAGATTCTTCACCATGACCAGCCGGAGAAGGTGGAAGACCTGAAGATAGTTGTTAAAGAAGAAGTGAAGGAGGAGGAGATTGAGATCCCAGTAATGACTGAAGAGGAGGAAATTGGAGCGGATGGACAGTATGCCAAAAAGACCTCAGAGGGGCAGAGTTTATCTTCAGATTGTGAGATAAAAGAGGAAGATATATTGCAGGATTTCCCAGAAGAGAACCCAATTAAGTTACATGCATGTTCAGAATGTGATAAATGTTTTAGCCAAAACTCAGCACTCCTT…	AF_Unigene_DN30768_c0_g1:451-1869(-)	1419	4.76394e-103	Q7TNU6	RecName: Full=Zinc finger protein 250; AltName: Full=Zinc finger protein 647	59.0361
AF_ORF_10377	CCGGATGGATCCAGTAATGGGAACCCACCAGAGAGATGTCCCCATCCTCTCTACTCCTGTGATTCCACACACACACAGGAAGATCAGGTGATCCCTCATCATCATCAGAGTCGAACAATAAGCATTGTTGCTATTAAAAAAGAAATAAAAGAAGAGGAGAAGGAAGGTGTTATGGGAGAGTTGGACTGTTTGAAAGGAGACAAGAATCTCTTTACCGATGGTATAATGGAGAATCAGCTGCCCCCTACATCCCTGGATGGGTCCAGTAACGGGAACCCACCGGAGAGATGTCGTGCCATCCCTCAGCAT	AF_Unigene_DN30768_c0_g2:2-310(-)	309		not available	not available
AF_ORF_10378	GCAGACATCGATTCTGTAGTCTTTACAGCAAAAGCTGTGGATCGGGATGGGGATACCTTAATGTATGTCATTGACCGAACAATGGGAGACTACAAATATTTTCACATGGATCACCCAAACAATGGAAAAGTTTTGCTATCCCGTCCTCTGGATTTTGAAAGTATTCAGCAACTGGAAGTTATTATTCATGCTGTGGAAATGACAACCAGAGAACGTCAGCGTAGCACAGCTAGAGTACGGGTCATCGTGCTTGATGGAGATGACCAATATCCTCAATTCCTTCCATGCCACTACATGTCTCATGATGGTCTTAATGTCTGTGTTAGCCCTACATACTCTGTGAACATCACAACAGGAAAGGAGCCAACAGGGACCCTTGTCTTCTTTCCTGGACCTATA…	AF_Unigene_DN30766_c0_g2:2-1834(+)	1833	3.42037e-21	Q9HBB8	RecName: Full=Cadherin-related family member 5; AltName: Full=Mu-protocadherin; AltName: Full=Mucin and cadherin-like protein; AltName: Full=Mucin-like protocadherin; Short=MLPCDH; Flags: Precursor	34.9206
AF_ORF_10379	ATGAAGTCAAGCGAGAGCCGTCATGAGGCGATGACAGCACCCCAAACAACAATTGTCGCACCTGCTTTACGGGAGAACACCACGGAGGCTGTGGCTCCAAGCGATGGGAAAGATAATCACTTTTCAAAGCTCAAAGAGAAGTTCATGAACGAGCTGAATAAAATTCCATTGCCACCATGGGCCTTAATTGCAATAGCCATAGTTGCCGTTCTTTTGATTCTTACCTGCTGTTTCTGCGTGTGCAAAAAATGTTTATTCAAGAAGAAGAACAAGAAGAAGGGCAAAGAAAAGGGTGGAAAGAATGCTATCAACATGAAAGATGTTAAAGATTTAGGCAAGAACATGAAAGATCAGGCTTTGAAGGATGATGATGATGACGATGATGCTGAGACAGGTTTA…	AF_Unigene_DN30769_c0_g1:575-1858(+)	1284	0	Q5R4J5	RecName: Full=Synaptotagmin-1; AltName: Full=Synaptotagmin I; Short=SytI	87.2642
AF_ORF_1038	CAGCTTGAACAATATAATTTCCAGCTGTCCAAGAAAATTGATGAGCTGGAAGAAATTTGTAACATCCAGGATCCATTGACTGTCCTGAAAAAGGCATCTCAGAGAGGGGACAGCAGTACTGGGATAGGCGACCCCATCAGTGATGTTGGGAATGCTGAAGGTCCGACTGAGGAAACAATCTCAGAGATGCTACAAAATGGACTTAACCACTTTACAGACAACCTGAAGGAATTGTTGGCAAAGAGACAATTCTCAGTGCTGGAGAAGTCTGACATTTTATTGGATATAAATACTGCTCCTCTTAACCTTGTACTAACCAAGAAAAGAAAGAGAAACACTCATACTGATAACAGTGTTACCAGGCCTGATGGTCCAAAGAGGTTGCCTGCCAGGCTGCCA…	AF_Unigene_DN3178_c0_g1:2-427(+)	426	1.46491	Q6AZZ1	RecName: Full=E3 ubiquitin-protein ligase TRIM68; AltName: Full=RING finger protein 137; AltName: Full=RING-type E3 ubiquitin transferase TRIM68; AltName: Full=SSA protein SS-56; Short=SS-56; AltName: Full=Tripartite motif-containing protein 68	33.7662
AF_ORF_10380	ATGTACGGTAATGTGGATTATGTTCCCCCAGCTCACTTTGAAGACAATACTCTAAAGAGAAGCCCATCAGAGCAAAGTAACATCTACCTACAGGAGGAAAGTTTATATGAGCCCATACGCAGTACAGAAAAACCAGACCCACACCATTCGTGGAGATTATCTTCTACAGGTAGCAGCGTGGAAGAAAATGGACTTCACTGGAAATATATCCCACCAAAACAAGGTTGTTATCAGAAAAGTAAAGTCCGGATTGCTTTGTGTTTTGCTGGTCTAATGCTCATCTTGACTCTTTGTGTCCTTGGAATAATTCTACCAAAGTATTCTTATATGAAAACTGAAGTGGAGTTCTTAAAGGGGGAACAGAAAAAATTGGCATCTCTGGGTTCATTCCTTGTTTAT…	AF_Unigene_DN30776_c0_g1:187-993(-)	807	1.53735e-23	P22897	RecName: Full=Macrophage mannose receptor 1; Short=MMR; AltName: Full=C-type lectin domain family 13 member D; AltName: Full=C-type lectin domain family 13 member D-like; AltName: Full=Human mannose receptor; Short=hMR; AltName: Full=Macrophage mannose receptor 1-like protein 1; AltName: CD_antigen=CD206; Flags: Precursor	40.4959
AF_ORF_10382	AAGAACAAGCGTCCAGAAAAGCTTCGAGACAATCTCATGGAGCTGGAGGAGCTGATGCAGAGCAGTGAGTGTGTGCTCAGTAAATGGAAGAACAAATATGTCTGTCAGCTCTTGTTCAGTTCTGGTGTGCTTGTGTCCATAAGCCTTTCAGGGCCACAGCTGGAGAAGGTGGTGATTGACAGGACCCTGGTGGGAAAGCTCATCTCCAACCCCATCAGTGATGCTGTATTCACAGATACTTTCATCATCGTTTCATTTCTGAAGGAAAACAAACTTTGTTTCATCCAGTTTGCTAAAAAGACTGCTTCCCCAGATATAAACAAACACTTGGAAAAACTATCCTCTCTGGATTTGAAGATATCATATATTGACATACCAGGACCAAAAGGTCGTCACCTG…	AF_Unigene_DN30774_c0_g1:2-421(-)	420	1.67567e-55	Q32NR9	RecName: Full=WD repeat-containing and planar cell polarity effector protein fritz homolog; AltName: Full=WD repeat-containing and planar cell polarity effector protein	87.1429
AF_ORF_10383	CTGTATCATTCAGTCTCTGGTCAGATTCATTATTCTATTGTAGAAGAAATGAGGAAAGACTCTGTTATAGCAAATATTGCAGAAGACTTTGGATTAGATATTACCAGTCTCTCATCTAGAAAACTACAGATCGTATCCCAGGTTTCAGAGAAATATTTTTACGTTAATCTAGGTAATGGAAATCTGTATGTGAAGGACAGGATAGACAGAGAGACCCTGTGTGGATCAGCCCCTACCTGCTCTCTAATTTTAGATGCAATGGCTGAAAATCCTCTCTATTTTTTCAATATCAAAATAGAAATTCAGGACATTAATGATAATGCTCCAGTGTTTTTTCATGAGATTATTACTGTAGAAATCATTGAATTTACATTACCAGGAGCCAGATTTGCTTTACAA…	AF_Unigene_DN30778_c0_g1:2-478(+)	477	1.20364e-46	Q9UN70	RecName: Full=Protocadherin gamma-C3; Short=PCDH-gamma-C3; AltName: Full=Protocadherin-2; AltName: Full=Protocadherin-43; Short=PC-43; Flags: Precursor	49.0566
AF_ORF_10384	TCGCGTCCTTGGTTGCTGGGGTCGAGCAAGATGGCGGGACGCAGGATTTTCGGGAGGCTGCAGCACAATCCCGATTTACCGGCAGCCCTGCTGAGGCCCCCGGAGCCTGCCGTGCAGCGCACCTCTCTCTACCCGTCCGTCGTGGCTTCTATGACCGCCAAGAGTAAGGCGTCCAGGCGGCGGCGGATAGAGGGGCACTACAGCCGGGTGAACGCTCAGACTGACATTGGCAGCAAGTTGAAGCTCATTACCGGGCTGCAGCGCCTCAAGTACGTGGTGTACCCGCAGACCTTCGCTCTGAACGCCGACCGCTGGTACCAACACTTCACCAAGACCGTGTACAGGCCGGGGCTGCCGGGGAAGGGAAGCGGCCTGGAGGATGAAGAGCTGGGCCGGCTC…	AF_Unigene_DN30773_c0_g1:2-1264(+)	1263	1.60652e-162	P82924	RecName: Full=28S ribosomal protein S30, mitochondrial; Short=MRP-S30; Short=S30mt	59.0078
AF_ORF_10386	CTTGCTGCTCCCCTGGAGGAGCTGAATGTGGAAATGATGGCTGCAGGCCCCGATGGGTCTTCCCAGGGTAATCAGTGGCTGGAAACCAAACAGCTCCATGACAGCTTCATGCAAGATTTACAGGATACAGTGCAGATGCTGGAAAGCCGTATTGAAATACAGCGCCACTATGACAGTCTCTTCAATGCCCTGAATAACAAAATGACAAGTTTTTTTGAAGAGCTTAATAATTTTGCCAGCTCATCACGAGGAAACGCACCGTGCGAACAGAAGAGGCAGAAATTACAGGAGCTGTGCAGTGTATATGAAGTCTTACAGAAGGATCTGTCTGAGGTGTCTCAGGCGGCACAAGGTGTAAAGCAGAGCACATCTCCCACCGGAGTTGCACGAATTCAGGAG…	AF_Unigene_DN30779_c0_g1:1-1647(-)	1647	7.25403e-09	Q8WXH0	RecName: Full=Nesprin-2; AltName: Full=KASH domain-containing protein 2; Short=KASH2; AltName: Full=Nuclear envelope spectrin repeat protein 2; AltName: Full=Nucleus and actin connecting element protein; Short=Protein NUANCE; AltName: Full=Synaptic nuclear envelope protein 2; Short=Syne-2	32.5758
AF_ORF_10387	CCCCCTAGCCAAGCCTCCACGGGGCAACCGCGGATGTTCCCCAATGCCCCTTACCTATCCAACTGCCTGGAGAACCAGCAGGGCATCAGGAACCAAGGATACAGCACTGTGGCTTTTGATGGCACTCCAAGTTATGGTCATACCCCGTCTCACCATACAACACAGTTTCCGAACCATACCTTCAAACATGAAGATCCTATTACCCAACAAACCTCTCTTGGAGACCAGCAGTATTCTGTACCTCCACCAGTGTATGGTTGTCACACCCCTACGGACAGCTGTACCGGCAGCCAAGCTCTTCTACTGAGATCCCCATATAACAGTGATAATCTGTACCAGATGACCTCACAGCTAGAATGCATGACATGGAACCAGATGAATCTAAGTAATTCACTGAAA…	AF_Unigene_DN30782_c0_g2:3-485(+)	483	2.41513e-103	B5DE03	RecName: Full=Wilms tumor protein homolog	89.375
AF_ORF_10389	ATGATGCCAGAGATACAGTGGCTCCAGCTGCCCCAAGAAGTCCTCCTGCACATATTTGCTTATCTTTCTCCAGCAGAAAAGGCGAATGTCCGGGCCACATGTACGTATTTACGGACACTGGTGGACCATCCCTCCCTATGGAAAAACAGCACCATTGTCTTCAAGAGCATAGGGATTTTTAATGCTCGTTTTTGGGACACTCTGCAGAGCCGGAAGATCTCCTCTGTGGAGGTGACCCGCGTGACTTTGAAACAGTTCAAGAAAATGACCAGTTCCTTGCCAGACCTAACCAGCGTTACAATGGACTCCTGCGTGAAAGGAGAAATCCTCCAAGGATTAAGGCCACTTGTAAACCTTCAGCAGTTACATTTGACAGACTGTACCAACGTAACTGATCAA…	AF_Unigene_DN30781_c0_g2:304-1131(+)	828	2.8218e-05	Q2HJF2	RecName: Full=F-box and leucine-rich protein 22	52.7778
AF_ORF_1039	AAGACCAACCCATTTGTTTCATCCCAAGCTCGTAAAGTCAGAAAAGCTTTCTTCAATGCACAGAAGGATGAGAAGCATGTGGCAATGAGCGCCCCACTTTCAAAGGACCTTCAGACATCACACGGAATCAAAAGATTACCGATTCGCCGTGATGATGAAGTCGAAGTAGTTCGTGGTCAATTCAAAACACGCACAGGCCGCGTTGTCGCTGTTAAACTCAGCACAATGAGAATCAATGTTGAATCCGTTACTAAGCAAAAACTCAGCAACGAAACAGTTTTCATCCCAATCCACCCAAGCAATGTTGTCATTACAAAGCTCAAGATGGATAAATACCGCAAGAATCTCATCGAGAAGAAGAGAGCAAGCCGTGAAAAGGCTCTTCAAAAGCTTGGCCGT…	AF_Unigene_DN3132_c0_g1:2-412(-)	411	8.69458e-38	Q19869	RecName: Full=60S ribosomal protein L26	59.322
AF_ORF_10390	ATGATGCCAGAGATACAGTGGCTCCAGCTGCCCCAAGAAGTCCTCCTGCACATATTTGCTTATCTTTCTCCAGCAGAAAAGGCGAATGTCCGGGCCACATGTACGTATTTACGGACACTGGTGGACCATCCCTCCCTATGGAAAAACAGCACCATTGTCTTCAAGAGCATAGGGATTTTTAATGCTCGTTTTTGGGACACTCTGCAGAGCCGGAAGATCTCCTCTGTGGAGGTGACCCGCGTGACTTTGAAACAGTTCAAGAAAATGACCAGTTCCTTGCCAGACCTAACCAGCGTTACAATGGACTCCTGCGTGAAAGGAGAAATCCTCCAAGGATTAAGGCCACTTGTAAACCTTCAGCAGTTACATTTGACAGACTGTACCAACGTAACTGATCAA…	AF_Unigene_DN30781_c0_g3:379-1206(+)	828	2.8218e-05	Q2HJF2	RecName: Full=F-box and leucine-rich protein 22	52.7778
AF_ORF_10391	GACTTCCACGTGACCAACAGGGTTACAGGCATGGCGCGACAGCGGCTTCTCTCCCTCCTGAGCCGACCTTGGGTCCGCCGGCTGAGCGGCAGCTGCTGTCCGCTGAGGGAGCACCGTGGACTGCTACGGATCCGCGGTCCGAACTCTCCGGGCTTCCTGCAAGGGCTCGTCACCAATGACACAGAGAGACTGGGGGAGGGCGCCGTGTATGCTCACCTGCTCAACGTGCAAGGGCGGAGCTTATTTGACGTCATCCTGTACAGGCTCTCTGCACAAACAAATGGGCAGTCTGATATTCTACTAGAATGTGACATCCAGGCATTGGAAACCATCCAGAAACATCTGCAGGTCTACAACTTCCGAAAAAAGGTGGAGGTGTTCCCCTGCCCGGAGCTGTCC…	AF_Unigene_DN30780_c0_g1:1-996(+)	996	1.16267e-93	B8JMH0	RecName: Full=Putative transferase CAF17 homolog, mitochondrial; AltName: Full=Iron-sulfur cluster assembly factor homolog; Flags: Precursor	52.1739
AF_ORF_10392	ATGCCTGGTGACTTCTCCATGTGTCTGTGTCTCAGCCCCCCTCCTCCACCACAGTTGCATCGCCCACCTAAAGGAACACTTCGACCATGCCTGGTTCCATCTCCTCGTGCTCCGGATCCTCGTAAAAAGGGTGTAGTGTTTGCCGATGCTCTTGGACTGGCTCTTACTACCGTGTGCCATTTCTCACGCCCGCTCTTTGATGAGGATCCACTGGTACTTGCATTGGCTTCTCTTCGAGCCATGCGTCCTTTCTCCAACTCAACATACACACTGGATTTCCAGCCTCCTGCTCATGACTATACTAGATTCCGGGACAAGCTTAACCAGCAGCAAGTATGCCTGGAGCAATGTGCAGTTCAGGGAGCAGCAGTGGCTGGAACTATTAAAGTTCGTAACCTT…	AF_Unigene_DN30784_c0_g1:214-885(+)	672	6.42368e-107	Q6GL23	RecName: Full=Protein phosphatase 1 regulatory subunit 3C	69.3694
AF_ORF_10396	TCTTCCAAAGAGAATTCTCTCATCTTAAACACAAGTGCCAGTACAGAGACTCTTTCTGAGAAATATCAGCAGCAGATAAAAGATCTGGAATCTTCTTATCAACAGCAAGTGGAAGAACAGCAGAAATATGTGAAAGATCTAAAACGGCAGATCCGGGTTGCACAGGTGAAGGGAGAGAAGGAATTGGAACAAGAGCAGATTCTGCTTAATCAGCAGATACAGGAAAACCAACAGTGGCTTGTGAAAGAAAATCAGCGGCTAACTGCAGTCTGTCAACAAAGAAAGGAGTCTGCAGCTCAAACTGAAGCTAAAACATATGCGGAGGTTGAAATACAGAACTGTGTGCAAACTGAAATCCAGCCATCCCCAGAAGAACTTGACAGAAAGCAATTGTTGCAG…	AF_Unigene_DN30785_c0_g1:2-709(-)	708	3.79263e-12	Q9P2P6	RecName: Full=StAR-related lipid transfer protein 9; AltName: Full=START domain-containing protein 9; Short=StARD9	50
AF_ORF_10398	ATGCATTTATACACCAGCATCCTCTTGTTCCTGGTTTCTCCAAATGTTGTCTTCATGGCTGGCTTTTTTCCTGAGAGGCATCCAAAACAGTCCAGTGTGAAGGGACCACCACCACCATTCTTACCATTCAACACTAAAAGCCAAGTTATTCCAAGTGCCCCAGAACAAGGACCACCAGGTCCTCCTGGTCCAGTTGGCCCAAGAGGATTGCCTGGACCTCAAGGACCTCCAGGAAAACCAGGATATGGGGCCCCAGGGCCACAAGGAGCTCAAGGAGTGCCAGGGCCACCAGGATTCACCTCCATTGGAAAACCTGGTCAACCAGGTATACCTGGTAAGCAGGGGGAACATGGATTTAAAGGAGAGAAAGGGGACAGTGGACCTATAGGACTACCAGGA…	AF_Unigene_DN30772_c0_g1:1148-3157(-)	2010	1.08691e-100	Q05306	RecName: Full=Collagen alpha-1(X) chain; Flags: Precursor	66.6667
AF_ORF_10399	ATGGGGAAGAGCTGTAAGGTGGTGTTATGCGGGCAGCAATCAGTAGGTAAAACGTCAATTCTGGAACAGCTGTTGTATGGAAACCATGTGGTGGGATCAGACATGATGGAAACCCAAGAAGATATATACATTGGTTCCATTGAGACAGACCGTGGTGTGCGGGAGCAGGTTCGCTTTTATGACACACGAGGATTAAGGGATGGGACTGAGCTTCCAAAACATTGCTTCTGTGGGACCGATGGCTATGTCCTGGTGTACAGTGTGGACAATAAGGAGTCCTTTAAAAGAGTAGAGGTTCTGAAGAAAGAGATTGACAGAAGCAAGGATAAGAAGGAGGTCACCATTGTGGTTTTGGGGAACAAGTGTGATCTACAGGACCAGAGAAGGGTGGACCATGAT…	AF_Unigene_DN30788_c0_g1:101-676(+)	576	6.51143e-124	Q5ZJW6	RecName: Full=NF-kappa-B inhibitor-interacting Ras-like protein 2; AltName: Full=I-kappa-B-interacting Ras-like protein 2; Short=Kappa B-Ras protein 2; Short=KappaB-Ras2	89.0411
AF_ORF_104	ATGTCAAAGTTACAACTTTTCCCCTTCTTGTTTTCTAATACTTTTTTGCTGGCATTTTCCTTTGTTATTTGTCTTTTTTTGTTTGATTTTGTGAAGAGGAAGAAAGGTCCACAGTTTCCTCCAGGTCCCAGAGGGGTGCCTTTTCTAGGTAACATTCTGCAGGTAGACTTCAGCCACCCAATGGTCTTTTTTAACCAGATAAGGAAAAAGTTTGGAGACATTGTTAGTGTGCAGTTCTTCTGGCAGAAGATTGTGGTGCTTAATGGATTTGAAACAATGAAGGAAGCCTTAATAAACCGATCTGAGGATATAGCAGATCGGCCCATATTTCCTGTGTTTGAGAAATTGGGATTGACAAAAAAAAGAAAAAGGATTGGTAATAATTGGATATGGGCAATC…	AF_Unigene_DN368_c0_g2:206-718(+)	513	1.87657e-28	Q29473	RecName: Full=Cytochrome P450 2D15; AltName: Full=CYPIID15; AltName: Full=Cytochrome P450 DUT2	47.0588
AF_ORF_1040	TTTATTGGAGCACTGAAAAGATTTCAGGAAGCAAATGGGCTGAAAGTAACGGGGGAGCTGGACGATGCCACACGTGAGGCCATGAATGCTCCCCGGTGTGGGGTTCCGGACAGAAAGGTGACAGAAGTAGAGAAATTGGATGTCAATAGACTCAACGATGACTTCTCAAAAGATGAGACTGAAGGGTTCCATCCAACCAAAATACCATCCCCCATCATTACCAGTAGGACAAATTCCCCTCCACAGCCAGAAGATAACTTGGACCTACGACTGTCCCAACATGTCAGGAAAAAAAGAAGTCACCTCCTAAAGGCTGCCAAGAAAAAGGGGGCTTTCTCCAAGCCAACAATCAAATGGAGGCTTCTGGGTGAAGGTTACAGCGTATGGCTGACTATTGAC…	AF_Unigene_DN3137_c0_g1:3-485(+)	483	2.05412e-33	Q90YC2	RecName: Full=Matrix metalloproteinase-21; Short=MMP-21; Flags: Precursor	85.7143
AF_ORF_10400	GGAGAGAGTGTTTGGATCGGTGTGGGATCTCGGCTTTCTCTGGAGGGGGCAAGGATGGACGAGCCGGGGGAGCTGGCCGGAGGGGCGAACTATGCAAGTAGCAAGCGACCTCCACTTGCTGTTGATGGGCCAAGTCTCCAGTCCAGGACTCCTGCACCATCTAAACAGACTGTCCTATCTTGGCAAGCTGCAATTGATGCTGCTAGACAGGCCAAGGCTGCCCAGAACATGAGTGCCACCGAGCCCCTGCCGGTTGGATCCCTGTCACAGAAAAAAAGGCAACAGTATGCTAAGAGCAAGAAACAAGGGGGCAGCTCAACAAACAATAGACCAGCCCGTGCCCTTTTTTGTTTATCTCTGAATAACCCAATCCGGAGAGCCTGTATCAGTATAGTAGAA…	AF_Unigene_DN30791_c0_g1:2-910(-)	909	1.46998e-142	Q99244	RecName: Full=Voltage-dependent L-type calcium channel subunit alpha-1D; AltName: Full=Calcium channel, L type, alpha-1 polypeptide isoform 2; AltName: Full=Voltage-gated calcium channel subunit alpha Cav1.3	86.9091
AF_ORF_10403	GGATGTGAGTGGCCATGGGTCTATTTTGTTAGTCTTATTATCCTTGGCTCATTTTTCGTTCTTAACCTGGTTCTTGGTGTACTTAGTGGTGAATTTTCCAAGGAAAGAGAAAAGGCGAAAGCTAGAGGGGACTTTCAGAAACTTCGTGAGAAACAGCAGCTAGAAGAGGACCTGAAAGGTTATCTGGACTGGATCACCCAAGCCGAAGACATTGATCCTGAGAACGATGAGGAGGGAGATGAAGAAGGCAAACGCAATACGAGCATGCCAACCAGTGAGACAGAATCAGTAAATACTGAAAATGCTGCTACAGAGGCAGAAGGCGGTGGATGTTGCGGCAGTGTGTGTCAGTCACTATCCAAGTCTAAATTCAGTCGGCGCTGGCGTCGATGGAACCGC…	AF_Unigene_DN30791_c1_g1:2-904(+)	903	1.02391e-126	O73700	RecName: Full=Voltage-dependent L-type calcium channel subunit alpha-1D; AltName: Full=CHCACHA1D; AltName: Full=Voltage-gated calcium channel subunit alpha Cav1.3	96.9072
AF_ORF_10404	GTGTCCTTTACCCTTTTCTTCCCCAGGCTTCCGGCTCGAAACTCTTGGGTTCCTTCACTCACATTCAGTTCCCTGTTCTCCGAACGATGTAACCCGGCACGGGCCGGGATGCTGTTACTGGGTTACGACCTTCCTCAGGACATGGATAGCCAGCCCCTGGTCATCCGGATCCGTATTCCTGACGGTGGCGCCGTAGATTGGACCGTGCAGCCGGCCACACAATTATTGTTTCGGGACATCCTGGATGTGATTGGCCAGGTCCTCCCTGATGCAACAACTACAGCGTTTGAATATGAAGATGAGGATGGGGACCGGATTACAGTGAGGAGTGATGAGGAGATGAAGGCTATGCTGTCTTATTATTGCAGCATGGTCCTGGAACAGCAAGGGAGCGGTCCA…	AF_Unigene_DN30794_c0_g2:1-1455(+)	1455	0	Q13163	RecName: Full=Dual specificity mitogen-activated protein kinase kinase 5; Short=MAP kinase kinase 5; Short=MAPKK 5; AltName: Full=MAPK/ERK kinase 5; Short=MEK 5	85.9447
AF_ORF_10405	ATGAAGAGGGCTAGCAATATCAAAGACGCTTTATTTGCATTATGTCGGATTTTGTCGTCTTGCGGTTCTGTGATTGATCCCGAGACTTTTAGAAAAGCCAAGTTTAACCGTCCAGAAGCAGCTTCTGCATTTTGGAAACTATTATACTGTCTATTAAAACATATCTACTCAAGAAACGATGTTTCATCAAATTCAAGAAATGAATGGGGGGTAAAAGGGGATGAAATTAGATATGTTAAAAGTATACTGCAGACTCAAGGTTATGGCAGAGCTGCATTTTATGGACTCCCTAATGATGGCTCAGAAGGCAGCAGGGAAGCATTACTGGCCTTCTCATGGCTCATATACACAGCAAAGATACTTGAAGTAATATTAGAGAAGAAAAGAATTAACACTGGT…	AF_Unigene_DN30795_c0_g1:32-523(+)	492	7.25555e-21	Q86SX3	RecName: Full=Tubulin epsilon and delta complex protein 1	43.8849
AF_ORF_10406	GACATAGATGTTCGATATCTCCAGTGGTTGAATGGCAGACTTCAACTGTTTTGGCAAAACTTGTACACTTCTCATCTGGAAAAATGTAATATGTTAAATAAGATTCATTTATATACACAAAGGTGCCAGACTGACCAACAAACTCACCATTTGTCTGCTATGGAAACTGAACTTGTGAAACATCCTGAAATCTGCAATACAGTAATGCAAAGCTTGGAATCCGAGGACTCTTACCTACAAGCTTACTTGGAATGGAGATGTCTAGAAACTGTGTACTGGCAATGGATGGAAACCGTCTTCCACTCTGTTTCAGAAGAGGATGGCATTACTTTGGCTCAAAATGTAAACTTGTATGAAACTTTTCCAGGGGAATTAAAGGCTCGAAATATTCTTATTTAT…	AF_Unigene_DN30795_c1_g1:3-839(+)	837	8.23888e-30	Q3UK37	RecName: Full=Tubulin epsilon and delta complex protein 1; AltName: Full=Uncharacterized protein C14orf80 homolog	48.3871
AF_ORF_10407	ATGTCTTACAAGTTCCCAGCACTCACCTCCGAACAGAAGAAAGAACTCGCTGAAATCGCTCAGCGTATTGTTAAAGATGGCAGGGGAATTCTGGCGGCAGATGAATCTGTGGGGACCATGGGGAGTCGCCTGAAGCGTATTAATGTGGAGAACACAGAGGAGAACCGCCGTCTTTTCCGAAACCTTCTATTCACTTCTGACCCTAAACTTAATGAAAGCATCGGAGGGGTCATCCTTTTCCATGAGACTCTTTACCAGAAGTCCAATAGTGGAGTCCCCTTCACTAAAATACTGAAGGATCAGGGCATTGTTGTAGGAATCAAGGTTGACAAAGGCACTGCTGCTCTGGCAGGAACTGATGGAGAAACCACCACACAAGGTCTGGATGGACTGTCCGAC…	AF_Unigene_DN30735_c0_g1:95-1189(+)	1095	0	Q8JH71	RecName: Full=Fructose-bisphosphate aldolase B; AltName: Full=Liver-type aldolase	77.1978
AF_ORF_10409	ATGAATCCTTCAACCTTCTACCCTGCAGCTCCCCCCATAGTTTGTGGTCGGCGCCCCCTGTTGGAAGACCCTTTCAGTGCCGCCGGCTCTCGTATCGTCGGTGGGAATGACGCTCGGCCCGGATCTTGGCCTTGGTTGGTCAGCATACAGCAGCCCCTGGACTACGAAGGACGAGATTTTGCCCACACATGTGGCGGCTCCATTGTCAACCAACAGTGGGTCCAACGGTGGGCCACCCACTGCAGCAGTGAATATCTGGAATGGCGTCTCGTGCTGGGAGCCCACCAATTGTCCAATCTGGCATCGGGAACACAGATCAGAAAGATCACCAAGAAGATAGAACATGAAAGATACAACCCGGACACGGAAGAAAATGACATCGCCCTTCTGCGCATGGAC…	AF_Unigene_DN30801_c0_g1:2-505(-)	504	5.52959e-36	Q2UVH8	RecName: Full=Acrosin; AltName: Full=Proacrosin; Short=Proacro1; Contains: RecName: Full=Acrosin light chain; Contains: RecName: Full=Acrosin heavy chain; Flags: Precursor	45.6522
AF_ORF_1041	AAACTCAGGCTTATGGATGATGTGGCTCTAAGGTATACTGATCGGTACAGGTTTTACTTGTTTAAAGCTTCTAAACTGCTGACCCCTCCCCCCTGGGTTCTCTATTGTGGTGGCAAGGATGCAAAGGCTTATGGGAGATTGACATCATTGGCCAAAAATCAAGTACCAAACTTGCTGACCTATCAAAAGTGGTTTAGAACCACTGTTCTGATTGGTCATAAGTTTAGTGGGGTGGTGTCAGCAAAATTCAACTGGGAGACATCACATCTGAATGGAAGTTTTTTTTATTGGATTCAACGGGCACAAATGGGGTTGACTACACAGATTAGAACAACATTGTGGATGAGGGGTGACAACGGGCTCCAC	AF_Unigene_DN3136_c0_g1:3-368(+)	366	0.0635401	O81416	RecName: Full=Endoglucanase 17; AltName: Full=Endo-1,4-beta glucanase 17; Flags: Precursor	44.1176
AF_ORF_10411	AATGATGGGTCACATTGCATGTTCTTGCTGTGGGCAATGAGGGGAATTGTAAAGAAGTGGAGACCTCATTCATTATTGGACAGTAAAGGTTTTAGGGAGGACAATGTGGTGAATATCCCAATGCCCATTTATTCTTTTGTCAGATTAGGAGAAAATAAATTATCCAAATCTAAAATCCTAAACCAGATTCTTAACCCAGCCCAACAACATCACAATTTCTTTATCCATCATGATATGGAAGGAGGGAACATTAAAAGAAAAATATCTGATGGCTTGGTGGAAGTTTCCTGGTATTTTCCCTGTGGGAATTCTGACGTTTTCCCAGAGCCTATCTCAGTGGCCAACCTACGAGGAAACCTGGAGTCCAGCTGGGAACAGTTCACATTTCTGACACGAATC…	AF_Unigene_DN30804_c0_g1:2-1015(-)	1014	1.906e-73	A0JN92	RecName: Full=Up-regulator of cell proliferation; AltName: Full=HBV X protein up-regulated gene 4 protein homolog; AltName: Full=HBxAg up-regulated gene 4 protein homolog	38.4384
AF_ORF_10412	GAAGAAGAAGAAGAAGAAGGGGAAGAGGAGGAAGAAGAAGAAGAAGAAAATGAGGGGGAGGATGAGAAAGAGGAAGGAGAAGATGAGGAGGACAAAGAAGAAGGGGAAGAGGAGGACATAGACGATGGTGATGAACAACAGAATACAAAAAAGGACACTGACAAAAAATCAGAAAAAGGGAAAAGAGATCTGGAAAAGAAGACCCATGAGAAACAAAATAAATTTAGTAAAACAACAAAACAAACTGATAAAAAAAAAACAAATGTTCAAAATAATAGGAAACATGACCTTAAGGAACATGAATCTACAAAATCTGAAAACATTGCAAACTTCAAGAATCTTGACCCCTCATCCCAATTCTGGGACAATATTTTACCACAATATTTGACACTAAAGTAA	AF_Unigene_DN30852_c0_g1:82-480(-)	399		not available	not available
AF_ORF_10413	ATGTGTCTCGGGGACTGCAGAAAGCAAAAAGCGCCTAAGCTGACAAGAAAGAAAGTAGCACCGCTCACTGTCAGTCAGGTGATGCTGTGTCTGTCTCTGGTGTTTACGCTATGCGTTGGAGTCGCCAGCGCTCGCTGTTCCAGACGTTCAAAGGAGATGCTGTGTGGTTCGGAACTGGTGGACATGCTGCAATTCATCTGTGGGACCAGAGGCTTCTATGTCAGTAAACCTGGTCAGGTTCGGAGCAAATCTCGACCTGGTATAGTGGAGGAATGTTGTTTCTGTGGCTGCAGTGTTTCAATATTAGAATCTTACTGTGCTGCCCCGATTGCTAACACCACTGGCAAAGAAGAACAAAAATCATAG	AF_Unigene_DN30802_c0_g1:2817-3182(-)	366	1.64521e-55	Q90WX8	RecName: Full=Insulin-like growth factor III; Short=IGF-III; AltName: Full=Insulin-like growth factor 3; Short=xIGF-3; Flags: Precursor	70.4918
AF_ORF_10414	ATGGGACAGGTTGGTAGAGCAAATGGGTCTGTCCGGTTCTGGTGTTGGGGTTCAGTATTTGCATTATCAGTCCATTTATCCGTTCTTGTTCTGGACCCGGATGAGGCTGAAGCACAGACCGCAGGCTTCGAAGCACGGATCGCACAGACAGTGCACACAGGAGCTCCAGAACATCTTGAGACAAGACACGTTCATGTTCCAGAGACGTATGCAGGGCCCGAGGCACCAGATGTGGCAGCACTGGACGCAGGCGAACTCCAATGCCCAGCAAAATGCCAGCGGGCACCCGCACAGCACAGACAGCACAATGTAACAGCAGTTCTTCACCCCACCGAATGTCTTGTAGGACATGCCCCACACCCCCGGGATACTGTGCGACCCCTCCGGCTCTCCGAAGGC…	AF_Unigene_DN30895_c0_g1:162-650(-)	489	0.83468	P0CS48	RecName: Full=Pre-mRNA-splicing factor PRP46; AltName: Full=Pre-mRNA-processing protein 46	38.2353
AF_ORF_10416	ATGGACGAGTCCTTGGTATCAGCGGACGGGAAGAATTCTCGGGCTGTGCTGTGTCAGCGGTGCGGCTGCCGGGTGTTGTCGGCGGGAATGGCCACCCTGGCAAAGAGAGAGTTGCTCCTGCCTTCAATGAAAAAGAAATCATCCTTGGCTGAAGATGCCAATCCTGATTGTGAGCTGCTTGTTGAGCACTGGCTGGTACATGACATGTTTACATTTGAGAATGTGGGATTCACCAAAGACGTGGGAAGTGTAAAGTTCCTGGTATGTGCGGACTGCGAAGTGGGACCTATCGGTTGGCACAGCCTAGAGGAGAAGAGCAACTTTTATGTTGCCCTGGAACGTGTTCGGCATGAATGA	AF_Unigene_DN30808_c0_g1:854-1210(-)	357	3.21637e-51	Q91X96	RecName: Full=Guanine nucleotide exchange factor MSS4; AltName: Full=Rab-interacting factor	69.2982
AF_ORF_10417	GATCATTTGTGCGTGCCGAGTCTCCTAAAGATGGCTACTTTTGTGAGTGCTCTCAGGACAGTGGGTCAACCGTGTTTACCTTCTCTCCTGAAGCCTAATCGGTTTAAAATTCCACTCCTCCTTCATCCGATCAGGACAAAGAAAAGATTCTCTATTCCACCATCAGCAAAAAGCAATTATAATACTGCTGAAGAAATGGCACAGAAAATAAGAGCTGCTGGAATTATTGTTCCAGAAGAAATCATGGAACGTCCAATTAATGTTTCCTGCACAGGTGGAATTTTAGACCCCTATGTACCTCCAGAGGGTGATGCACGCCTGTCCACACTTTCCAAGGATGGCTTGAAACAGAGAACAGAAAAGCTAAGACAGACAGCGGCCTCTCATTTGGCGATTCGG…	AF_Unigene_DN30809_c0_g1:1-951(+)	951	6.51078e-166	P59480	RecName: Full=39S ribosomal protein L45, mitochondrial; Short=L45mt; Short=MRP-L45; Flags: Precursor	70.4698
AF_ORF_10419	ATGTCTTTCAAGGAGGCCAAGCCCGGGGAGAGAAGCAAGAACCCAGAAGACCATGGCAGAAAGCAGAGCACAAGCTGGATCAACGGCATGGAGGCGGCCAACCAAGCCGGCACTTCTGGCGAGAAGAAAAGTCACCATTGGAAGAGTTACAAGTTGATTATTGACCCTGCTCTGAAGAAGGGACAGCACAAGCTCTACCGCTACGATGGACTGTACTTTAGCATGCCTAACTCGGGCGTCCCCCCTGTGGATACAGTCAGAGATCCCCGGATCGGCAGAATATGGACCAAAAATAAAGAGCTGGATCTCCCTGTGCCCAAACTCAAGATCGATGAGTTTTATGTCGGGCCTGTACCCCCAAAGCAAGTCACTTTTGCGAAACTCAACGACAATATTCGG…	AF_Unigene_DN30805_c0_g1:193-939(+)	747	1.03898e-159	Q08D57	RecName: Full=Histone-lysine N-methyltransferase SETD1B; AltName: Full=SET domain-containing protein 1B	92.3695
AF_ORF_10422	GTGAAACGTACTAAAGAAACTGGTGTAAGTGCATCAGTTACCCCAAACAGCAGTACTCCATTTTCCCACGATACAGCCTATTCAAGCTGTCGACAAGACACCCCTAACTCTTACAGCCAGATTACCCCCCAGTCACAAGGAACCCCTCACACCCCACGTCTGGGAACACCTTTTTCTCAAGACTCCAGCTATTCTAGTCGGCAAACAACACCAGCTTTTCATTACGGTCAAGATTTTAAACCAAGGAGACAAGAAACAAAGTTTACGGACGCTTACAACCGGAGGCCAGGACATCACTATGTACACAGCTCCAATGCTTTTAGAGGATCTGAGCAGACTTTTAATGCAACCAGATCTCAACTAGAGACTTCACAGTTTCCACATACACCA	AF_Unigene_DN30805_c1_g1:2-391(-)	390	1.09619e-68	Q66J90	RecName: Full=Histone-lysine N-methyltransferase SETD1B; AltName: Full=SET domain-containing protein 1B	85.6061
AF_ORF_10423	CATACACCACCCTTGAGCCATTCTGGTTTGAACTTTAGTAAGTCAGCCTTTTCCCCTTACCAGACATCTTCAGTTTACACCCATCATGATGAGACTTCTTTCCCACAGACATCACGAGAACCTGATTATAGGAGAACTGCTCCACCACTGCCACCAGAGCCTTTCTCTGATGGTAGCTCTACAAATATTGACTTTATACCAGTTAAGGAAAAACCAGAGGAACCCCCTCCACCAGAGCCTGAGTGCCTCATAGAGCATAAACCTGCATCTCGTGCTCGGACCCCTGAGAGTCGAAACTCACCAGGAACACCCACTTTGGAGTCGGAAATGCAGCACAATAGTTTAGACTCCAGAATTGAAATGCTTTTAAAAGAGCAAAGAACGAATTTACGTTTTCTA…	AF_Unigene_DN30805_c2_g1:3-977(-)	975	5.51974e-70	Q08D57	RecName: Full=Histone-lysine N-methyltransferase SETD1B; AltName: Full=SET domain-containing protein 1B	69.3141
AF_ORF_10424	AAAGAAGGAATTGACGCTATGAATATGAGTTCTTCCAGTCGGCAGGAGAAATGGCTTCGAAAGAGGAATCACGTCAAGCTGCGTAATGTCACAGCCAATCATCGAGTTAATGATGTGATTGCTGTGGAGGGTGGTCTACAAATCTTGGTTGGTCGATTCATGTATGGCCCTCTGGACATGGTGGCCTTGACAGGAGAAAAGGTGGACATTCTCATTATGACTGAGCCATCCAGTGGAAGATGGGTTTACTTTGATACTGAAATATCTAACAGCAGTGGGCGAGTCTCATACAGTGTGCCAGAGGATAAGAGATTGGGTGTAGGAGTGTACCCCATCAAGATGGTAGTAAGGGGTGATCAGAGCAGTGCACAGAGTTACCTCACAGTACTTCCACCAGGA…	AF_Unigene_DN30814_c0_g1:2-637(+)	636	4.16688e-123	Q3UHE1	RecName: Full=Membrane-associated phosphatidylinositol transfer protein 3; AltName: Full=Phosphatidylinositol transfer protein, membrane-associated 3; Short=PITPnm 3; AltName: Full=Pyk2 N-terminal domain-interacting receptor 1; Short=NIR-1	82.381
AF_ORF_10425	CACGAGGAGTATAGGAAGGACATACAGGCCAATATGGCGTTAGCCGGTTTGTTGCCTCGGCTCGGCGTGTTTCGGGTCACCGGGGTTCGGTTCTGCTCCGGTTTTCGGAGTGCGTACAGCTTAGATAAATTGTACCCGGACAGCACAAGGCGGACAGCTGAGGAAGCAACTCAGAATTACAGAGACATTCCCGTTGATCGGCTGACCGTCTCATACAGTAAGAGCAGCGGTCCCGGAGGACAAAATGTTAACAAAGTTAACACTAAGGCTGAAGTGCGTTTCCATTTATCCTCCGCAGACTGGATACCGGAGGACGTTAGGCAGAAAATCTCAGTGCTGAACAAAAACAGGATCAACCGAAATGGAGAGCTCATTGTGGTTTCAGAAATCAGTCGTTAC…	AF_Unigene_DN30813_c0_g1:3-596(+)	594	8.04885e-75	D2HD32	RecName: Full=Peptidyl-tRNA hydrolase ICT1, mitochondrial; AltName: Full=Immature colon carcinoma transcript 1 protein homolog; Flags: Precursor	64.881
AF_ORF_10426	ATGTCTCACACCTTCTACAACAAAATGTGGGTGGAAGCCCAACAAAACCTCAGTCTACTGCTTCAGCAGGAGATGCCAGATGTACCACCAAAACCTGAGAAGGATCGCATGGTAGTAGCCCAGCAACTTGGGACCTCGTATGTCAAATATCTTCAGATTTTTCGCAACCTTGAGTTATCTTATGATCAGATAATACATCCACAGAAAAGACGATTGGTAAGACTGGTCCTGGATTGTGTAATGGGACGTATCCTAGAGCTGAAAGAAGAACTAGTTGAGTTGGAGATTTCTGAATTTCAGTATTTTGACGATATCCTGCAAGACCTGAAAATGGGACCTGAAAGCTTGGAGGTTCCAATCCCAAAATATTTCATTAAAGAAAAAATGAAAGTACTGAAG…	AF_Unigene_DN30816_c0_g1:133-2640(-)	2508	0	A6H690	RecName: Full=IQ and AAA domain-containing protein 1-like; AltName: Full=Protein IQCA1P1	63.5514
AF_ORF_10429	ATGTCTGGGAGGAATAACAACAAGCTGCCCACCAATCTACCGCAGCTGCAGAATCTGATCAAGAGGGATGCAGCCTCCTATACCGAGGAGTTTTTGCAACAGTACAAGCACTACCAGTCCATTGTTGAGGTTTTCAAGCTTCAGCCAGACAAGCCAAACAAGGACCTGGCAACGCTGATCATGTTTATGGCACAGACTGCTCATTGCTATCCACAACATCTGGAGGAGTTCCCAGAGCAACTAAAATCTATACTGTCCGCACAGCACATGGTGATGGAACCAGATCTTAGAATGACGTTCTGCAAAGCTCTGATAATGCTAAGGAACAAAGATTTAATAAGCCCATCAGTACTTCTTGAGCTTTTCTTCGAGCTTCTCAGATGCCATGACAAACTTCTA…	AF_Unigene_DN30817_c0_g1:337-2406(-)	2070	0	Q2VPG3	RecName: Full=Protein SDA1 homolog; AltName: Full=SDA1 domain-containing protein 1	86.8343
AF_ORF_1043	TTTAAGAGTGTTTCCACTTTCCGTCCAGTGACAAGGCCAGAAGAGCAACTGGTGTGGCGTGCAGCCCGTTCCAGTGGAGCTGCTCCCTCATATTTTCGCCCTATGGGTCGTTTCCTGGATGGTGGGCTGCTTTCAAATAATCCTACCCTAGATGCCATGGCTGAGATCCATGACTACAACACATGCTTGAAGCGTCAGGGTAAAAGTGAACAAGTTAAGAAGTTAGGTTTGGTGGTCTCACTGGGCACTGGGAAACCCCCCCAAGTTCAGGTCAGCTCTGTTGATGTGTTCAGACCATCTAACCCATGGGAAGTTATGAAGACTGTGGTCGGAGCAAGAGAATTGGGCAAGATGGTGGTGGATTGTTGTACAGATTCCGATGGCCCAGCTGTTAATAGA…	AF_Unigene_DN3134_c0_g1:98-682(-)	585	1.5116e-88	P97819	RecName: Full=85/88 kDa calcium-independent phospholipase A2; Short=CaI-PLA2; AltName: Full=Group VI phospholipase A2; Short=GVI PLA2; AltName: Full=Intracellular membrane-associated calcium-independent phospholipase A2 beta; Short=iPLA2-beta; AltName: Full=Patatin-like phospholipase domain-containing protein 9; Short=PNPLA9	72.4868
AF_ORF_10433	ATGGACAATGTGGCAGAAAACATTCCCACCAGGCTGCCAGATGGAGAAGGGGCAGTTACGGATGTTCCACAGAGTCTTCTTCCCGACAGCTTCCCCAGAGAAAAAATGGACAATAACAGGGTTCTCATTACTGAGGTGAATCATCGAAAGACCACATTAACACCCCCAACTCCGGTTTATGAGGATCCATTGGAACGCTCTCTGAAGTATATGGAGAAAAACAACATCTTGCAGATTTTCCAGGAAATCACAGAAGATCTGGTGTACGAGAAGCCAGAAGATCCCTTGCAGTTTATGCTGGAAAAGGTCCAGACCATGATAGTCAGCAAGAAGGAACAGTGA	AF_Unigene_DN30824_c0_g1:90-431(+)	342	1.0701e-16	Q96M34	RecName: Full=Testis-specific expressed protein 55; AltName: Full=Testis-specific conserved, cAMP-dependent type II PK-anchoring protein	72.9167
AF_ORF_10434	ATGCTGAAAAGTCTAATGAAGGAGGCTGTAGTGTTGGAACAAAGCAAAGCTGGGACACAGGGCTCTTCAGGCAATGAAGCAAATAAGCAGAGTGTACGATGTCAGAAGTGCCTAGAGCTTGGCCACTGGAGCTATGAATGTACTGGGAAAAGAAAATATCTGTATCGGCCCTCCAGGACAGCTGAACTAAAAAGAACCACGAAAGAGAAAGAAGCCAGAATGCTTTTAGGTCAAAGTAGCAGCAACAATTTATTAGAAGCAAAGCTGAAAAAGAAAAGGCCTCAAAGTGTAACAAGCTCCAGTAGTGAAAGCTCAAGTAGCAACAGCTCAGACAGTGACCCCTCTTCAGACAGTGAGGACACCTCCAGCTCCTCTTCATCTTCTGAGGACAGCACTTCC…	AF_Unigene_DN30822_c1_g1:971-1528(-)	558	1.39241e-24	Q8TBK6	RecName: Full=Zinc finger CCHC domain-containing protein 10	72.5806
AF_ORF_10436	ATGCCGGGCGGCGCGCGTTGGGTACCCTCCGGGGATCCCTCTGACTACCAGTCGCAGAAACAATGCAAGAAGACATCATTTGCCTTCTACCAGGCGGTGCGGGACCTGCTGCCAGTCTGGGCGCTGGAGGACATGCGGCTGATGGAGGCCCTGCACTGGGAGGAGGGTGGCAAAGTCAGCTCTTACACCCCCTCTGAAGCTCTGCTCTATGCACTGGTCCACGACCACCTGGCCTATGCCCGATATCTGCTCAACCACTTCCCCTATGATGCTTTGGCCGTGCCAAGCAAAAGCTTCAGTTGCTGCCAGTCTGCAGCCCCGCATCTCAGCATGGCCGTACGCTATGACCGGGTGCAGATCCTGCGCGAGATCCTACGCACCCTAAGGACTTTTCCCCCT…	AF_Unigene_DN30825_c0_g1:163-1053(+)	891	1.54728e-88	Q96BM1	RecName: Full=Ankyrin repeat domain-containing protein 9	58.0645
AF_ORF_10439	ATGTCTGCTCTGACTCGGGCTCCCGGTGTCCGGGCTCTGCTGTCTCCGCTGGGTGATAGGAGGGAGTCTCCTCCTCACAACCTAGGTAGAGTGGGGGCAGTGCCAGGGGTTCCCCCCGGAGTCCGGCGGAGGGTCAGAGCTCACCGGCCGCCCCCAGACGTCCGCTATATCTTCCAGCCGCAGAAGCCGGGAGGCGGACACAAGTTTCGGGCCGAGTCCGCCCTGACCGCCTGGTGTGACCTGTGCTGCGGGTACATCTTCTCCGGGGCCCGGCGCTGTGCAGATTGTAAATACACATGCCACTCTCAGTGCCAAGGCCAGGTACAACTGAACTGTGAACCTAATGGAAAATTAATGGAATGTCCACCTGCGTACGACACATTGGACCACTCCAATAAT…	AF_Unigene_DN30828_c0_g1:39-1091(+)	1053	1.80375e-94	Q86WH2	RecName: Full=Ras association domain-containing protein 3	68.2243
AF_ORF_1044	CACACACTGAGCACTTCTGTTAAATTAAGTATCCAAGACGAAACAGAAGACTACACTGTGCTCGGCCTTAGAAAGAACCCTGATGTAATCCTGTGTTGTCTAAACGAGCTGATGGATGAAGATGAGAAAGATAGAGCAAAGAGGGCATCAAGGAATAAATCTGAAAAGAAAAGAAGAGACCAGTTTAATCTACTCATTAAGGAGCTGTGTACAATGCTGCAAGGACATGGACACCCTCTTAAAATGGATAAATCCACTATACTCCAGCGAACCATTGATTTCCTGCAGAAACAGAAAGAAATCACAGCACAGACAGAGGCCTGTGAAATCAGACAGGACTGGAAACCTTCTTTTCTTAGTAATGAAGAGTTTACCCAGTTGATGTTAGAGGCTTTAGAT…	AF_Unigene_DN3143_c0_g1:3-542(+)	540	1.20665e-71	Q99743	RecName: Full=Neuronal PAS domain-containing protein 2; Short=Neuronal PAS2; AltName: Full=Basic-helix-loop-helix-PAS protein MOP4; AltName: Full=Class E basic helix-loop-helix protein 9; Short=bHLHe9; AltName: Full=Member of PAS protein 4; AltName: Full=PAS domain-containing protein 4	76.2238
AF_ORF_10444	GGCATCAGGATGGAGAACCGGTCACTCCTCACATCACCGGATGGATCCAGTAATGGGAACCCACCGGAGAGATGTCCCCGTCCTCTGTATTCCCAGGATTCCACACAAGAAGATGAGGAGATGCCTCACCATCTGTATTTCCAGGATTCCACACAGGAAGATGAGATGCCTCACTATCATCAGGATGAGGATCTGACGGAATTTAAAGCAGGCGGTGTGGGAGAAGAAGAAGAAGAGGTGTATGTGGTGGATGACTGGCCATGTAAAGAGAGCCAAGTCCTTTCAGAGATCACCACAGATGGATCCAGCAACAGAATTATACCAGAGAGATTTCCCGGTCCTCTGTATTCCCACAAATCCACACAAGAGGGTCAAGCCGTCACTCATCACCTTCAGGTT…	AF_Unigene_DN30835_c0_g1:1-1464(+)	1464	1.77838e-63	Q14591	RecName: Full=Zinc finger protein 271; AltName: Full=CT-ZFP48; AltName: Full=Epstein-Barr virus-induced zinc finger protein; Short=EBV-induced zinc finger protein; Short=ZNF-EB; AltName: Full=Zinc finger protein HZF7; AltName: Full=Zinc finger protein ZNFphex133; AltName: Full=Zinc finger protein dp; Short=ZNF-dp	60.241
AF_ORF_10445	CTTGACTTTGGAACAAGGACTCAAGTTACAAGGGAAGCAATAAGCCGCCTCTGTGAAGCTGTCCACTGTGCCAAAGGAGCTGCAAGAAAACGAAAGCCGCCTCTGAAATTTTTGTCCTCTGTTCTGGGAAAGAGCAACCTCCAGTTTTCAGGGATCAATGTCAAGCTGACCATCTCTACAAACAGCCTTACCCTGACAGATATTGACACTCAGCAGATTGTTGCGAACCATCATATGCAGTCAATATCATTTGCATCTGGCGGAGATCCTGATACTACTGATTATGTTGCTTATGTAGCCAAGGATCCAGTTAACCAAAGAGCATGCCACATTTTAGAATGCCCAAACAGCAAAGCCCAAGAGGTGATCAACACAATTGGACAAGCTTTTGAACTGCGC…	AF_Unigene_DN30834_c0_g2:482-1663(-)	1182	5.72932e-153	Q6S5L8	RecName: Full=SHC-transforming protein 4; AltName: Full=Rai-like protein; Short=RaLP; AltName: Full=SHC-transforming protein D; Short=hShcD; AltName: Full=Src homology 2 domain-containing-transforming protein C4; Short=SH2 domain protein C4	57.554
AF_ORF_10446	ATGAGAGATCAGAGAAAGCTGAGTGGGCAAATACTGCATGAATCCATCTTCAGATACCCAGTTATGCTTCAGAGGGCAAAATACAGTCGCTTCAGAAATGACTCTTTAACATCTACAGAAGAATGTGCACAAAACCCCTCTCTAAATGCCAAAGGATGTGCCAATTCTTGTGCAGCTGCTACTTCCTTCTTACCAGTTGAAAACCTCACCTTGGTGGCACAGGATAGTTCAACTACACTATGCACTTTGATACCCAAAATGTCACATTTTAAACTCCCTGGCTCAGGTAGCCTAATGAGGCTAAGACACTTTTCTCTGGGTACAAAAGAGGTCCCCAGATTAAAACTGAATGATACACACAGAGATCAGAGGAGCCCAACTTCTACAGAAATTACTTTT…	AF_Unigene_DN30834_c1_g1:91-705(+)	615	2.24999e-40	Q6S5L8	RecName: Full=SHC-transforming protein 4; AltName: Full=Rai-like protein; Short=RaLP; AltName: Full=SHC-transforming protein D; Short=hShcD; AltName: Full=Src homology 2 domain-containing-transforming protein C4; Short=SH2 domain protein C4	71.4286
AF_ORF_10447	TATGCAGACACCGAGAAGCTGGTTGGCGCAATGCTGGGAGAAGAAGAGGAGCTGTCAGTTAGTATCGCACATATCGTACAGAAATTAAAGGGCAGCGCGCTGCATTGCCAGTTGGAGAAGGAGGCTCGGAAATGTCTGCTCAGTACGGATATTAAACTTGAAACACTAAAGGAAGATATAAGAGAATTTTTGAAGTCCTCTGGCTGGGAGAAAAAACTTCAAAATGCCGTATACCGTGAGCTTACTGTGCTTCCAGCTCCTTGTCACCCAGCAGCACCAGCTGAACATATTAAGGAACCTCTGGCCTACATGAGAAGGGCTCAGGCAAGCTGGGAGAAAAGAGTACTGAAAAGTCTGAACAGCATGTGCACAGAGCTCAATATTCCGCTTGCTCGTAAG…	AF_Unigene_DN30858_c0_g1:521-2128(-)	1608	0	Q8N5T2	RecName: Full=TBC1 domain family member 19	84.6008
AF_ORF_10448	ATGCCGTGGGGCCTTTATTGGTTAACTACACTTTATTTTACTATGGGTGACACTGCTGGATTTGGAAACATGTCTTCACAGTCGCCTACAGGTGGAAACATGGATGAAGCCATGTATGAGGAGTTATGCATAGATGATGACAATGATGCATTTATGAACAATGCATCTGAGTATGGCCTCCCTCAAAATTTGAATTTGTGGCCTAACACTTTTCCAGTGGTCTGGCCAATTTCACCCTCTGAGGACTGTGAAAATGAAGTGCTGCCTAGTGAGAATTCCAGTGGCAGAGGCAGTGCTGATAGTGCCAGGTCTCAGGAAGCACGGAGTCGCACTTCTTCCTTAGTAAATGGATTGCTGACCGAACTCTACGACACATACCGTGGCAGAATTGGATCAGGT…	AF_Unigene_DN30846_c0_g1:364-3234(+)	2871	0	Q28C33	RecName: Full=TBC1 domain family member 30	76.8398
AF_ORF_10449	ATGCGGTTAAAGGAATTGCTTGCAGAGCTAAGAGAAAGAATTGTTGCAAAGTGCAGAACTGGGGAAAAAAAGTTATGCTGCCCTGAAGGTTCCCAAGAGAACAGTGGCCTCCATAATTCTCAAATGGAAGAAGTTTGTCACGAATGGGACTCTTCTAAGAGCTGGTCACCTGGCCAAACTAAGCAATCAAAGCATAAGGACCTTAGTAAGAGAAGTGACCAAGAATCCGATGGTCCCTGTGTAGATGAAACTAAGTTCCAGATGGACAACCTCCACCGATCTAGCCTTTATGACCTGTCCTGA	AF_Unigene_DN30862_c0_g1:171-473(-)	303	2.96427	Q9LAI2	RecName: Full=Modification methylase BslI; Short=M.BslI; AltName: Full=N(4)- cytosine-specific methyltransferase BslI	37.5
AF_ORF_10452	ATGGCAGGAGAGGAACAGCAGCTCCGCAATCTGCGGGACTTCCTGCTGGTCTATAACAGGATGACGGAACTGTGCTTCACCCGCTGTGCCAAGAACCTCAACTACAGATCCCTGACCATGGACGAGGAAACATGTCTGGACAGCTGCGCTACCAAATTCATCCGCTCCAACCACCGTCTGATGGCAGCGTATGTGGGACTGATGCCGTCTGTTGTGCAGCGCAGGATGGCGGACATTGAAAAGCAAAACAAAGAGTTAGAGGCAAATGCTGAAACCAATGTGGATCCATCACTGGAAGCAAAGCCTGAAACTGCCATCCCCGCAGAGCCAGCGATTGACACGGATAATGTATCCATAGCGTCAGGATCTCAATAA	AF_Unigene_DN30867_c0_g1:736-1110(-)	375	1.12949e-47	Q6GR66	RecName: Full=Mitochondrial import inner membrane translocase subunit Tim10 B; AltName: Full=Mitochondrial import inner membrane translocase subunit Tim9 B	71.5686
AF_ORF_10453	ATGGCCTCTGTTAACTTGGAGAACCAGCTGCAGAGTGCTCAGAAGAATCTTCTATTTCTGCAGCAAGAGCATGCTAACACACTGAAAGGATTACATGCTGAAATCCGACGCCTACAGCAGCATTGCACAGATTTGACTTATGAGCTGACAGTAAAGAGTTCTGACCAGACAGGGGATAGTATTTCAAGGAGTGATGAACTTAGAAGAAGATGTGAAGAACTGGAAGCTCAGCTTAAGGACAAAGAAACAGAAAACAATGAGTTGCTAAAAGAGTTGGAGCAGAAAAACGCTATGATTATGGTGCTGGAAAACACTATTAAAGAAAGAGAGAAAAAATACTTAGAAGAACTAAAAGTTAAAAGCCATAAACTGAATATGTTGTCTAGTGAACTGGAGCAG…	AF_Unigene_DN30873_c0_g2:297-1241(+)	945	2.87941e-151	Q53HC0	RecName: Full=Coiled-coil domain-containing protein 92; AltName: Full=Limkain beta-2	77.3585
AF_ORF_10454	ATGTTCGGGCTGGAGCAGTTTGAGCCACAGATCAATAGCAGAACCAGCGGCCAAGCAGAGAGAAACTTCCCCGGGATGAACATGAGCGCTCACTTCAAAAACACTGCCGCCTTCCACTCCGGGGGTACGTCCGGGGCTGTGGATCCTGCCATGGCAGCTCTGAGCGAACCTTCTATGATGGCCATGAACCTCAACATCAACGGAGAGCCCTATGGATACCATGGCAGGGGCCACTCCGAGCTCCATTCTGCTGGGATGCAGCCGGTCCATGGCTTCTTCAATAACCAGCAGCCTCACCATCACAGCCATCCTCACCAGCATCACCCCCATTTCCCTGCCAACTTTGCTGGGCCCGAGGCCACAGCCTCCTGCCTGCACGGGGGTCGCCTGATGGCTTAC…	AF_Unigene_DN30865_c0_g1:304-1383(+)	1080	7.27035e-113	Q10571	RecName: Full=Transcriptional activator MN1; AltName: Full=Probable tumor suppressor protein MN1	57.2864
AF_ORF_10456	ATGTTCATCCCGGGGAAGTTTCTCTCTGCTTGGCCGCTGGTTCTGCTATTGATCTGTGGCTCAAACTGCTCCAGCCCGAACATAATTCCCAGCAGATCAATAGGACATGGCGGAGCACGGCTGGCGGAGGAGGAGCGCACACTTCATGCAGCGATCAGAGCCCCGGACAGCTCACATGGTGCACCGGGCCCCGCACACCAACACACCGGGCACACCGCTCCTGGACAGCCGTCACTGCGATACGTAGCTCCGGCCGATGCCAACTCTCAGCACCCGCATGGTGCCATGTGCCGATGTCCTGCTTGTGGTGCGGCGAGCCCCCGGCCGTGGTGTATGTGTGGTGAATGTGTGGTGAATGTGTCTCCCCTCTGCTGCGATCAGCCA	AF_Unigene_DN30865_c0_g1:3-386(-)	384	0.868481	C5G8R4	RecName: Full=Pentafunctional AROM polypeptide; Includes: RecName: Full=3-dehydroquinate synthase; Short=DHQS; Includes: RecName: Full=3-phosphoshikimate 1-carboxyvinyltransferase; AltName: Full=5-enolpyruvylshikimate-3-phosphate synthase; Short=EPSP synthase; Short=EPSPS; Includes: RecName: Full=Shikimate kinase; Short=SK; Includes: RecName: Full=3-dehydroquinate dehydratase; Short=3-dehydroquin…	50
AF_ORF_10459	AACCAGCATTCACAGTTTGAATACCCTATTCAGAGACTAGAGAATAGAAATATGCATCCCTATTCTGAGTCAATGTTCAATATGCAGCAGGGACCTCCACAGCAACCTCCAAATCAAAGATTGCAACACTTTGATGCCCCTTACATGAATGTCTCCAAAAGGCCCAGGTTTGACTTTCCAAATAATCATGGGGTTGATAACTGTGCTGCATGGAATAACAACAGCATTCACAATGCTGGCATGGACAGTCACCTTTCTCCCTCCACCTACCCTGGTCTCCCAGGTGAATACCCCCCTCAAGTGCCAGACAGCTTCCCCCCTGGCCCAGCGCTACAGCACCCAGGCTCAGATCACCAGTCCATGCAACAGAGACAAAATGCTGCAATGATGATTAAACAA…	AF_Unigene_DN30865_c2_g1:97-2640(-)	2544	0	Q10571	RecName: Full=Transcriptional activator MN1; AltName: Full=Probable tumor suppressor protein MN1	60.2592
AF_ORF_1046	GGTGAAGTGTACAAGATGCTGGCGCCACACATCCTTATGACGGAACCTATCACTCCAGATTTTTTTAACAATGAAAAACAAGTGGAGTTTTGCTGTCATTTAGCAAGAGGAAATCTTAATCCAAATGAACCTCCCACTTATGAATATGTAAAATTTGTTGTAGATTTTAAATTTTTTACACATGTGCCTACATCTTCATATAATGGTTTTGAGTCAGCGGTTGCAAGGGCATTTCGGTCAGCTAACGAAGAACAGATATGTCTTGTAGCCACAGTACGGCTTGTCACGCCACAATTTCTCAAGGAGCTGTGCAATGTAGAAGAGCCTTGTGAAGAATTCACTTCAAGACACAGTTTGGAGTGGAAATTCCTATTCTTAGACCACAGGGCCCCACCTATA…	AF_Unigene_DN3143_c1_g1:1-486(+)	486	9.14416e-78	Q6YGZ4	RecName: Full=Circadian locomoter output cycles protein kaput	69.5652
AF_ORF_10461	ATGCCTATCCAAAATAACAAGGTGGGCAATGAAGCATGCATAAACTCCCTGAAAATCAGAGAAGAATGCTGGTCAGTGGTGGAAGCATTGAATAAGGTGGTGGCATGCTACAGACATTTGGCAGTCTCTGTTGGAGGTTCCTCCGACAGTAAACGTCTGCGTGATGAATTGAGACGCACCCGAGAAAGGGCCCAGGAGCTGGCATTAAGCAACAGGAACAAACTGACAGCTGCTCTTCGGGATAAACAGCTAACCAAAGGAGACCGCATGGAGTTAGAACGTCTCTGGGTACAGTTTTCCAGTGGTTTGGAGCTTTTCCACACTGACATGTGTAAGGTGTATGAGCTTGGGCTGTCCGTTCCCCTCTCTGCAGGCAATCAGCCAGCAATACAGACTGGC…	AF_Unigene_DN30876_c0_g1:252-956(+)	705	1.41625e-90	Q6GLX4	RecName: Full=Regulator of G-protein signaling 9-binding protein B; AltName: Full=RGS9-anchoring protein B	71.4286
AF_ORF_10464	CCTGCTCCTTACTATGGAAATAGAATTACAGTCCATCGAAATGGAACCCTTGACATTAAAGTTCTTAGAAAAACAGATTCAGTACAATTGGTGTGTATGGCAAGGAACGAAGGAGGGGAGGCAAAATTAGTGGCACAGTTAACAGTCACTGAACCCGCAGTAAAACCTCAGTTTACCAATGACAATGAAAATGTTGTTGTGTCAGAGGGTCAGGTTGCTACGCTTAATTGCTCAGCTGTAGGGATACCACAGCCTCATCTTATATGGATTCTCCCAAATGGAACCGAGATCAACAATGGCAGTCACCTTCACAAAGTGTTTCACAAGCAAGATGGTACTTTACATATCGGTTCTGTAGCTTTCTCTGATGGAGGAACCTACCGTTGCAGGGCTGTAAAT…	AF_Unigene_DN30880_c0_g1:122-1147(-)	1026	1.1263e-151	Q9NR99	RecName: Full=Matrix-remodeling-associated protein 5; AltName: Full=Adhesion protein with leucine-rich repeats and immunoglobulin domains related to perlecan; Short=Adlican; Flags: Precursor	62.8655
AF_ORF_10465	CTGGAGATTATTTGTGCATGGCATGGAACCCTCATTATCTACTCTGTTACTGAAAAAGATGCTGGAGATTATTTGTGCATGGCAAGGAACAAGCTTGGAGAAGACTATCTGGTGCTTAAAGTAAATGTCATGATGAAGCCTGCCAAGATTCAGTTTAAAAATGAAATTGACCACAAAGTCACATATGGAGGAGATCTAAAAGTAGATTGTGTCGCTACGGGTGTTCCAAATCCAGAAATTTCATGGAGTCTCCCAGATGGAAGTATGATTAACAATGTTATGCTATCAGATGATAGTGGGTCAAGAACTCGAAGATATGTTGTATTTAATAATGGGACTTTGTACTTCAATGAAGTTGGAATGAAAGAAGAAGGTGATTATACCTGTTATGCTGTGAAC…	AF_Unigene_DN30880_c1_g1:157-894(-)	738	4.25276e-119	Q9NR99	RecName: Full=Matrix-remodeling-associated protein 5; AltName: Full=Adhesion protein with leucine-rich repeats and immunoglobulin domains related to perlecan; Short=Adlican; Flags: Precursor	74.4493
AF_ORF_10466	CAGCTTCTCCTCCCCCGGCGGAGGCGGGTTTTCTATGCGCTCCCAGGGCTCTGTGAATCGGTCAGGCACCGGTTGGCCGGTGTCCCGGCTGTCCGGGTAGGCACCATGCCGATGGTCTCCGCTCTGCTCCTGGCCGTGCTGCTGCTGGCTGTGTGCGCCGTACTCCTGGGAAGATGGCTGCTTTATCGCCTGGCAACGAGCTGGTGTCAGAGAAAACTTGGAGCCGAATTAAGAATCGGGAGTCTGGGATTCTTGTGGTTCCAGAATATCAGTTTGAAATTTGGAAAGCAGCAGCAACAAACCTTGGAAATTGATAGTATCTGGGTGTCTAGCAAACTACTGAATCATGAGTTAAAGCACTACTTTGCCCTGTGTTTTGGCGAGGTTCGTATTCGAACA…	AF_Unigene_DN30861_c0_g1:2373-9203(-)	6831	0	Q14667	RecName: Full=Protein KIAA0100; AltName: Full=Antigen MLAA-22; AltName: Full=Breast cancer-overexpressed gene 1 protein; Flags: Precursor	69.781
AF_ORF_10469	AACAGTGGCTTTTCCTTCAGCTCCTCTGCTGCATTTGGTGGAGCAGGATCCAGCAGCCTGGCCATGGCTGGAAGTGAGAAGCAGACAATGCAAAACCTCAATGACCGTCTGGCTAACTACCTAGAAAAAGTCAGGGCCCTGGAAGCAGCCAATGCTGAGCTGGAGAAGAAGATTCGGGAATGGTATGAGAAACAAGTTGGCTCTGGTGTTGCTGGTGCATCCAAAGACTACAGCAAATACTATGATATCATCAACGACTTGAGAAGCAAGATCCTGGCTGCCACCATTGACAACTCTCGCATTGTCCTTCAAATTGACAACGCCAGACTGGCTGCTGATGACTTCAGACTTAAGTATGAGAATGAATTGGCTCTCCGCCAGAGTGTGGAAGCTGACATC…	AF_Unigene_DN30889_c1_g1:157-1398(-)	1242	9.1629e-170	P05781	RecName: Full=Keratin, type I cytoskeletal 47 kDa	82.9146
AF_ORF_1047	ATGGGTAAAGATTTCCGTTATTATTTCCAGCATCCGTGGTCACGCATAGTAATCGCGTATCTGGTGACATTTTTTAATTTTTTAATATTTGCTGAGGATCCAGTGTCTCACAGCCAGACAGAAGCCAATGTCATTGTTGTAGGGAACTGCTTTTCTTTTATTATGACCAAATATCCAGGAGGAGCTTGGAACTTTTTAAAAGTCCTTCTTTGGCTTATTGCCATTATTGTCGGGCTTGTTGCGGGGAAGTTTCTATTTCATCAACGATTATTTGGTCAGTTACTCCGTCTGAAAGTGTTTCGAGATGATCACGGCTCTTGGATGACAATGTTTTTCAGCACAATACTTTTCCTCTTCATCTTCTCACATATCTACAATCTTTGTCTTCTTATGGCTGGG…	AF_Unigene_DN3146_c0_g1:1594-3120(-)	1527	0	Q8BH18	RecName: Full=Transmembrane protein 117	82.2917
AF_ORF_10472	ATGATGCGGCAGGACAGTATCGACGAGACGGAGGATGTCTCTCTCTTTGATGCAGATGAAGAAAACACAAGAAGACCGAAAAAAAATAAAATAAAGCACCCCATTGCGTCATTTTTCCACCTGTTTTTCCGAGTGAGCGCCATACTGGTATATCTCCTGTGCGAACTGGTGTCTAATAGCTTCATCGCCTGTATGGTGACGATCATCCTGCTCCTATCATGTGACTTCTGGGCAGTAAAGAATATCACAGGAAGGCTGTTGGTGGGACTGCGATGGTGGAACCAGGTGGATGATGACGGAAAGAGCCATTGGGTGTTTGAGTCCAGAAAGGCAGGCCCAGGAAGGAAGAGCACCTCCGAGGCCGAGTCCAGGATCTTCTGGTTGGGCCTCATCACTTGT…	AF_Unigene_DN30890_c0_g2:57-677(+)	621	1.88142e-121	Q29S14	RecName: Full=Golgi apparatus membrane protein TVP23 homolog B	80.303
AF_ORF_10475	TCAATGAAGGAGCTCAGTTTTCAGTACAGAACTTTTTCAGATGAATCAAAGTCATTTCCATGTTTGGACAAAACTGAAAAAATAGATTTCACATTTTCAGATCTTAAAAGGTTTCCAGGGCTCAGCATGAACAACATGCTAAAGGAACTGTTATTGAACCAAAACAAGTTCAGCTCACTTTGCAGTATAGGCTCAGATACTTACCCACTGGTCACTCACCTTCATATAGCTAAAAACATAGAGACATTAGATTTGGGAGATGGATGCCTAAAAAGTCTAACCAACCTTGTGTATCTGGACCTGAGCCAGAACTTTTTTACAGCTTTAGCATGTTGTAGTGCTCACTTTAGGGGATTAGACAGCCTGACCAATTTAAACATGAGTTATGGAGCCCGATTC…	AF_Unigene_DN30888_c1_g1:1-744(-)	744	4.65178e-47	Q99467	RecName: Full=CD180 antigen; AltName: Full=Lymphocyte antigen 64; AltName: Full=Radioprotective 105 kDa protein; AltName: CD_antigen=CD180; Flags: Precursor	47.2222
AF_ORF_10476	AAGAACTTTTGTGTGCCGAGATGTGGTATTGCTTGGATCTATGATGATGCCTTTAGTAACAATACAAGGCTCAATACAATGATACTCACTGGAAACAGTATATTATACATTGCAGAAAATGCTTTCTCAGGAATACCACTTCAACACCTCTACTTACAGAAAACATTTATATTGGACTTGGAGCTTATACCATTGAACAGTTTGCCAAATCTGGAAACTTTACATTTGGGGAGCAATCATATCACTTCTATAAAACTTCCTGATGACACCCAAGTGACCAAACTGAAGACTTTGAATTTCGAGTTAAACCATATCAGTAGAATATCTGTGGAGGACACAAACATTCTTAGGAACGCCAACAATTTGACCCTTATTTTAAAGGGAAACAATATTGAGTCT…	AF_Unigene_DN30888_c2_g1:2-607(+)	606	2.98481e-41	Q99467	RecName: Full=CD180 antigen; AltName: Full=Lymphocyte antigen 64; AltName: Full=Radioprotective 105 kDa protein; AltName: CD_antigen=CD180; Flags: Precursor	51.2195
AF_ORF_10478	AGCCAGCAGCGGAGTCTGAGCTCCACTTTCGGGCACGCCCCACTCATCCATCCATCGCCCACTTTTACCTCCCGCCAACCCATCTCCCTGTCTACCGCTAGCCCAGCTCCAGCACCGGCCAGTAATGGCAGCTCTGCGAACAATGGCAGCCAGCACAAGCAGTCCAGCGAGTCAGCAGTGACCAGCACGGTCAATCAAGTCATCCACAAACGGAGTAAAGTGAAGATGGAGGATGAGGGGCAAGCCAGAGACTCCCCCAGCCCTCCGGACCATCTGATGGATCTGAAAGAAGACCTGGACAGAGAGGAGTGTAAGCAGGAAGCGGAGGTCATCTATGAGACAAACTGCCATTGGGACAGCTGCAGCAAGGAGTTTGATACCCAGGAGCAGCTCGTCCAT…	AF_Unigene_DN30894_c0_g1:3-1103(+)	1101	8.51917e-177	Q91661	RecName: Full=Zinc finger protein GLI4; AltName: Full=Neural-specific DNA-binding protein xGLI4; Short=xGLI-4	85.3403
AF_ORF_10480	GGAGACCTCTTTGGCTTGGAGGACACCGGCCCAGTGGTGGACTCCACAGTCATGTCCGGTACATCGATGGTCGGTTTGCAGTTCAGGAAACATGGCGGCACCACAGTGCAAAGGCTGGAACAGCTCAAGAAAGAAAAACTGAAGACGTTAAAAGAATCTTGTTCATTTATGAACCCAGCTCCACCTGCCAGGAACACCAAACTTCCAGCCATCTCTGGAAATGGCTCTTTGCTTGATAATATTGGTGTCCCAAGCGGTGTGATGACCAACCCAAGAATCTCAGACTTGACCTATAATGATATCACATTGCTGAACCAGCTCAATGAAAGGCGTGACAGTGCCACAAGCACCATAAGCTCTGCATACACAAGCCGCCGCTCCTCAGGGATCTCCCCTTAT…	AF_Unigene_DN30894_c1_g1:2-733(+)	732	1.88788e-61	Q91661	RecName: Full=Zinc finger protein GLI4; AltName: Full=Neural-specific DNA-binding protein xGLI4; Short=xGLI-4	69.5122
AF_ORF_10481	ATGGCCCAGCTCCATGTGCTGTGTTTGCTGCTTGCCATCACATTTGGCTCCCTCTTGGCGCAAAATGGCGATCAAAAGTCATGTGCAGATAAAACTAAATGTCCAGTCAATGTATTCTTCATCATTGACACATCTGAGAGTATTATTCTACAGACTGCCCCAATTCAGAGCTTGTTGGACCATATGAAGCGCTTTATTCCAACTTTCATTTCAAAGTTAGAGAATGCTGCCTACCGGGACCAGATCCTTCTAAACTGGCAGTACGGAGGCCTGCATTATTCTGATGAGGTCAAAATCTACAGCCAACTTACTACCGATCAGAGGGAATACATTACAAAGCTGCGTGGAGTCCAGTACATTGGGCGGGGTACCTTCACCGATTGTGCCATCTCCAATATG…	AF_Unigene_DN30892_c0_g1:164-3220(+)	3057	0	P15988	RecName: Full=Collagen alpha-2(VI) chain; Flags: Precursor	75
AF_ORF_10485	ATGGAGAACGCACACATCAAAACCACTGAGGAATGCCTGGCCTATTTTGGGGTCAACGAAAACACAGGTCTCTCTCCTGAACAGGTCAAGAAAAACTTTGACAAGTATGGACCCAATGAGCTCCCAGCAGAGGAGGGAAAGTCAATTTGGGAGTTAGTTTTAGAACAGTTTGAAGATCTGCTTGTCCGAATTCTGCTGTTGGCTGCTGTTATATCATTTGTGCTGGCCTGGTTTGAAGAAGGTGAAGAGACAGTCACAGCCTTTGTGGAACCCTTTGTCATCCTCTTGATCTTGATTGCTAATGCCGTTGTAGGAGTCTGGCAGGAAAGAAATGCTGAAGATGCTATTGAGGCTCTTAAGGAATATGAACCTGAGATGGGAAAAGTCTACCGCAGTGAC…	AF_Unigene_DN30891_c0_g1:605-3589(-)	2985	0	Q92105	RecName: Full=Sarcoplasmic/endoplasmic reticulum calcium ATPase 1; Short=SERCA1; Short=SR Ca(2+)-ATPase 1; AltName: Full=Calcium pump 1; AltName: Full=Calcium-transporting ATPase sarcoplasmic reticulum type, fast twitch skeletal muscle isoform; AltName: Full=Endoplasmic reticulum class 1/2 Ca(2+) ATPase	95.8753
AF_ORF_1049	CAAGCTCAACAAATTTCTTCTGACTTTGCTAATGATCCAACTGACGGTATTCTTGGTCTTGCTTTCACTAGTCTTGCCGTTGATGGTGTTGTTCCACCTCTTATTGTTGCTAATAACCAAGGACTTCTTGACAAACCACTTTTCACTATTCACCTTCAACATGATGGTGCTGTTAGTGGAAACATTGGTGGAGTTTTCACATACGGAGCTATTGATACCACTCACTGTGGACCAGTCATTGCTTACCAAAAACTTTCTTCTGCTACATACTGGCAATTCAAAATGAATTCTATCTCTATGGGATCTGCTTCATTCAATAGTGGATGGGACGTTATCTCTGATTCTGGTACATCTCTTTTGGCTGCTCCATCAAGCATCGCT	AF_Unigene_DN3184_c0_g1:2-382(-)	381	2.71569e-48	O01530	RecName: Full=Aspartic protease 6; Flags: Precursor	65.6
AF_ORF_10490	GTGTTTCCTGACATCAGTTCAGCTAGTGCTTCCAGTATGACAGACACTTCAAGTAGCAAAACAGAGTTTGAGTCTGCAAAAGATGATGCTCCAAGCAGCGTGTTTCCTGACATCAGTTCAGCCAGTGCTTCCAGTATGACAGACACTTCAAGTAGCAAAACAGAGTTTGAGTCTGCAAAAGATGATGCTCCAAGCAGCGTGTTTCCTGACATCAGTTCAGCTAGTGCTTCCAGTATGACAGACACTTCAAGTAGCAAAACAGAGTTTGAGTCTGCAAAAGATGATGCTCCAAGCAGCGTGTTTCCTGGCGTCAGTTCAGCCAGTGCTTCCAGTATGACAGACACTTCAAGTAGCAAAACAGAGTTTGAGTCTGCAAAAGATGATGCTCCAAGCAGCGTG…	AF_Unigene_DN30938_c0_g1:3-617(-)	615		not available	not available
AF_ORF_10491	ATGACCACATTGGAGCAATTTCCATATCTGGAGGAAAAACTTCAAGATCTGGAGAAGCGAATTCTCTGCCGAGATCCCCAGTTATCTACATTGCTGGCAGTATTCGGAGAGCCTTCTCATCTAAGCTTTCCATCCATCTTTATCTATGGTCACACCGGCACCGGGAAGACATATATACTGAAGACTGTGCTGAGCACACTAGAGCTGCCTTATGCTATTGTAAATTGTGTGGAGTGCTTTACATCACGCTTAATATTTGAACAAATACTTAATCAGCTGTACGATCACTGCCCCTCTCCTGACAATGAGTATTCCTCCTATGAAAGATGTGACACATTTAATGAGTTTATCCGCTTGTATAAGAAGGCAATTTCCAGTGAAGGATTTGAGAATCAAACC…	AF_Unigene_DN30967_c0_g1:92-1441(+)	1350	0	O43913	RecName: Full=Origin recognition complex subunit 5	76.2125
AF_ORF_10492	ATGCGGGTTATAAGCCAGCGGTACCCAGACATCCGCATCGAAGGAGAGAATTATCTTCCTAATCCATTCTATAGACATATTGCATCGTTCCTGTCTATCTTCAAGCTAGTATTAATAGGATTCATAATTGTTGGAAAAGACCCATTTGCTTTCTTTGGCATGCAAGCTCCAAGTCTTTGGCAATGGGGACAAGAAAATAAGGTCTACGCCTGCATGATGGTTTTCTTCCTAAGCAACATGATCGAGAACCAGTGCATGTCCACCGGAGCCTTTGAGATCACTTTGAATGATGTTCCGGTGTGGTCCAAACTAGAATCTGGACATATTCCATCAGTGCAGCAGCTTGTCCAAATTATTGACAATGAAATGAAGTTAAATGTTCACATGGATGCGATTCCT…	AF_Unigene_DN30950_c0_g1:242-658(+)	417	6.56508e-96	Q6PBD1	RecName: Full=Thioredoxin reductase-like selenoprotein T; Short=SelT; Flags: Precursor	93.4783
AF_ORF_10493	GATGCTAATCCTCCACTTTGTACATCATGTGATGCCAGTAAAAATTTCAAACCTGGACCAACATCTCAAGGTAAGTGTGAATGTGATACTGACTATACTTTAAATGAACTCACATCAACCTGTGTTCGAAATTGTGATATAGTAGGTTGTTTAACATGTAATGATGCTAATCCTCCACTTTGTACATCATGTGATGCCAGTAAAAATTTCAAACCTGGACCAACATCTCAAGGTAAGTGTGAATGTGATACTGACTATACTTTAAATGAACTCACATCAACCTGTGTTCGAAATTGTGATATAGTAGGTTGTTTAACATGT	AF_Unigene_DN30904_c0_g1:1-321(-)	321	1.03381	Q8DDX8	RecName: Full=Coenzyme A biosynthesis bifunctional protein CoaBC; AltName: Full=DNA/pantothenate metabolism flavoprotein; AltName: Full=Phosphopantothenoylcysteine synthetase/decarboxylase; Short=PPCS-PPCDC; Includes: RecName: Full=Phosphopantothenoylcysteine decarboxylase; Short=PPC decarboxylase; Short=PPC-DC; AltName: Full=CoaC; Includes: RecName: Full=Phosphopantothenate--cysteine ligase; Alt…	44.4444
AF_ORF_10494	AGAAGTACAACATTTACCCTAAGGAAGACAGATGAGACCACTAACAACAGCATGGAGGTGAAGTTGTGGCAGTTGGACTCCTGGCCCCTGAACAAACCTCTCCCTGAGAATCCAGCGGCCATTATCAGTCTGATTGAGGAGGTGGAGAAGACCCAGCTACGTGAGCCCGGAAGTCACATCCTAGTAACCTGCTGTGATGGGGCGACCCGTTCGGGTCTCTTCTGCGCTGGAATCATACTCTGCGACCAGATCCGCAGTGATGGCTGTCTAGATGTGTCACAGGCCGTGCGTTCCCTCCGGAGGAGACGCTACCAATTCATTCCCAATGTGGATCAGTACTCGTTTTGCTACAACCTGGCTCAGAGTTATCTGAATTCATTTGAAACATACGGGAACTTC…	AF_Unigene_DN30903_c0_g2:213-617(-)	405	7.00994e-23	P18433	RecName: Full=Receptor-type tyrosine-protein phosphatase alpha; Short=Protein-tyrosine phosphatase alpha; Short=R-PTP-alpha; Flags: Precursor	50
AF_ORF_10495	CCTGATGCCTTTAAATGTATAATGGAGGTGTATTACTATGGAGAGGTCCACATGAAGAAGGGGATATGTCCAATTTGTTTTCAGAATGAGATGGAGTTTTGGAAAGTGGACTTGTCTTTTTTGGATGAGTGTTGTAAAAGCCACCTAAGTGAGAAGAAAGAAGAATTGGAGGAGATAGCTAGGAGGGTGCAAACCATCCTGGATGACCTGGGTGTTGATACCACTGAGAGCCGTTGGAAAAGGTTTCAGAAATATGTCTGGAAGTTCATGGAGAAACCAGAATCCTCCTTTCCTGCCAGGGTCACAGCTGTGCTCTCTTTCCTTTTCATCTTGACTTCATCAGTGGTGATGTGTGTGGGGACCATTCCTGAACTGCAGGTAGAGGATGCAGAAGGGAAC…	AF_Unigene_DN30905_c0_g1:3-467(-)	465	2.88004e-79	Q9H3M0	RecName: Full=Potassium voltage-gated channel subfamily F member 1; AltName: Full=Voltage-gated potassium channel subunit Kv5.1; AltName: Full=kH1	83.2258
AF_ORF_10496	ATTTTTGTTTTTTCAGCCCTGGGGTACACCATGGAACAGAGCCACCCAGATACTTTGTTTAAAAGCATCCCTCAGTCTTTCTGGTGGGCTATTATCACCATGACCACAGTAGGCTATGGTGACATTTACCCTAAAACCACTCTAGGCAAATTAAATGCAGCCACAAGTTTTCTTTGTGGAGTGATTGCGATTGCCCTCCCAATTCACCCCATTATCAACAATTTTGTCAAGTATTACAACAAACAGAGGGTTTTAGAGACTGCTACCAAGCATGAACTAGAGCTAATGGAACTTCACTCTGGAGGTCGTGAC	AF_Unigene_DN30905_c2_g1:3-314(+)	312	1.67771e-63	Q9H3M0	RecName: Full=Potassium voltage-gated channel subfamily F member 1; AltName: Full=Voltage-gated potassium channel subunit Kv5.1; AltName: Full=kH1	95
AF_ORF_10497	AGCAGCACCAGACTGCCTATATTCGGTCAGAGAGCCGACATTGCTAGTCGAGCTGAGAGCAGAGTGAGTACAGCCAGCAGTAGGTCCAGTCTTGTTTCCCGACCTGGAACCCAGCTAAGGCTTGAAGTGGATGAGTTGGAACACATATTACGTGAGAAGTTGAAGTCTGGTGGTTATTTCAGTCTCAGGCAACTGTTTAAAAACAATGATCCAGAAGGCAAAGGACAAGTGAGCAGAGACATTTTGCTCATGATGTTAACAAAATTTCTTGGAAGACTTATAAGCTCCAGACAATATCAGCAACTTCTTTTACGATTGAAGCTTAATGAAAAGACTATAATAAAGTTTGAAGAGCTTTATGCAGCAATAAGAGATCCTGTCCCATCAGGAAGGCCAACA…	AF_Unigene_DN30943_c1_g1:2-847(+)	846	0.000894863	P14533	RecName: Full=Squidulin; AltName: Full=Optic lobe calcium-binding protein; AltName: Full=SCABP	46.1538
AF_ORF_10498	ACATGGTGTATGTCATTTCTGTATTCAAATGAAAACTGGACAGAATTTTCATGCATTAAAAATCTGGAGAACCAGTTATGTAAACAAATTAAAAATGAGACCAAAAGAAACTGGGGAGAATCCTGGAAAATGATCAAAGAGAGATTTGTGGGAGAAATGTATTCATTGACCGATTTTTGGGCTTATGCAGTGATTTTCCAAATCACCAATACAATTAATAAAGGAAAGCTATCTGATCACAAGGTTGGATGTGAAAATGGCACACTCCCATACCCAATCTACTCTGCTGTGGAAAAGGAAACTTTAAAATATAAGAATTTAGGATCTTGGTTTGAGTTTACACCACACTTGTCTGGATTTCCTGCATACAAATCCTATGTGAAGAGTGAACTCCTAGGC…	AF_Unigene_DN30946_c0_g1:2-925(+)	924	1.01543e-43	Q9UP65	RecName: Full=Cytosolic phospholipase A2 gamma; Short=cPLA2-gamma; AltName: Full=Phospholipase A2 group IVC; Flags: Precursor	32.3353
AF_ORF_10499	ATGTCGTACGTTCCAGCTCAGGGATACTATCCATTGTACAACCCACCTATCCCCTGCAGAAGTCCCGTCTATGGCGGCCTACGCCCTGGGATGGCTATTTACATTACCGGCATGGTTCCTCATCACGCAAACACTTTCGCTGTAAATTTGGGTTGTGGTCAGCACGATGGCACAGATGTTGCATTGCATTTTAATCCCCGCTTCCAGGGAAAGGACAGAGTGATCTTCAACTCCTTCCAGTCCGGTTCCTGGGGAAGTGAGGAGAAAAGAAAAGATGGCTTCCCTTTCCACAAAGGAGGTCATTTCGAGATGAATATTTTGGTCAACCCTGGAGGCTACCAGATAATTGTGAACGGAGCTCCATTCTATGAGTTTCGCCACAGGATACCTATGGAACGA…	AF_Unigene_DN30948_c1_g1:244-1209(-)	966	7.48248e-98	Q8K419	RecName: Full=Galectin-4; Short=Gal-4; AltName: Full=Lactose-binding lectin 4	50.4532
AF_ORF_1050	TCACACAGCACAAAACACATCTTAGCACACATCAGAACACAGCACATACCACACTTCACAACACTGCACACAGCACAACACTGCACACAACACTACACACAGCATAACACTACACACAGCACACATCACAGAGCACAATACATCACACATCATAACACAGCACAACTCTGCACACAACACAGCACACATAACACAACAAAGCACAACACTACACACAGCAGAACACTGCTAATAGCACACATGACAACACTGCACACAACACAACTCTGCACACAACACTGCACACAGCACACAACAGAACAGGAC	AF_Unigene_DN3188_c0_g1:1-306(-)	306		not available	not available
AF_ORF_10500	GACTTTGAGTTGGATGCAAGTATATTAAATGTTGGTATGATTGTTGGCTACCTTGGCTCTATCGAACTTCCTTCAACAAGTTCCAACCTTGAATATGACAGTTTGCAGGCTATCCGCGGGTGTATGAGACGCCTGAGAGCTGAGCAAAAAATACATTCCTTGGTCCTCATGAAAATCATGCATGACAACATCCAGCTGTGCAACGATAAAGTTGGTATTATTGCTGTGTACCCAGCTGACAAACTGGCATTTAGTGCCGTGTGTCCTGATGACAAAAGGTTTTTTGGACTTGTCACCATGCAGAATATTGATGATCAAAGCTTGGCACAAGATGAT	AF_Unigene_DN30910_c0_g1:2-337(+)	336	6.0891e-59	O14924	RecName: Full=Regulator of G-protein signaling 12; Short=RGS12	83.0357
AF_ORF_10501	GGACTTAAACCTGGGGATCAAATTTGTGCAGTCAATGAAATTAATGTAAAAAAGGCATCTCATGAAGATGTGGTCAAATTGATTGGAAAATGTTCTGGTGTTCTTCATATGGTCATTTCAGAAGGAGCCCGTCACATGGATCTATGCTCTAGCGATGAGGAAATTGCCTATTATGAGGGTAAGACTTGCTTGAAACCAAGGCTTGACTCAAAAGCCATGGGCATAAACCGAGCACAGAGAGTTGTGGAAGAGATGCAGTCTGGAGGAATATTCAACATGATATTTGAAAACCCAGTACCTGGTGGTAAAACAGACAACCATGCACCAAAACAGAGGTCAAGATCAATGTCCGCTTCACATTATGAAATGAGAAGGGAGAGAACCAAACACAGTATGGAT…	AF_Unigene_DN30910_c1_g1:2-469(+)	468	1.36869e-52	O14924	RecName: Full=Regulator of G-protein signaling 12; Short=RGS12	62.2642
AF_ORF_10502	GTGAACGTCTTCCCCAAGATGTCTCCAGTGGGGTCTCTTATAGCCCTGCTCCTACTTTTTACCTCTTCACTAGCTCAAGACAAGGCTGTCCAACCTGAGGCTCGATGTGGAGCCAGCTTTTCAGAGACCTACAAACCTGTCCAGATCCAAGCTGCCCAAGACATGGACTGTACCTGGAGCATAGTGAGACCGGCCAATGAGACCACCAGAGTAATCTTCTCTGTGCTTGAGTTGAATCCATCTGCAGACTGTTCACAGGAGAACATAACTATACTGAATGAGGATTTTGGAGAGCTGGGAGTGTTGTGCCCAAACTCTCCTGGCATTGCTGCCTTTGAATCCCCAGGCAATGTGTATGTCAGGGTGTTTACTAACTCCGATGCTCTTACAAGGAATGCA…	AF_Unigene_DN30912_c0_g1:171-1952(-)	1782	1.51979e-163	Q86UP6	RecName: Full=CUB and zona pellucida-like domain-containing protein 1; Short=CUB and ZP domain-containing protein 1; AltName: Full=Transmembrane protein UO-44; Flags: Precursor	41.9966
AF_ORF_10504	GTTTTAGCACTTTCCACAATGAAATTCAATCCACACGTTTCATCCAGTGCCCGTAAATCTCGCGCTAGGCACTTCAATGCTCCATCACACATTAGACGTGTTATTATGTCAGCTCCACTTTCAAAGGAACTTCGTGAAAAATATGGAGTTCGTTCCTGCCCAATTAGAGTCGATGATGAAGTTACAGTTGCAACTGGACGTGCTAAAGGAAACTCTGGACGTGTTGTCAAATGCTACCGTAAAAAATTTGTTATTCACATCGACAAAGTTCAACGTGAAAAGGCTAATGGAACAACCGTCAACATCGGAATTCACCCATCAAATGTTATTATCACAAAACTTAAGTTGAATGACGACAGACGTAAAACATTAGAACGTAAAGCAGAAGGACGTAAGGCC…	AF_Unigene_DN30920_c0_g1:2-433(+)	432	2.53973e-64	Q19869	RecName: Full=60S ribosomal protein L26	78.7879
AF_ORF_10505	ATGCCTGACCATGACAGCGCAGCCCTCTTAAGCAGGCAGACCAAGAGAAGAAGAGTTGACATTGGAGTGAAAAGGACTGTAGGGACAGCATCTGCATTTTTTGCTAAAGCAAGAGCATCATTTTTCAGTGCCATGAATCCCCAAGGTTCCGAGCAGGATGTTGAGTATTCAGTGGTGCAGCATGCAGATGGGGAAAAGTCAAATGTACTCCGCAAGCTGCTGAAGAGGGCGAACTCCTACGAAGATGCCATGATGCCTTTTCCAGGAGCGACCATCATTTCCCAGCTGTTGAAAAATAACATGAACAAAAATGGTGGCGTTGAGCCTGGTTTCTCAGCCAGTGGGCTCTCCAGCACAGGCTCTGAGATACATCAGGAGGATGTATGCAGCAACTCTTCA…	AF_Unigene_DN30929_c0_g1:283-2496(+)	2214	0	P48437	RecName: Full=Prospero homeobox protein 1; AltName: Full=Homeobox prospero-like protein PROX1; Short=PROX-1	89.4309
AF_ORF_1051	GAGAAGGTGGGCGTGTCGCTGTGTCATCTCTGTCCTTCCTCTACGCTCACACAGCGGGTTGCTCTCACTTGTATCTGGGTTGTGCCAGCAGCTGTCAGCGCAGAGCCCGGCTGTCCTCCCTCCGCCATGCCCAGATACGAGATGGCTCTGATTCTGAAGGCCATGCAGAGGCCTGAAACAGTATCTACTTTGAAACGTACATTGGAAGCTCTGTTTGAAAAAGGAGCTATTGTTCGAAACCTGGAGAGCCTTGGGGAGAAGAACCTTCCATACAAGATATCCAAGCATAACCAGCGTCATTCCCGGGGAGGGTACTTTTTAGTTGACTTCTATGCTCCACCCACCCTCATTCCCAGCATGTTGGATCATCTAAGTCGTGACATTGATGTCATCAGGCCT…	AF_Unigene_DN3245_c0_g1:3-506(+)	504	2.68221e-53	P82931	RecName: Full=28S ribosomal protein S6, mitochondrial; Short=MRP-S6; Short=S6mt	63.2
AF_ORF_10510	ATCAAGAACCATCTCACCCAGCCTGATGGAGACAGCATTGTTTTGAACCTGGAGGAACCACCAGCATTGCGCAGACAGCTGGTAACAAAGTGTCGGGGGAGCAGGAAAGATGCCGCAGTTGTTTCACCACAGATGAATTGGAATAAGAAAAAAACTGAAAAGAAAGGACCCCATGAGGTGTTTGTGGAGCTAAATGAGCTGGTGTGCGATGGGGTGCAGGAGATGCAGTGGAAGGAGACAGCTCGCTGGATAAAATTTGAAGAAGATGTTGAGCAAGAGACATCTCGATGGGGCAAACCTCACGTAGCCTCTCTGTCCTTCCGTAGCTTGCTGGAACTCAGGAAAACAATCGCACACGGAGCCGTCCTTCTAGACCTGGACCAGACTACTATGCTGGGA…	AF_Unigene_DN30944_c1_g1:2-844(-)	843	2.25984e-88	O18917	RecName: Full=Anion exchange protein 3; Short=AE 3; Short=Anion exchanger 3; AltName: Full=Anion exchanger 3 brain isoform; AltName: Full=Neuronal band 3-like protein; AltName: Full=Solute carrier family 4 member 3	60.7143
AF_ORF_10512	TTTCTCTTTGTCTTGCTTGGACCCACCCAATCTAACATGGATTACCATGAGATTGGGCGTTCAATCTCTACACTTATGTCAGATAAGGTTTTCCATGAAGCTGCATACATGGCAGCAGAACGTCAAGACCTTCTAAATGCCATCAATGAGTTCCTGGATTGTAGTATGGTGCTTCCTCCATGTGAGGTTCAGGGGAAAGATCTGCTGCGTACTATTGCCACCTTCCAGAAAGACTTACTGAGGAAAAGGAGAGAGCGTGAACAGAGACGCTCTGCGAGGGAAAACACCACGCCCAAAGCAAAAGACAAAGAGACAGATGTAACAAAGCCAGGGGATGATGAGGAAGAGGAGGATGATGATGATCAGGAAAGCGATATAGACCCACTGGAGCGTTCAGGA…	AF_Unigene_DN30944_c2_g1:121-1722(-)	1602	0	P04920	RecName: Full=Anion exchange protein 2; Short=AE 2; Short=Anion exchanger 2; AltName: Full=Non-erythroid band 3-like protein; Short=BND3L; AltName: Full=Solute carrier family 4 member 2	71.1397
AF_ORF_10513	ATGCCACATGACGATAGCAATAAATGTAAAGAGGAGGGTGGTAAAAATCAGCAAAACGTTATGGCTCCAACCCTCAATTTTTACACCAACCCCTGGATGTGGTCAAAGTGCAGCCGGAAGTATATAACGCAGTTTCTGGACACAGGATATGGGGAATGTCTTCTTGATGAACCAGTCTCAAGAGCGTACTCTTTACCTCAACAAATGCCTGGTGTCCTATACAATGTCAACAAGCAATGTGAGTTAATATTTGGGCCGGGATCGCAAGTTTGCCCATATATGCAAATGCAGTGCCGGAGACTGTGGTGCATTAATATGGAGGGGCCACACAAGGGCTGCCGAACGCAGCACACGCCATGGGCGGACGGGACGGAATGTGAGCCGGGAAAGTACTGCAAG…	AF_Unigene_DN30939_c0_g1:3-716(-)	714	8.95066e-142	Q9P2N4	RecName: Full=A disintegrin and metalloproteinase with thrombospondin motifs 9; Short=ADAM-TS 9; Short=ADAM-TS9; Short=ADAMTS-9; Flags: Precursor	86.1345
AF_ORF_10514	AGCCTGTGTTCTGGAATGCTCGGCACTTTCAAGTCTCAGGATGGGGACTACTTTGTGGAGCCTTTACTGACAGAGGATGATGATGAAGAGGAGCACAACAAGCCACATATAGTATATAGACACATCACACCTCAGCAAAATGCATCAAGGGAAAAAAAGACTTGTGACACAACAGGTCAAAAACAAAGTAGAGTCAAACAGAGGAAAAGGGGAACTCTAAAGGAACAAGAAAACATGTTTTCAGAAAGGCAGACCATGAGAGAAGGGTTGTTAGGAGACCAGGATCCCTCATTTGATCACGCTGATAAGATCAATGGAACACAAAGTCACAGAAGAACAAAGCGTTTTTTGTCCTATCCTCGTTATGTTGAAGTGATGGTGGTTGCTGACAACAGAATG…	AF_Unigene_DN30939_c0_g1:830-1528(-)	699	4.9366e-69	Q9P2N4	RecName: Full=A disintegrin and metalloproteinase with thrombospondin motifs 9; Short=ADAM-TS 9; Short=ADAM-TS9; Short=ADAMTS-9; Flags: Precursor	58.1498
AF_ORF_10516	GGAATTCTAATGAAGGATCGCTGTAAACTGTTTTGCCGCGTGGCGGGGAGCACAGCTTATTATCAGCTCAGGGACAGAGTAGTTGATGGAACGTCGTGCGGACCAGACACAAATGACATCTGTGTGCAAGGACTTTGTCGGCAAGCTGGTTGTGATCACGTCCTAAACTCAAAAGCCAGAAGAGATAAGTGTGGAGTTTGTGGTGGAGACAATTCATCCTGTAAGACCATAGCTGGAACGTATAATATAGTACATTATGGCTACAATAACGTAGTGCGTATTCCGGCCGGTGCTACCAACATCGATGTGCGGCAGCACAGCTACTCAGGAAAACCGGAAGATGATAACTACCTTGCTTTGTCAAACAGCCGTGGTGAATTCCTTCTTAACGGAGACTTT…	AF_Unigene_DN30939_c1_g1:3-641(+)	639	2.76132e-123	Q9P2N4	RecName: Full=A disintegrin and metalloproteinase with thrombospondin motifs 9; Short=ADAM-TS 9; Short=ADAM-TS9; Short=ADAMTS-9; Flags: Precursor	83.5681
AF_ORF_10518	ATGTCCAGGCCGGTGAGGAACAGAAAAGTGGTTGATTATTCACAGTTTCAAGATTCTGATGATGAAGACTATGGAAGAGATTCTGGTCCACCAGCCAAAAAATCTCGGGCATCAACAAGAGAGACTAAAGAAAAAAGGCGACCCGGAAAAAACTCACAAGAAGATAGTGAAGAATCTGATGAAAAGGAAGTGAAGAAAACCAAAAAAGAAGAGGGTAATTCAGGAGAGGAAGACTTTGGCAGTGATGATGACTTGGCAGCTGGAGATGGAAAAGCTGACAGTGACTATGAAAGTCCAAAAAAAAACAAAAAGGGCAAAAAAACTACACCAGATAAGAAGCGGTCTTCCAAACCTCGGAAAAGATCTGCTGCAGATGACAGTGATGATGAAAAGCAGCAA…	AF_Unigene_DN30931_c0_g2:484-1368(+)	885	3.78706e-20	Q80XU3	RecName: Full=Nuclear ubiquitous casein and cyclin-dependent kinase substrate 1; AltName: Full=JC7	83.6364
AF_ORF_10519	GTACAGCTCTACGGAGAGAAGTCGTGGATGAAAATCGCAACAAAATTGGGAAACAGGAGTGACGTTCAATGCAGGTACCACTTCCAGCAGTTACAAAGAGCCGGGACTGTCTCAGCGTCTTCGAACAACACAACATCTGTCGAAAGCCCAGATACAGACCACCAAAAAAGTCTTACCAATTCCACTAATCTTTCACAGCAACAACAACAGAGCAGCAGCCCCAAAATGCATACAACAAACTCTACCCCAATCCCAGCCGTCCAAACAACAACAGCAGCAACAACCACAACAACAACAACTGGAGGATCATATCACAATGCCACCCCGTTTCCGGAATTGGTCTTGTCAGAGCCAACCAAACAGGTCCAATTCTATCAACAACAGCAACATTAT	AF_Unigene_DN30941_c1_g1:1-393(+)	393	0.0219547	Q9P6H9	RecName: Full=DNA-binding protein reb1	52.381
AF_ORF_10520	ATGAGGGAGTACAAAGTGGTGGTGTTGGGCAGCGGAGGGGTTGGGAAGTCAGCCTTGACTGTACAGTTTGTTACAGGCACTTTTATTGAGAAGTATGACCCCACTATTGAGGATTTCTACCGCAAGGAGATTGAAGTGGACTCTTCACCATCCGTACTGGAGATCCTGGATACAGCTGGCACAGAGCAGTTTGCCTCCATGAGGGATTTATACATTAAGAATGGGCAGGGCTTTATCTTAGTGTATAGCTTGGTGAATCAGCAGTCATTCCAGGATATCAAGCCAATGCGGGACCAAATAGTCAGAGTGAAGCGATACGAGAAGGTACCCCTTATTTTGGTCGGGAACAAGGTTGACCTGGAGTCTGAGCGAGAAGTCATGTCTACAGAAGGCCGCTCT…	AF_Unigene_DN30953_c0_g1:298-849(+)	552	5.1012e-113	Q8BU31	RecName: Full=Ras-related protein Rap-2c; Flags: Precursor >gi|47117343|sp|Q9Y3L5.1|RAP2C_HUMAN RecName: Full=Ras-related protein Rap-2c; Flags: Precursor >gi|122132271|sp|Q08DI5.1|RAP2C_BOVIN RecName: Full=Ras-related protein Rap-2c; Flags: Precursor	96.1749
AF_ORF_10521	AGAAAAGAAGCTGAAGCTCATGCAAATCTTGGCATGGTAGAAGAAGAACATGGTCAGTTGGAGAAAGCTGCTGGGCATTATGAGGCATTCTATCATCTGACAGCAGGCCAGTTATGGAAGGATGAGACAGGACGCACTCAAAACTCACTGGCCTGTGAGAATCTCTGGAGAATATACACGCTGCTATCAGACAAAATGCTGGAGAACAGAGAATGGCAACAGGCCATCAAAACTCTAATAAAAGCACTTGATATGGCAAAAGAAGCTCATGATAAAAAATTGGAAGGAGGAGCATCTTATAGACTGGGGATGGCACATATTTTATCTGGAAGTCCCCAGACTGCTATGAAATTTCTAAATACGTATTTGGAAATCTCCAAAGAGCTTGGAGATAATGTT…	AF_Unigene_DN30945_c0_g1:3-944(+)	942	8.8858e-142	Q32NR4	RecName: Full=Tetratricopeptide repeat protein 29; Short=TPR repeat protein 29	72.7273
AF_ORF_10522	ATGAGCATATTACCAGCTATGCCGAGACATGGCCTCCAGGGGTTACCCAGCCTCGTGCCAGCAAAGTCAGTGATCTCATCACCTAAAAAACGCCCAAATATAAGGGTTCACCTGATCAGAGACAGCAGTGTCAAAGATCATCATTACCCCAGCAATATTAAAGAGCTGTCTAAGGAGGAAACGGCTATCTATCAGAATTCGTTCAAGCACAGCATCTGCATAGAAATGCTACGCCAAGGCTATCACAAGTCTTTCTCAGAACTCTTTGCTCTGATCCAGAAGTGGAATGCCTTAAGGGATGCTGGAGGGCCTGGGTCAGCCATATGGCAACAAAAACCCTTGGAGGAGCAGCACGAGAAACTGGATCAACTTCAACACTTCCTGACCAGGGCTGAGGCA…	AF_Unigene_DN30945_c1_g1:67-627(+)	561	1.80942e-96	Q32NR4	RecName: Full=Tetratricopeptide repeat protein 29; Short=TPR repeat protein 29	73.2984
AF_ORF_10523	ATGGCCTCTGAGGAAGTCACAGAACCTCAACAGGAGGAAGAGAAGATACTTCCAGCAGCTGTCCGAGCTAAAATAGAGCGTAATAGACAAAGGGCACTGATGTTAAGACAAGCTCGGCTAGCCTGCAGGCCTTACCCAACTGGTGAAGGAATGTCAACTGTGAAGCCTCCTTCAAGGATTGTTGATTCGGGTGGAGGATTCTTTATAGAAGAAGAGCAAACTGAAGAAAAGCCAGTAGAAAATGTGGTTCATCAACCAGGTCCTGTGCTGGAATTTGATTATTTAATTTGTGAGGAGTGCGGCAAAGATTTTATGGATTCTTACTTGAGCAATCATTTTGACTTGGCTGTATGTGATGCATGCAGGGATTCAGAAGAAAAGCACAAGCTTATAACAAGG…	AF_Unigene_DN30961_c0_g1:57-854(-)	798	3.44795e-133	P27088	RecName: Full=DNA repair protein complementing XP-A cells homolog; AltName: Full=Xeroderma pigmentosum group A-complementing protein homolog	85.259
AF_ORF_10524	ATGGCTTATGACACAAGAGACCCCATGCAGCTTGCGCAAATCATATCAACCAATATCCAGAAGATAACACAGAGCACATCTGAAATACAGAGGATAGTAAATCAACTTGGAACTGTACAAGATACTGCAGAGCTTCGCTATCAATTACAGCAGAAGATACAGTTTGTAAATAAACTTGCTAAGGACACAGATGTTTGCCTCAAGAACTTTACATCTCTTCCTGCAGACAATGATCAGCGACAGAGAAAACTGCAGAAAGACAGACTCTTGAACGAGTTCTCCTCTGCACTGACCAACTTTCAGAAAATTCAGAGACAAGCTGCAGAAAAGGAGAAAGAGTTTGTGGCCAGAGTCCGTGCAGGTTCCAGAGTATCTGGTGGTGGAGGAGATGATGGTTTC…	AF_Unigene_DN30963_c0_g1:358-1128(-)	771	7.02297e-82	Q3ZBT5	RecName: Full=Syntaxin-7	69.6035
AF_ORF_10525	GGTGCACACCGAAAAATGGAGAGGAGTCACCGACCTTGTCCAGGCTGGGGAAGCCAGTGCCTGGCCTTATTGAGCATTGTGATTATCACTGCACAAGCAGCTCACAAATCTGAGGCTGGCAGTGACTCCTCAGCTGCCCTCATCAATCACTCCTCCATGCTCATCCAACGCCTGCAAGAATTACTGCAGTATGGAAACTCCACCGACACCACCCTACGAATCCGCACTGCTAGCTCCGATGAGGTGAAAGTTATCCAAACCCACCAGCTGCTCCTAAGCCTACAAAGTGAGATCTTTGAAGGACTCTTAGCTAACCAGAGCGTGGTGACCCTGCAGGAGCCTGCTGACTGCGCAATGCTGTTTGAGAAATTCATAAGGTATTTTTATTGTGGGGAAATA…	AF_Unigene_DN30954_c0_g1:2-1459(+)	1458	0	Q6GLJ1	RecName: Full=BTB/POZ domain-containing protein 17; Flags: Precursor	82.5991
AF_ORF_10526	ATGTTCCCCCACCCCCTTTATCAGCTCCCTAAACAATTTCAGATGGGTTCCGGGGGCCCCTATAGCAGTGGTTCCCCCACCTTGAGACGGATCCCATCTCATCCAGTGTCCCGGCCCAGGACACACAGCACAGTCCTGCCCTCCATGCTGATGTTTGGGGTGATTGTGGCATCTTGTGGGTTACTGCTGATGATTGAGAGGGGGATCCTGGCCGATGTGAAGACCCCTTTCCCCCGGGGGGACCTTGCATGGAGATCACATAGCCGAAGCGAGGTACAAAGTGGGGAGCATATGGACTATGAGATCCTGCGGGACATTCAGAACCGGACGCTGAGCGCTGTGTGCGGCCAGAAGAACATGCCCCACAGTCCCTGGGATCTGACCAGTGGCCAGCGCCGG…	AF_Unigene_DN30966_c0_g1:261-1382(+)	1122	7.87342e-157	Q805E5	RecName: Full=Carbohydrate sulfotransferase 14; AltName: Full=Dermatan 4-sulfotransferase 1; Short=D4ST-1; Short=zD4ST-1	66.6667
AF_ORF_10528	ATGTCTTTTCGGGATTTCCAAACCGTTGTTAAAGGAGAAGCTTCTGAAACTGATGATGAAGAGGAGATGTATGTGACGTCGGTTCCAGCCAGTACCTTGTCTTCTGCTTGCGGTGTAAAAATCCAAGGGGAGGCTTCAGAGACAGATGATGAGGAAGAGGACAGTGTTAAGGACAGAACTGACATACATTCCAAGAGGCTGGAAAAGGAGCTTCCTCCACTGGTAGTGATCAGAAACGAGGGAGAGAGCTCTCCTGTTGCTTTAGAAGAGAAGCCACTTGTAAATATACAGCAGGCAGGCCGTTACAGCACTTTATTACAGCAGAAACTTCTTGAAAGTAACGCACGTTTGTATCATGATGTCAATAACACTGTACGACAGGTCTATCATACAACTACT…	AF_Unigene_DN30970_c0_g1:578-1135(-)	558	1.25156e-19	Q6QNY0	RecName: Full=Biogenesis of lysosome-related organelles complex 1 subunit 3; Short=BLOC-1 subunit 3	47.3684
AF_ORF_10529	ATGTCTAGTGAGGAGAGCTACCTGGCCATTCTGCGCTATTTGACTAATGAGCGGGAGCCCTATGCCCCGGGCACCGAGGGGAATGTCAAACGAAAAATCCGGAAGGCGGCCGCCTGTTATGTGGTGAGGAATGGCACCCTGCACTATCAGCGCCGGCACCGGGACAAGGAGCGCTTCACCGAGCTTGAGGTGGTGCTGCAACCCGACCGCAGGAAGGGGCTCATAAAGGAGGCGCACATCGGGGAGGGAGGACTGCACCGCACCCGGCTCCAGACATGGCACCTCCTGTCCAATCGCTACTGGTGGAGAGGAATTTTAAAAGAAATGAAAGATTACATCAAAAAGTGCAACAAATGCCAGGAGAAAGTGGACCGATCACGCTTGACATACGACGCGTCT…	AF_Unigene_DN30968_c0_g1:343-3723(+)	3381	0	G5E8B9	RecName: Full=Zinc finger and BTB domain-containing protein 11	68.883
AF_ORF_1053	CCTGCAGCCGATATCCAATATGGCCGCCGCTATCCATGTGGTCTGAAGTTGTGGCGCCGACTCTGGATGGTTTGCGGGGAGAGAGCCAACTGTTTTTTCTCTCTCCCTCCACCAGGTCACTCTCTGCCAGCAAGCCCCACTAATCCGTGGCGAAATGATGCCTATCAAAGCGATGTTGAATGCTGGAACGATGCTATAACAGGGAGCCCGTTTAAAATGCGGCCGATCCGCATTGCTCTGCCCCTGGAGGTTGTGCCTTTGCTTTTTATAGGGTCTGGGTGGTACATTTACCATGTGATGCAGGTATCCAGCAGAACATCTATCAGGCTGACAGCACCAAAGGTAGCTCCT	AF_Unigene_DN3268_c0_g1:3-353(-)	351	0.151289	Q86UF2	RecName: Full=cTAGE family member 6; Short=Protein cTAGE-6	43.3333
AF_ORF_10532	ATGGCCATCTTTACCCCCACCAACCAGATTCGTCTGACCAATGTGGCGGTCGTGCGGATGAAGAAGGGAGGGAAGAGGTTTGAGATCGCCTGCTACAAGAATAAGGTTATGGGCTGGCGCAGTGGGGTCGAGAAAGATATAGATGAAGTATTGCAGACACACTCTGTATTCATGAATGTATCTAAAGGTCAGGTCGCCAAGAAAGAGGACCTGGTCAAAGCATTTGGAACAGAGGATCAGACAGAAATCTGCAAACAGATTTTGTCAAAGGGGGAGCTTCAAGTCTCTGAAAAAGAGCGGAGCACGCAGCTGGAACAAATGTTTCGGGACATTGCGACCATTGTGGCTGAAAAATGTGTTAATCCAGACACAAAGAGGCCATATACTGTGAACCTCATT…	AF_Unigene_DN30974_c0_g1:109-861(+)	753	2.9382e-160	Q6DIT8	RecName: Full=Ribosome maturation protein SBDS; AltName: Full=Shwachman-Bodian-Diamond syndrome protein homolog	93.6
AF_ORF_10533	ATGTTTACGTCAAAGCTGCTCACACTTGTCATGGTTGTCCAGCCCCCGAGGATTCTGTTGGGCATGAAGAAACGTGGTTTTGGTGTTGGCCGGTGGAATGGGTTTGGTGGCAAAGTGCAGACTGGAGAGACCATTGAACAAGCTGCAAAAAGAGAACTCTGGGAAGAAAGTGGCCTGACTGTAGACACATTGCAGAAAGTCGGTGAAATCAAATTTGAGTTTGTAGGCAGTACTGAGATTTTGCATGTCCATATATTCCGAACAGATTCCTATAACGGAGAACCAGTTGAAAGTGAAGAAATGCGACCCCAGTGGTTTCCCTTGGAGAACATCCCCTATGACTGCATGTGGCCAGATGATGTCATTTGGTTGCCTCTTCTGCTGCAGAAGAAAAAATTT…	AF_Unigene_DN30980_c0_g1:1-444(-)	444	2.20135e-61	F1P963	RecName: Full=7,8-dihydro-8-oxoguanine triphosphatase; AltName: Full=2-hydroxy-dATP diphosphatase; AltName: Full=8-oxo-dGTPase; AltName: Full=Nucleoside diphosphate-linked moiety X motif 1; Short=Nudix motif 1; Flags: Precursor	72.2973
AF_ORF_10535	AGGGGCTTCCCACCAAGTACTAAGTCATCTTTTGCGAGGAGATCAAATACCTATTTCACTCAACACAATGCAAATCAAGCTCTGACTTCCGAGCACTGGGTGTCCGAGGGTTCCATGGCTGCCGCTCTGTCTCTCACACCCACAATAAACCCACCACCACAACTACAGACCGGTCACCTCCCTGTCAGAGGGCAAACCCACAAAATCAACAGGGGACCAAACACTTCATTCCCCTCACTGTATACATACGGAAAGTGCAACACATGGCATGTGTTTCATAGCAAGCCATTAGTCTGTTCTATTTGTAGGTAG	AF_Unigene_DN30979_c1_g1:615-926(-)	312	2.34357	Q1LTT0	RecName: Full=Glycerol-3-phosphate dehydrogenase [NAD(P)+]; AltName: Full=NAD(P)H-dependent glycerol-3-phosphate dehydrogenase	47.619
AF_ORF_10536	ATGGGATTGTTCTGCTGGACTGGATGCTTTGCTATCTGCCTTCAGTTGCTGCTAGGAACAGCTCTGAGCAATGTACCCACATGCAATGAGGGTGATTATCACTATGAATATACAGAATGTGACAGCACTGGATCAAGATGGCGAGTTGCTGTACCAAACCAAGGGAAGTCTTGTGCTGGGCTGCCAGATCCAGTTAAAGGAAAAGACTGCACATTTTCATGTGATTCGGGGCAATTCTTGGACATTAAGACTCAGGCATGCACTGAATGTGCCGCAGGAAAATACTCCCTTGGAACTGGAATTAAATTTGATGAATGGGATGAGATGCCATCAGGATTTTCCAATGTGGCTACATTTATGGAGACGACTGCTGACTTCTCTGGAAGCAAACCTGACAGC…	AF_Unigene_DN30972_c0_g2:3931-6918(-)	2988	0	A8MWY0	RecName: Full=UPF0577 protein KIAA1324-like; AltName: Full=Estrogen-induced gene 121-like protein; Short=hEIG121L; Flags: Precursor	77.8999
AF_ORF_10540	GACGGAAAAAAGGGGAAAGAGGAGTTGTGGCTCCATCGGTTGATCCCACGTACGTTTGGGAACTGGCTACAGGCCTTTTCCATTTTGGCTAGTGTGGTGGGTGAAAAGGCGCCCGAGCATTGCTCGGCTTTTTTTGGATATTTGGAGGGTATCAGTGAAGCATACTGGGTGTATGGGGGACAGGCCTGGTTAAAATATGACGAACAATTTAGGCAAACCATGGCGATTCGTCCGAAACTGAGATGGGACCATAAGGACATTGGACTTTGGATGTGTTTGATGATGTCAGTGAAGGTGAGTATTCAGCCCTTTCTTGGGAGTGCTGGAAACCAGAACACCTCTGTTTTTTTGGCTCTACAAAGAAAGGGGACGTGCTGGCAGTTTATTAAAGTGGGGTGT…	AF_Unigene_DN30982_c1_g1:2-454(+)	453	6.09487	B8F5E2	RecName: Full=Isoleucine--tRNA ligase; AltName: Full=Isoleucyl-tRNA synthetase; Short=IleRS	32.6087
AF_ORF_10543	GTATTCTTTGAGCACAATATTCTTTCCCAGTCAAAGTCAAACGCCGCCCTTAATAATGGAAAACTTGCTCTCTTAAAATTGAATGGTTTTAGGTTTCCTGATTTTGCTTTCTGTTTACAGCTTACATTAAATGAAGTCATATTATGGTCACTGCTCCCAGATGTCCAGTTAACATATGATACAATAACTGTTCAGTACAGTACCTCTCTTGCTACTGTTTACAACCCTACCTTCTACCCTATTTCAGTTCCTGATTTGTTCATGACTGTCTGTGATGTACCAGATATCACAACTCGATATCAAATTGTTTGA	AF_Unigene_DN30992_c1_g1:135-446(-)	312	1.11219	B2STN6	RecName: Full=Putative pterin-4-alpha-carbinolamine dehydratase; Short=PHS; AltName: Full=4-alpha-hydroxy-tetrahydropterin dehydratase; AltName: Full=Pterin carbinolamine dehydratase; Short=PCD	36.3636
AF_ORF_10544	ATGGCATCGTGCAGTACCAGCAGTGAGGAGGATCGCAGCCTCCGTGAGTGTGAGCAATATGTACACAAACACAACATCCAGCAACTTCTTAAAGATTGCATTGTACAGCTGTGCACAGCTCGCCCTGACCGACCAATGGCCTTCCTTCGAGAATACTTTGAGCGGCTGGAGAAGGAGGAGGCCAAGCAGACCTTACACCAGCAGAAATCTGGCTCCCGCTCGGACTCCCGTGAGGATGAGATCTCTCCACCCCCACCAATGAACCCTGTGGTGAAGGGTCGCAGACGTCGTGGAGCAATCAGCGCTGAGGTCTACACGGAGGAGGATGCTGCTTCATATGTTCGCAAGGTCATCCCTAAAGACTACAAGACTATGGCTGCTTTGGCTAAGGCTATTGAG…	AF_Unigene_DN30985_c0_g1:153-1298(+)	1146	0	P00514	RecName: Full=cAMP-dependent protein kinase type I-alpha regulatory subunit; Contains: RecName: Full=cAMP-dependent protein kinase type I-alpha regulatory subunit, N-terminally processed	96.7123
AF_ORF_10545	ATGGCTCCCAGTGCCCGAGTCATGAAGCTTGGCCGCCGCTACAAGTACCTGGCTGCCGCCGCGCTGGCTTTGCTGCTGGTCCAGGGCCTGGTGGTGTGGAGCTTCAGCGTTTTGGAAGAGGAAGAGGCTGACCTGAACATTCAGCAAAGGAAAAGTAGAAGCCCAGATAAAGCGGAGCACTCCAAGGACCCTGGTAATTCTGCAGCTCGCAGGTCTTGGAAATCAAGAGGAAAGGCAGGGAGGTCGGGCAATGAGGTGGCCAGAGTGGCAAGAGAAACCAATCCAAGGTCCAAGCTGAGCACCCATCTCCGTGTCCCCCAGGACACCTGGCACAACCAAACCAGAGATGGCGACACCGGAAGTGTGGAAGGACCCCACCCCACAGATCGAGTTTTCACC…	AF_Unigene_DN30994_c0_g1:933-3437(-)	2505	0	Q9EPL0	RecName: Full=Xylosyltransferase 2; AltName: Full=Peptide O-xylosyltransferase 2; AltName: Full=Xylosyltransferase II	64.0878
AF_ORF_10549	AAACTCCCTCATTTCTACCTGCTTGGATTACTTATCAGCAGTGGGCAAGCTATATTGCAAGTCTCAATTTCTCTCAGCAAAGTCGAAATCAGTGTGGGGCAGTCCAAGTATTTTACATGTACAGTCTTGGGTGAGCCTGAAACAATAGATTGGTATAGTCCACAAGGAGAGAAGATAACTTCCAACCAGAGAGTTGTGGTGCAAAGGGAAGGCATCCGGTCATGGTTAACAATTTATAACGCAAATATAGATGATGCTGGAATTTACCGGTGTCAAGCAATCGATTCAAAAGGTCATATTCAAGAATCTACAGTTGTTCTGGAAATCTATCAGAAACTGACATTTGAAGATGTCAGGTCACCTCAAGAATTTAGAAAGGGGGAAGACGCCGAGGTTGTC…	AF_Unigene_DN31003_c1_g1:2-706(+)	705	2.52291e-112	O15394	RecName: Full=Neural cell adhesion molecule 2; Short=N-CAM-2; Short=NCAM-2; Flags: Precursor	76.3393
AF_ORF_1055	ATGGAAATGTGCTTTTCTGTAAGTCAGAGGGGCCCTGCAATGACACAGGAGGGGCCCTGCACTGGCACATCCCTGGTCCATGAAGCCGGGGTGACACTTTGCTGTAATACACTGCAATGTGCGGCCATAACTGTGAGGGTCTCTCAGGATGTTACCCTGCTTTGTCCCGGGCCCCACCAGTCCCAGACACGGAGTTCGGGGCCCCACTGCTACCCAGGCAAAGGTGATTGTGGAAACATTGGAAACCTGTCAGGCATTTATTGGTGTCCCCACTCAGGTGATTCACTCTTTCTGTGCCCTGGTGTCACCACTGTCAGAGGACAATGCAATGGGGACATCTGCAATATTTTAGAACTTCCTGTTGTGTCCCCAGCACAGGAAGTGAAGGGAGTGTGGCCC…	AF_Unigene_DN3291_c0_g1:195-596(-)	402	3.95678	Q9Z179	RecName: Full=SHC SH2 domain-binding protein 1; AltName: Full=Protein expressed in activated lymphocytes; Short=mPAL; AltName: Full=SHC-binding protein	43.2432
AF_ORF_10550	CGAGTGGTGGGCGGGCCGGTCGTCATGGCGTCGGTACGGATGTTGTTGTGGAGAGCAGGGCGCGTAGTGTCGCAGAGCCGGCGCCTGTGTAGTGACAGTGGGGCTGGAGGAAGCTCTCAAATAGATACGACAACAAAGAAATTCCCAAGAATTTACACAAAAACTGGAGATAAAGGCTTCTCCAGCACATACACAGGAGAAAGGAGACCCAAGGATGACTTAGTGTTTGAAGCACTGGGAGCTACTGATGAATTGAGCTCAGCTATCGGACTGGCCAGAGAATTTTGTCTGGATGCTAATCTCCAGTTTGTTTCAGAACTTAATAAGATTCAGTGTATGCTGCAGGATGTCGGCTCAAACATTGCAACACCTCTTTCATCTGCTAGAGAAAGCCATAAA…	AF_Unigene_DN31047_c0_g2:188-898(-)	711	1.35848e-90	Q9D273	RecName: Full=Corrinoid adenosyltransferase; AltName: Full=Cob(II)alamin adenosyltransferase; AltName: Full=Cob(II)yrinic acid a,c-diamide adenosyltransferase; AltName: Full=Cobinamide/cobalamin adenosyltransferase; AltName: Full=Methylmalonic aciduria type B homolog; Flags: Precursor	66.1616
AF_ORF_10551	GAAAGGGCTAGCAAGAAGCCATTATTATGGCAGAGCACAAGGCCAATCAGTGCACGCAGAAGAGCAGCACAACTGGCTCGCCAAAATGAAGTTGCACCTTTTAGGAGAGAAAACACTATTGTGCTTGGAAATTTAAAGAACTTTGTTATATTTAAAAATGGAGATAAAGATTCTAAATATACTCTAATGCTAAACAGGAAGCCTAAACAAAGTTTTGATACATTCCTTGATCAAGTTTCCGAGGTTTTGCAGTTCCCAGTTTTCAAACTGTACAGTACAGATGGAAGACGGATTCTTAGCATGCATGCGCTCCTGCTGAGCACTGGAACAATAGTGGCAGCTGGCAGAGAACCCTTTAAACCCGGAAATTATGACTCTGAGAGGGAATTTCTACCTGCT…	AF_Unigene_DN31007_c0_g1:1-606(-)	606	7.95469e-37	Q8MJ06	RecName: Full=Oxygen-regulated protein 1; AltName: Full=Retinitis pigmentosa RP1 protein homolog	54.6296
AF_ORF_10552	ATGAGTGAATCTACATCCACTAACATCTCTGTGACCCAAGCACACTCCACAGAGAGCATACAAGCTTCTTCTACAAAGAATTCACGAATGGCAGATCTTGGATCCACCAAAAGAATACAATTCTACAAAAGTGGGGACCCACGATTTAATGGAATAAAGATGGTTGTCTCCAACCGATCATTTAAGACATTTGATGCCTTGCTAGACAACTTGTCCAAAAAAGTTCCTCTGCCTTTTGGTGTTAGAAATATTACCACACCACGTGGCGTACACCACATAACTTCACTAGAGGAACTTGAGGATGGAAAATCCTACATTTGCTCCCATCAAAGAAAAATAAAA	AF_Unigene_DN31007_c1_g1:3-344(-)	342	1.42889e-39	P56716	RecName: Full=Oxygen-regulated protein 1; AltName: Full=Retinitis pigmentosa RP1 protein homolog	62.2807
AF_ORF_10553	ATGGCTCACAGAACAATACACATTTTTCGAAAAGGACTTCGTCTTCATGACAACCCGACACTAGTAGCTGCTTTGGAGTCATCTGATGTTATCTTCCCGGTATACATTCTGGATAAAAGCTTTATGACCTCCAGTATTGTTATTGGATGCAATCGTTGGAATTTCCTCTTGGAGTCATTAGAAGATCTGAGCCACAGTCTCCAGAAATTAAACTCCCGCCTCTTAGTCATCCAAGGGGATTATAAACAAGTCTTAAGGGACCATGTGCAGAAGTGGAATATTACACAAGTCACAGTCGATCTTGAGACTGAACCTTATTACAAGCAAATGGATGATCATATAGGAGAAATGGGCAAAGAGTTGGGTTTTCAAGTTGTATCACATGTTGCTCATACATTG…	AF_Unigene_DN31036_c0_g1:110-1744(+)	1635	0	Q16526	RecName: Full=Cryptochrome-1	56.0081
AF_ORF_10555	ATGGCTCACAGAACAATACACATTTTTCGAAAAGGACTTCGTCTTCATGACAACCCGACACTAGTAGCTGCTTTGGAGTCATCTGATGTTATCTTCCCGGTATACATTCTGGATAAAAGCTTTATGACCTCCAGTATTGTTATTGGATGCAATCGTTGGAATTTCCTCTTGGAGTCATTAGAAGATCTGAGCCACAGTCTCCAGAAATTAAACTCCCGCCTCTTAGTCATCCAAGGGGATTATAAACAAGTCTTAAGGGACCATGTGCAGAAGTGGAATATTACACAAGTCACAGTCGATCTTGAGACTGAACCTTATTACAAGCAAATGGATGATCATATAGGAGAAATGGGCAAAGAGTTGGGTTTTCAAGTTGTATCACATGTTGCTCATACATTG…	AF_Unigene_DN31036_c0_g2:110-1525(+)	1416	0	Q16526	RecName: Full=Cryptochrome-1	57.1121
AF_ORF_10558	GTCAAGAAGGCTAAATGCAACGTCTACGTTATTTGTGACGGTGTAACCAAGGAGAACGTAAACGGCTTCTGCAAGAAGTATCCTCTCATGAAGAGCAGCTACGTGCTCGCCGATAACAACCAGTCTGTTGCCCGCATCGCCCGCTACTGCAAGAAGTTCCACGCGATCACAAAGCAGACCATGATCCTCGCCATCAACCAGGCCGACCCCAGTAACGTAGTCGTGCAGTGGAGCGAGAAGTACGACGACATCAACTTCGACTTCCAGTTCAAGGAGGAGGAGCCAGAAACCGACGATTGGTGGTGCGAAGAGGCAACCATAAGGTCCAACGCCACCAAACAG	AF_Unigene_DN31010_c0_g1:3-344(-)	342	3.37927	Q6YU88	RecName: Full=Kinesin-like protein KIN-6	26.4151
AF_ORF_10559	GAAATCAATGCAGAGTTCTGCCATTTGCAGGAAAGAATCATAAAGAAGTATGACTTTTCAGACAGAATTCAGGTTTTCAATTCAGATATTTGCTCTCAGTCATCCTTGCTGAACCATGCTGATGTGGTAGTCCTAAATAATGTTTTTGAATACTTCCTGGACAAAGAGGGACAAATAAGAGCCTGGGTATTTATAATGGAAAACGTAAAGAAGACAGGAAGCCTTATAGTAACGGTACCAAGCCTAGAGGAATCATTACACAAACTTCAGATGAATATACAGATTGATAAATGGGTGGAAAAAGTCACCCTCAGTCCAGACATCGACCTTGGATCAGAGACTGATGAAGAGTCAATTCGTGAAATCCATGTGTACAGAGTCCTTTAG	AF_Unigene_DN31009_c0_g2:3-389(+)	387	0.0222833	Q6T486	RecName: Full=Probable E3 ubiquitin-protein ligase rbrA; AltName: Full=Ariadne-like ubiquitin ligase	33.3333
AF_ORF_1056	AACAAACTTGTTGTATCTCAGACCTGTGCTTATGGCGAACCCCTACCCATTCTTCCACAAGGGTGTGTTTGGCACCCAAACAAGGACATCCTAATTGTTTTAACCAAACGGGACATAATTGTGCTGTACTCTGTGTGCCACAACAATACAAATGTTAAAGCAGACATTACAGGATGCAACGTAATTCGGTGCGCCTGCTGGACTAAAGACGGCAGTCGGGTTGTAGCAGCCATGGATGACTCCCTTTATTCTTACTTGTGGAATGATGACAACAAAACATTAAGCCCTTGCTCTTTTTGTCCTGTGTTTAACATTGACTCTACCATCATTTCCATTCAACCCACTGTGGATTACCAAGTTGTAGTGACTGCAGAAATTTCACCAAAAAGTTCTACCAAC…	AF_Unigene_DN3205_c0_g1:2-466(+)	465	4.20838e-50	Q08D12	RecName: Full=WD repeat and coiled-coil-containing protein	59.5238
AF_ORF_10560	CGCCCCCGTCATACTATACCGTTGTGTTCTCACGTGTCCGGCAGTGCAGTGACAGCCGTCGCCATGCCCGGATTACTGCTCGGAGAACCTTTCCCCAACATCGAGGCCGACACCACCATCGGCAGGATAAAGCTGTACGACTTCCTGGGAGATAATTGGGGTGTTCTTTTCTCACATCCAAGGGATTATACACCAGTCTGCACCACAGAGCTTGGACGAGCAGCTAAGTTGGCCCCAGAATTCAAGAAACGCAATGTTCGCATGATTGCATTGTCTATAGACAATGTGGAAGACCATCGAGGATGGAGCAAGGATATAAATTCCTACAACTGTGATGAGCCAACAGAGACTCTACCTTTTCCAATTATCGCAGATCCCAAAAGGGAACTTGCTGTACAG…	AF_Unigene_DN31098_c0_g1:3-740(+)	738	1.19043e-129	Q9TSX9	RecName: Full=Peroxiredoxin-6; AltName: Full=1-Cys peroxiredoxin; Short=1-Cys PRX; AltName: Full=Acidic calcium-independent phospholipase A2; Short=aiPLA2; AltName: Full=Non-selenium glutathione peroxidase; Short=NSGPx	79.1855
AF_ORF_10562	GAGACCCAACAAGATGATCAGGATGAAAATCTGATTTATATTAAAGTGGAAGTGAAAGAGGAAGCAGAGATGTACATAGAGGGCGAAGAGGAAAACCCTCCAGAGATCAGTACAAATGGACGATACAGAAGGTGCAACTCAAACAAACAACCTGTCATCCCTTCTGAAGGAGAAAGTAATGACATCACATTGCACTGTAAAGCGGGAAGCCTCTTTAGTCCAAACCGCCATCCAGTGTCTCGGTGTAGAGTCCGATCATTTGCTCCATCTTCATATGCAGCTAATATTCCTAAAAAGTGTGAAACTTTCCAATGCTCTGAATGCAGTGAAGGTTTTAATCAGAGAGCAGAGCTCATCGCCCACCAGCGAGGTCACATAGGAGAAAAGGAGTTTTCATGT…	AF_Unigene_DN31046_c0_g1:2-934(-)	933	3.185e-86	P18745	RecName: Full=Oocyte zinc finger protein XlCOF22	63.285
AF_ORF_10564	GAAAAGCCGTATACCTGTTTGGAATGTGGCCGGCGTTTTTCCCAAAAACGGGAAGTCATCAGACACCAGCGGACTCACACAGGAGAGAAGCCATATAGCTGTCGGGAATGCGGCAAACGATTCTCCTTCAATTCGGACCTTACGAAGCACAAGAGGGTGCACACAGGGGAGAAGCCATACCCATGTTCCGAGTGTGGGAAGCGTTTTTCTCACAAAGGAAATCTTGTGTCCCACCAGAAGACCCACACAGGGGAGAAGCCATTTTCTTGCTCCGAATGTGGCAAATGTTTTTGTCAGAAAAAGGAACTT	AF_Unigene_DN31046_c1_g1:3-311(+)	309	9.34249e-41	Q96EQ9	RecName: Full=Histone-lysine N-methyltransferase PRDM9; AltName: Full=Hybrid sterility protein 1; AltName: Full=Meiosis-induced factor containing a PR/SET domain and zinc-finger motif; AltName: Full=PR domain zinc finger protein 9; AltName: Full=PR domain-containing protein 9; AltName: Full=Protein-lysine N-methyltransferase PRDM9	67.9612
AF_ORF_10566	ATGAAAGGTGGATTGCTTGCATTAGAAAAGGAAGAGAATAGTACAGAGGACATGAAAGTGGAAATGCATACCTGGCTTTATGTCCCAGGAACGACTGCACCATACAATGAAATGGCTCCCAAACCTGAGCTGATTGACATTACTAAACTAATCAGTGTCCAGATAATATTGATCTTGGCATACAGTTCTATCATTCTATTGGGTGTTGTAGGCAACACTCTTGTAATCTATGTAGTTATCAAGTTTAAAACAATGCGTACTGTCACAAACTACTTTATTGTTAACCTGGCTGTGTCAGACTTAATGGTCAACACTTTGTGTCTCCCGTTCACACTGGTCTATACGCTTTTGGATGAGTGGAAGTTTGGAACTGTATTGTGCCATTTGGTGACCTATGCT…	AF_Unigene_DN31021_c0_g1:2-688(-)	687	3.43454e-103	Q9DDN6	RecName: Full=Neuropeptide Y receptor type 2; Short=NPY2-R; AltName: Full=NPY-Y2 receptor; Short=Y2 receptor	75.2688
AF_ORF_10567	AAGTCTGTCCAAGGGACTGGTTTGGCCTTCATTGCGTTTACTGAAGCCATGACACATTTTCCTGCATCACCATTTTGGTCAGTGATGTTTTTCCTCATGTTGGTAAACCTGGGTCTTGGTAGTATGTTTGGAACAATTGAAGGAATTACAACTCCCTTAGTGGACACATTTAAAATAAGAAAGGAACCTCTCACTGTTGGATGTTGCCTGCTTGCATTCTGCATCGGCCTACTCTTTGTACAGCGGTCAGGAAACTACTTTGTTACTATGTTTGATGATTATTCTGCTACTTTGCCCCTTCTTGTTGTGGTCATCCTGGAGAACATCACTATTTCCTGGGTATATGGAATTGACAAATTCATGGATGATTTAAGGGATATGCTTGGATTTCAACCCTAC…	AF_Unigene_DN31015_c0_g1:2-877(-)	876	1.65445e-148	Q9H2J7	RecName: Full=Sodium-dependent neutral amino acid transporter B(0)AT2; AltName: Full=Sodium- and chloride-dependent neurotransmitter transporter NTT73; AltName: Full=Sodium-coupled branched-chain amino-acid transporter 1; AltName: Full=Solute carrier family 6 member 15; AltName: Full=Transporter v7-3	81.9113
AF_ORF_10568	ATGCCTAAGAACAGTAAAGTAGCAAAGCGAGAGCTGGACGATGATGTTGTGGAATCAGTTAAAGATTTGCTATCCAATGAGGATTCATGTGAAGAAAGTTTCAAAAAGAGTGAGTTAATGGTCCAAGATGAGATAGACAAAGACCGAGATATTGAAGAAGGCTCTGATATCGAAGATGAAAGACCTGCATGGAACAGCAAACTCCAGTACATTCTTGCTCAAGTAGGATTTTCAGTTGGCTTAGGAAATGTGTGGAGATTTCCATACCTATGCCAGAAAAATGGAGGAGGTGCATACCTGGTGCCGTATTTAATCCTTCTTCTGATTATTGGAATTCCACTGTTTTTCTTGGAGCTGTCTGTAGGACAGAGAATACGAAGAGGAAGTATTGGTGTTTGG…	AF_Unigene_DN31015_c1_g1:205-1329(+)	1125	0	Q9XS59	RecName: Full=Sodium-dependent neutral amino acid transporter B(0)AT2; AltName: Full=Sodium- and chloride-dependent neurotransmitter transporter NTT73; AltName: Full=Solute carrier family 6 member 15; AltName: Full=Transporter v7-3	87.4667
AF_ORF_10569	GATGTGATCTTTGCAAAGCCTTCAATGAGCGTCCAGGTTCCAAAACATATTGTTATTAACAATGCATTCAATGCAAATGTTTTGATCACCAACACATTATCTGAGACACTGAACAACTGCTCTGTGCTGCTTGAAGGAAATGGTCTTGCCGCTGAGGTTCTGCAGAAGGAACTCCCACCTTTAAATCCTGGTGAAACAACCCAAGTAAGTTTTATTCTCAACCCTTCCAAGATCGGCAACAGAACATTGACAGTAACCCTCAATACTGACAAGATAAGAAATGTAAAAGGCTCCTATCAGGTCTTCGTGTCTGGTTCTCGCTGA	AF_Unigene_DN31017_c0_g1:3-326(+)	324	6.21861e-15	Q96PF1	RecName: Full=Protein-glutamine gamma-glutamyltransferase Z; AltName: Full=Transglutaminase Z; Short=TG(Z); Short=TGZ; Short=TGase Z; AltName: Full=Transglutaminase-7; Short=TGase-7	47.8261
AF_ORF_1057	GGAGGTGTTTCAATTCTGAAAAACATGGGGAAAATAGTCTTCTACGAGGAGCGAGACTTCCAAGGTCTTTCCTATGAATGTTCCAGTGATCATAGTGACTTACAGTCTTTTTTCAGTAGATGTAATTCAGCTCGAGTGTTGAATGGTAGCTGGGTAATTTATGAGCGTCCAGGGTATACAGGATTTCAGTATTACCTTAAACGTGGAGATTACCCAGACTATCAGAACTGGATGGGATTTAATGACTCCATTAAGTCCTGCCGTATAATTCCTCAGTATAATGGTTCTTACAAAATCAGACTGCATGAAAAAGAAGACTTTAAAGGGGAAATTATGGAATTTACTGAAGATTGTCCTCATGTTTTTGAAAAATTCCACCACCATGATATCCATTCTTGC…	AF_Unigene_DN3278_c0_g1:28-591(-)	564	1.30724e-86	Q5EF39	RecName: Full=Gamma-crystallin D; AltName: Full=Gamma-D-crystallin	67.052
AF_ORF_10570	CAAGAATATGTTCTGAATGAAAAAGGAGTAATATTTGTGGGAAGTGAATATAGCATCTTACCTCTGCCCTGGGGCTACAATCAGTTTGACAAAAGCATGCTTGAGATTTGTCTTACAATAATGGACCGAAGCGTTGATTACAAAAATGATCCAGCTTTGGATGTTACCCGGAGATATGATCCAGTCTATGTATGCAGAGCAGTGCATGGAACGTTGAACAGTAAAGATGAAAATGGTGTTCTTGTGGAAAACTGGAGCGGGTTCTATGAGGATGGGATCAGTCCCACCAGCTGGAATGAAAGTTCTGTCATCCTAAAAGATTGGTACTTTAAGGATTTTAAGCCTGTGAAATATGGACAATGCTGGGTATATGGTGGATTACTCTGTACAGTACTCAGG…	AF_Unigene_DN31017_c1_g1:3-1316(-)	1314	1.25475e-149	A6QP57	RecName: Full=Protein-glutamine gamma-glutamyltransferase E; AltName: Full=Transglutaminase E; Short=TG(E); Short=TGE; Short=TGase E; AltName: Full=Transglutaminase-3; Short=TGase-3; Contains: RecName: Full=Protein-glutamine gamma-glutamyltransferase E 50 kDa catalytic chain; Contains: RecName: Full=Protein-glutamine gamma-glutamyltransferase E 27 kDa non-catalytic chain; Flags: Precursor	48.0638
AF_ORF_10571	ATGACATCAGCAACATCACCAATCATTCTGAAATGGGACCCTAAAAGTTTGGAAATTCGAACTCTCACTGTGGAGGGGCTTCTGGAACCCCTGGTGACCCAGGTAACTACCCTGGTGAACACCAGTAACAAGGGCCCCTCCGGTAAAAAGAAAGGTCGATCTAAAAAGGCTCACGTGCTTGCAGCATCGGTGGAGCAAGCCACCCAAAACTTTCTAGAAAAGGGGGAACAGATCGCTAAAGAGAGTCAGGACCTAAAAGAGGAGCTAATCTCCGCAGTGGAGGATGTCCGAAAACAAGGGGAAACAATGCGAATTGCCTCATCAGAATTTGCAGATGATCCATGCTCCTCGGTAAAGCGGGGCACGATGGTACGGGCTGCCCGGGCGCTTCTGTCCGCT…	AF_Unigene_DN31014_c0_g1:1287-4151(-)	2865	0	Q6GLP0	RecName: Full=Catenin alpha-2; AltName: Full=Alpha N-catenin	96.7505
AF_ORF_10572	GTGCTGGATATCTTTGGTTTTGAAGATTATGGAAGCAACAGCTTTGAACAATTCTGCATTAACTTTGCCAATGAACGTCTACAGCATTACTTCAATCAGCATCTCTTTCAACTGGAACAGGAGCAATATCGATTGGAGGGCATAAGCTGGAGTAACATTAATTACTCAGATAATGCAGGCTGCATCAATCTGATCAGCAAGAGGCCGACAGGACTGCTACAGCTGCTGGATGAAGAAAGCAATTTCCCGCAAGCTACTCATCAGACTCTGCTTGAAAAATTTAAACGCCATAATGAAGGAAATCCATACATCGAGTTCCCAACTGTTATGGAACCAGCTTTTATCATTCAGCACTATGCCGGCAAGGTCAAGTATGGTGTAAAGGATTTTCGGGAGAAA…	AF_Unigene_DN31049_c0_g1:1-6144(+)	6144	0	Q9Z1N3	RecName: Full=Unconventional myosin-IXa; AltName: Full=Myr 7; AltName: Full=Unconventional myosin-9a	65.2695
AF_ORF_10574	ACATCAACCATGAGATTGTCAACCTCAGATTGCAGTCTCTGGTCTTTTCTAGGGAAGCACATTTGGAATTCACTGCTTCAATCTGTTCTTCACCCTCCTGAAGACGTTGGGCAAGCTTATTTCTGTACAATATTAGTTCAGAAGTGTGTTGAGCTACATAAAATGTCTTTCATAAGCATACTTGGCCTCTTCCATTTCTTCTGTGCACTGGATGGCATCAGTCTCATATTTGCTTCTCCATTGGGAAACCTCACCATTTTCTTTGGACAGAGACCTCTGAACTTCAGCTTTTGCTTCCTGCTCCTTTTCAAACTGCTCACAGAGCAAATCACAGTAAACAATATTCAGCAAAAAAACTTGTGTACATCAAATGGGATTTCAGCATATAACAACTTGTAA	AF_Unigene_DN31073_c2_g1:45-443(-)	399	4.31827	Q64966	RecName: Full=Capsid protein; Short=CP; AltName: Full=Coat protein	36.5854
AF_ORF_10575	CGTGACCCTTGCGTGACATCCACCTGGTGTTACAGTGACACCGGAGGGGTAACTCTGAGACACTTCCATGGGTGCAGCGGAGCATCACGCATCAGAATGCACAGAGGAACTCGTATGCACAACTTACCAGAAGACCAGCACATGCAGAACACACAGAGAACGCCAGTAATGATGAAATTGCAGAGCTCAGGACTGCAGAGCATAACAAGGATCCAGAACAAGACAGAATTGCAGAACTCGGTAGATATGCAGAACATTGAGGAAATTAGCAGCGGAGCACAGATGCGGAGTGAAACAGATGCGCAAAGCACACCGAGTAAAAAGAATATAGCAGGAATTCAAAGTGACAAAATTATGCAGAGGACTGAAGAACTGCAAAGCGGAGCAAGTGAGCAG	AF_Unigene_DN31027_c0_g1:3-398(+)	396	0.0030232	C6KSS5	RecName: Full=Protein PFF0380w	34.0909
AF_ORF_10576	AGTGAGCAGAGCTTTTCCCGAACACTGCAACATAAATTTGAGAATCATGATTCTAGAGATGAAAGCTTGCCTGCTAATTATATGTACCTCCATGGAGCCCGTCACGTATCCACCACCAGTTGCCCCTACAGACAAGACTGTAACCCTGAGATGGAAGAAACTAAAAGTTATCCACAATGTGATGGACATCTTTCTTACCCCATAAACCTTACCCATACCTTCAGTCGTACCCCTAGCCCAGGGTGTCAGAGTTCAGAGAAGATACAGGTGACCCTTGCTAATCACCACCTGTGGAATAAATTTCATAAGCATCACACAGAAATGATCATCACCAAACAAGGAAGACGCATGTTCCCCTTCCTCAGTTACCGCGTGTTAGGTCTGGATCCTCTTGCTCAG…	AF_Unigene_DN31027_c1_g1:2-451(+)	450	9.7129e-26	Q16650	RecName: Full=T-box brain protein 1; Short=T-brain-1; Short=TBR-1; AltName: Full=TES-56	65.625
AF_ORF_10577	ATGTCGGAGTTGGCAGATCCCAATCTGTGTGTTGACCCGGTGATCCTCCCCCAGCAGGTGTCAGTCCGGGCCCTAGTGACGTTCCATGATGTGTCCGCCTGCTTTTCAGCCAAGGAGTGGGGCACCCTGGAGGACTGGCAGAAAGAGATGTACAAGAATGTGATGAGGGAGATTCACGCCGCCCTGCTGTCCATGGGGTACACCATCCTCAACCCAGAGCAGCTGCTTAGAGTGGATGATATAAAAGAGTCTTCACAGGCAAGAGGACAACTTCCAGAAAACAAGAACTCCAATGTCATCACAGCGGGAACCCCGGTGTTTAACCCTGACATCTCTCTATGGATCCGAGAGGTGGTGGAAGGGGATGTGACCCAGCCAGACAAGCCAAAGCAGTCGGAG…	AF_Unigene_DN31029_c1_g1:539-979(-)	441	1.4695e-12	Q6ZMS7	RecName: Full=Protein ZNF783	53.125
AF_ORF_10578	TCTAGAGGGGGAGAAAAGTTTGCCTCTGGAGGAACAGATGCACAGGTTTTGGTTTGGAAAACAAATTTTGACAAGTTTGATAATAAGGAAATTTTAAAACTGCAACAGAAAAGGTTGTGTCCCGAAGAACCACCTCATTTAAATGATATTTATCCCCGATCTTCACACTTACATATGAGCACTGGTCATTCTATTCAGATTAATCCAGCGTATGAAGTATCAGATACACAAACCTCCCATCCTGCAATTATTGATGTGAAGAACAAACCCCTTTCTAAACAACAGGAACAAGATTGTAACAATTATCAAAGAACTGAAGCCACACCTCATGTGCCTTTGTCATTGCCAAGCACCAGCATGAAGAAACATGGCAACACAGGAAGGCCTCTGACAGATGAA…	AF_Unigene_DN31032_c0_g2:1-576(+)	576	1.43606e-70	Q4V7Z1	RecName: Full=POC1 centriolar protein homolog B; AltName: Full=Pat-interacting protein 1; Short=Pix1; Short=xPix1; AltName: Full=WD repeat-containing protein 51B	60.8247
AF_ORF_1058	TGTCTGTTGGTCTGGGGCTGGAGATCCGCGATGGCCCCGTGCTGGCCAGGCACTGCCCTGCTCACAACTAAGGCTCCTCGGAAACTTGTGTTCCTCTTCACTCTGTCCCTGTCCGTCACTTACCTCTTCTACAGCCTGCTCAGCTGCTACAGCTCCCTACAGTTCCCATTACAGGACGCCGGGATCTACCTACAACCGGAGCCCGGGATCAGCCCGCTGGACGCCATCAGAGCCGCTTCTATTAAGCCGGACACCAACAGTCCTAATCCCAATAGGGGCCCCCTGATCCCAGCTTCTAGGGGC	AF_Unigene_DN3255_c0_g1:2-304(-)	303	2.40148	Q44290	RecName: Full=Homocitrate synthase 1	53.8462
AF_ORF_10580	ATGTGGCAGCAAGCTCAAAAGAGCTTACTTTGTACAGTTTACAAAGAGAATTCCTATACGATTTTGATGCATTGGTACCTCACCATGGGTCTTCTCCACACGATTTTCCCACCACAAGCAACCTGTGCCTGCGATATATTTCTGGAATGCGCCCTACAACATATCTTCTGGTCTTGTCCCTGTATTTTACCATATGGGCATGTGGTCAATTATCTTCCTAAAGAGATCTTTGGGGTTCCCATTTCTTTAGATCTAAAAACCCATCCCCAAGGTTTACCAGTCCAGGGACTCTCCAAACCCACCAAACAACTAATATCCCAACTGCTTCAAGATGCCTTATAG	AF_Unigene_DN31035_c0_g1:934-1275(+)	342	0.922727	B9KF57	RecName: Full=Phosphatidylglycerol--prolipoprotein diacylglyceryl transferase	37.2093
AF_ORF_10581	ATGTATTCTGTCTCTGTGTGTAAACCTGTTTGCCTGGAGTTCAGCTTTAAATATCACGGGATTGTGGGAAGCCATGGGTCAGGTTCTATTACAAGTCTTGGACCTTTGGTAAATGAGTTCTGCTGCAGCTGTAACCCACAACTGCCAAGACCTAGTTCTTACCTTCTTAATAATGCCTGGCTAAAAAAGATCTTTAGATATCACCGCAGGACAGAACATCTGAATGAACAAACAGTGAAGCTCACCTGTGCCCAGATACCACCTGAACCTCTGACATTCCTTGTGAAAGACACTTTTCTCCTATCAATGGGCCACTGA	AF_Unigene_DN31094_c1_g1:107-424(-)	318	0.111372	F4JC97	RecName: Full=Proteasome activator subunit 4; AltName: Full=Proteasome activator PA200	41.0256
AF_ORF_10582	CGGGGATCTCCAGAACAGCGTAAAGGATCTAAATTATCACAAGGAAAGGATCTAGTGGAGGACTTCTCTCCAGATTTGGACACCAGTGATTTGAGTTCAGGTGTTCCCACACTTTGTGATATAGGGACAGGGACCTCGTCTGACGATTGTGAGGACTTGGAATTTACAGTAGTTCAAATTAAGGAGGAACTGGGGAGAGATGGGGAAGACCTTGAAAAAGGCAACCTTGCCAAAGCTAAATTTTCCACACCCCAAAACATTTCTCAATGCCAGTTTTCTAAAAGAGGGGACAAAGGAAACAGCCAAGCTCTTCCTGGCACAGAGACTGGAGGTTCTATAAGTCAACCGAACTCCACAAATTCTCCAACCATAACCAATGCCAACATCTATAGCTGCTCA…	AF_Unigene_DN31039_c1_g1:1-513(-)	513	1.49545e-05	Q6P9A1	RecName: Full=Zinc finger protein 530	58.1395
AF_ORF_10583	CTGTCTTCCAACATGAATGTCAACCAGATCCTCCTGATCCTAATTCTCATCCAAGGAGGTGTTTACAGTAAAGAAGATTTGGCCTACTGTACCGAGCAGCGTGACTCCATAAGGGTGGATAAAGGAGGATCGGTGACCATACCTTGTCACTTCTCTTATCCTAATAATACACAATCTACAGAGGTGAGAGTGTACTGGAGACACGCAAAGGGAAGTCTCTGTGGGAGTAATGAGATTATTTACAATCATACAGAACAATGGACACACAATTCCTATGAAGGACGGATCAGCATGGTGGGAGATCCTCAAAGGGACAGAACAGCCACAATCAGAATCCAGAATCTAAAGGAAAATGATGGACCCATGTTCTGCTGTAGGATATCAATTCATATTAATAAG…	AF_Unigene_DN31042_c0_g1:1-594(-)	594	2.8888e-08	Q95LH0	RecName: Full=Sialic acid-binding Ig-like lectin 12; Short=Siglec-12; AltName: Full=Sialic acid-binding Ig-like lectin-like 1; Short=Siglec-L1; Flags: Precursor	36.9565
AF_ORF_10584	ACCTGCTCACAGCCCTTACATGAAGACACGTTTGGTGGTCATCTCAAAGTCGGCCTCGCACAAATAGCCGCAATGGAGATAACGCGAGGAAACCATCGGGACAATAAGGCTGTTATACGATATCTGCCTTGGCTCTATCACCCACCGTCAGCCATGCAGCAAGGGCCTAAAGAGTTCATTGAGTGCGTGTCACACATCCGCCTCCTGTCCTGGCTTCTTTTGGGGTCTCTCACCCATGGAGTGGTTTGCCCAAACACCCCCTCGCCATGCATGCCAATTCCTCTAGATGCGGGCTCCCTTGTGGCCGATCATCTCATCGTGATTCTTATTGGTTTCCCTGAACAATCAAAGACCTCAGTGCTCCACATGTGCTCCCTCTTCCACGCCTTCATCTTTGCC…	AF_Unigene_DN31034_c1_g1:3-872(+)	870	5.5948e-157	Q9P2D8	RecName: Full=Protein unc-79 homolog	89.2734
AF_ORF_10585	ATGCAATTCCACGGTTTTTGTCAAACTGATACCGATGTGGTTACCGATGATCCAATCAAATATAAAGCATTTATCAGCAGGGCTGCAGCTTCGCCTCCAGGCCATCCAGAACAATGCCAACCAGCAGAATCTGCGGATGCTGCAAGGCTCGGCTCAGATGGCGCACAACTCAGCCGTTTTGCGGAAGTGGCTGCAGTGCACTCAATTCAAAATGGCTCAGGTGGAAATCCAGTCATCCGAGGCTGCCTCACAATTTTATCCTCTGTAACATTAAATTGTCCAAAGGATGTTAAGCATGGACGTTGA	AF_Unigene_DN31034_c1_g1:605-910(+)	306	1.22106	C0HKD1	RecName: Full=Protein FAM205A-2 >gi|1432005263|sp|C0HKD2.1|F25A3_MOUSE RecName: Full=Protein FAM205A-3 >gi|1432005264|sp|C0HKD3.1|F25A4_MOUSE RecName: Full=Protein FAM205A-4	52.1739
AF_ORF_10586	TTGTGTTACAGAGCGTTCACTAAGGAAAGAGATAAATTCTACTTGACCCGCAGTGTCTTCTTGGATCTCCTACAAGCCTTGAAATTAAAGTCTCCTCTTCCTGACACCAATCTCCTTCTACTGGTTCAGTTTATTTGCACAGACGTTGGCACCAAATTAGCTGAATCCACGATAATTAACAAGCAGATGATCGCATCTTTACCTGGGTGTGGGACAGCCGCCATGGAGTGCACCCGCCAATACATCGGGGACATTTTGGACTTCATTGCTGATATGCATACATTAACCAAATTGAAGAGCCACATGAAGACCTGCTCACAG	AF_Unigene_DN31034_c2_g1:3-323(-)	321	2.06476e-60	Q9P2D8	RecName: Full=Protein unc-79 homolog	87.8505
AF_ORF_10587	AGAAACATCGACTTCGGGGATGAGCTGGAGAAGCTTCTGATGGAGAAGTATGAAAGCCATTGGTACCCAGATGACCCGTCCCGCGGCTCTGCCTATCGCTGCATTCACATTGGGAATCCCATGGATGTCATTGTACAGAAGGCTGCCAACATAAGCGGCCTGAGCATGGTGGATATACAGCGCCTCCTCCCCCCTGACATCATCCTGTGGATCGATCCCAATGAAGTCTCCTATAGGATCCAGGGGAGCCAGAAGATCCATGTGTTGTATGATCTGAACAGCTCGTTCCTCTACATGAAAGCCGAGGGGAACCATCAGAAGGGTCCGGCCTCCGCTCCGACGTGTGACAGCTGGGCTCAGCCCCCCGAGCCAACAAGTGACGGCGAGAGTCCTACGCCG…	AF_Unigene_DN31062_c1_g1:1-618(+)	618	3.41004e-25	Q14106	RecName: Full=Protein Tob2; AltName: Full=Protein Tob4; AltName: Full=Transducer of erbB-2 2	51.1628
AF_ORF_10589	AGTGTTGGAGCGAAAGTTTTAGAATCTGAAGAGAAAGGGAATCAGGTGAAAGTGGCACCGACAGAGCGAACCAAGGCTGCTACAGAGAGCTGGTGTGAGCGGAGAGCCCGGGGGCCAACCAACATGATCAGTACTCAGCTTGATGGGGATGTCCTGAAGCCACAGTTCATAGAACAGCTAAACTATTTGAAAGATAAAAGCAAGTCGTTGGCTGAAAAAGAGAAATGTGACTGCCTGAGTGAATGCCTGCTTATATCCTCCAAGCTATGTAATAGTATGAAACCTTCCAGACCTGCAGACAAAGCTCCACAGAGACCAAAAACTGCTATGGCTGCCTTAGGAGGGAACCTATGGGATCCGTATGAAACATCAATGAATCGGGACTACCCCCAGAAGGCC…	AF_Unigene_DN31065_c1_g1:185-1357(-)	1173	1.79082e-48	Q0VB26	RecName: Full=Testis-expressed protein 26	41.1765
AF_ORF_1059	GCCAAACCCTTCGTAGCGTTCCAGCCAAAGCTGTCCCCAGACCTTAACCGACTGAAGGAGAGGTACAGCCTGGCCCTGAGGGTCAGGAGAAGAGACGTCCGAGAGCTTAAACAGAGATATGACTGTAAGGTACAGCGCGCCGTGCCACCATGCATGCCGTCCATTGCTCATCTCCATTATCATTGTGTGTGTGATGTCACCGCCCCTGAGGAGCAGCCCAAATACAAAATAACCAGTCTGTCCAGTCCTGAGATTTACACAGCTCATAGCATAGTCAGGACCATGACATCACTTACAGATAAGAAATGCAGTGATGCCCCCCACCTGCCGACTGGATTGTAA	AF_Unigene_DN3218_c0_g1:110-451(-)	342	2.80607e-11	Q9HCE6	RecName: Full=Rho guanine nucleotide exchange factor 10-like protein; AltName: Full=GrinchGEF	64
AF_ORF_10590	ATGGTGAACCCAGGAAGTAGTGCCCAGCCACCCCCAGTGACCGCTAGCACCCTCTCCTGGAAAAGATGTGCTGGATGTGGAGGCAAGATCGCAGACCGTTTCTTGCTCTATGCCATGGACAGCTACTGGCACAGTAGGTGTCTCAAGTGCTCGTGCTGTCAAGCTCAACTTGGGGAAATTGGCACCTCATGCTACACAAAAAGTGGGATGATCCTGTGCAGAAACGACTACATCAGGTTATTTGGCAACAGCGGAGCTTGCAGTGCTTGCGGACAGTCCATTCCAGCCAGTGAATTGGTCATGAGGGCACAAGGGAATGTGTATCATCTTAAGTGTTTTACATGCTCAACTTGTCGGAATCGCCTCGTCCCAGGGGACCGGTTTCACTACATCAATGGC…	AF_Unigene_DN31069_c0_g1:873-1370(-)	498	1.45539e-121	Q6DJ06	RecName: Full=LIM domain transcription factor LMO4.2; AltName: Full=LIM domain only protein 4.2; Short=LMO-4.2	99.3939
AF_ORF_10591	TATCCATCCCACATATCAGAGCCCACTGCTTCACACAAGTTGTTCAGGATGCATTTGGATAAGTACATTCTGGTTTTGTCCGCTTTCATAATTGGTGTATCTTGTTCACACTTCCTTGACCAAGAATGGGTAGCCTGGAAAACTAAACACGAAAAAAATTATGCCACTTCATATGATGAGACATTTCGGAGAAAGGCCTGGGAAGCAACATGGCATAAGGTGCAAGAACACAATCAAAAGTATGAACAGCGTCTTACTAAGTACAAAATGGGAATGAATAAGTTTGCAGATATGACATCAGAAGAACGAAGCCTTAAAAGCTGCCTTTCTCCAAAAGGAAAAAGTATCTTTCCGGGGGTCAACTATCATCTACAAGACAATTCAAAAAACTTAGATTTA…	AF_Unigene_DN31075_c0_g1:1-1047(+)	1047	5.63566e-60	Q24940	RecName: Full=Cathepsin L-like proteinase; Flags: Precursor	68.9655
AF_ORF_10593	CGCGGCCATTTCTTTGTGTACGTGTTACACAAGCTTTACTACAGCCAACAGGCAGCTTTGAGCTTATCCGCAGTTCTCACCAAGGAATCTCCATCTTATCGTATGTCCGCTATCCAGAACCTCAACACCTTCGACCCCTTTGCTGATGCAAGTAAAGGTGATGACTGGCTCCCAGCTGGGACAGAGGATTCTATCCATATAAGAATCCAGCAAAGAAACGGAAGGAAGACGCTTACAACAGTACAGGGTATAGCGGATGACTACGATAAGAAGAAATTAGTTAAAGCATTCAAGAAGAAATTTGCTTGCAATGGTACCGTTGTTGAACACCCTGAATACGGAGAGGTGATCCAACTTCAGGGTGACCAGCGCAAGAATGCTTGTCAGTTCCTTGTGGAG…	AF_Unigene_DN31056_c0_g1:612-1055(-)	444	2.47924e-63	P41567	RecName: Full=Eukaryotic translation initiation factor 1; Short=eIF1; AltName: Full=A121; AltName: Full=Protein translation factor SUI1 homolog; AltName: Full=Sui1iso1 >gi|75052651|sp|Q5E938.1|EIF1_BOVIN RecName: Full=Eukaryotic translation initiation factor 1; Short=eIF1; AltName: Full=Protein translation factor SUI1 homolog >gi|75055276|sp|Q5RFF4.1|EIF1_PONAB RecName: Full=Eukaryotic translatio…	94.9367
AF_ORF_10594	AGCGGGGAGAGTAGTAAGCAACAGAGTGAGCCTGTGTTCTCCAAATGCACTGAGGTATGTGGAGAGAGACTTTGTGGCAAATCCTGTGCGAAGATATGTCTGGTTAAGGTCTTCCCTACAGGACAACCAGAGAAAGCTGTGAAAATGTACGCCATTTTAGATGACCAGAGTAACCGGTCATTAGCAAGCCCAGAATTCTTTAAACTCTTCAGCATCGGGGGAGAGGCCCAATCATACACACTGCGCACATGTGCAGGCCAAGTGAATGTTTCAGGAAGAATCGCGTATGGATTTACGGTAGCTCCTCTTTTTGAACATGCACAGTTCCCTCTTCCTGCACTCATCGAATGTGATCAGCTACCAAACAACAGAGAAGAGATTCCTACTCCGGACGCAGCA…	AF_Unigene_DN31078_c0_g2:1-648(+)	648	0.983571	Q9K548	RecName: Full=ESAT-6-like protein EsxC; AltName: Full=ORF3890c	34.4828
AF_ORF_10596	GACAAAACACGAAGAACCAATAATGTGAGTTCCTACAAAACAAACATATTAGGAAATAGACATATTTCTTACACAAGACAATGCTCATGTCATCATTTTGTGAATTACAAGACTGACTCAAATCTAAACCAACTCAGCAACTTGAAAGAGGACATCTGTAACAAGATCATACCTCCTGTTGATCTCAACAGCACAATCTTTCAAACTACCTGTAATGATAATAAAATAGCACCTTCCATTGAAGATAAGGAATTCATTAAGATAATGGGCGATACATTTCTTAAGGACAGCTCCAATAGCTGGACAGCGCCTTTACCCTTCCGCAGTCCAAGAGCAATTCTTCCAAACAACCGAGAACAAGCCATGTCTAGGCTTGCAGCACTTAAGAGAACATTGAAA…	AF_Unigene_DN31078_c1_g1:2-853(+)	852	1.50028	Q3SLY3	RecName: Full=Deoxyguanosinetriphosphate triphosphohydrolase-like protein	34.8837
AF_ORF_10597	TTCAGTGGAAATTGTTTATCATCTCACAGCTCAGGATTCTATGAGAGCAGTGATTTGGACTCCATTTTGTCATCTTGCTCTTCACTTTGTAGTGAATTCTCCTGTCACACTTCCACTTCTATGACATCTCCACACCAAAACTTGATAACGAGACCAAGGTCCATAGACTATACTAATGAACGCAGGAAAGAATTGCAAAAAGGAAGAGTACAAACAAGGAGACCCATATCAGCAGGGGCCCTGGAAAGCTTTTCTCTTTCCTCCAGTTCCAGATACGACATCAATCAATATGACCGGACTACCTGTGACTATACATATTTTTCTACTCCCCCACTTTGTGCTATCCAGTTGCATCGTAAAGCTGAACGCTATATTTGCAAACTAGCACTCAAATACCGC…	AF_Unigene_DN31076_c1_g1:2-538(+)	537	2.63334	Q7M8U8	RecName: Full=Nitrogenase iron protein; AltName: Full=Nitrogenase Fe protein; AltName: Full=Nitrogenase component II; AltName: Full=Nitrogenase reductase	32.8358
AF_ORF_10598	GAACTGCAATTTAGTCCGGGCAGAGGTCAGCGGCCACGTGACCCCAAATATAGCAGGGTGGCATCCTGCCAGGTCCAAGAACTGGCACAGGAGCTGCAACATAAGATGATCATAGGAGAAAATACTGGGAAAGTCAAAGCTGCAGGATCCATAGAGAGAATGGACCATGGCTACAGAGCAGAGAGGATACACAGCAGAGACCATGGCTGCAGAGTGGAGAAGATGGACGGGATGGATCATGGCTGCAGAGCTGAGAGGATACGCAGCAGAGACCATGGCTGCAGAGCTGAGAGCTGTCAGAACACCAGATGGGGGTCTGTAGAAGGCACATATCTCAGTGCACAGGAGAAACCACACACAGAGCCAACAGAACTTCCCTTACTGCGTAGGATTGGATCT…	AF_Unigene_DN31076_c2_g1:2-490(-)	489	1.07519	Q8CWI9	RecName: Full=10 kDa chaperonin 2; AltName: Full=GroES protein 2; AltName: Full=Protein Cpn10 2 >gi|71152401|sp|Q7M7I1.1|CH102_VIBVY RecName: Full=10 kDa chaperonin 2; AltName: Full=GroES protein 2; AltName: Full=Protein Cpn10 2	35.8491
AF_ORF_10599	ATGTGCACTTCAGAAGACATAGCAGACAGTCTTCACGGAGAGAACCTTCTCTGTAGTCTAAATGAGCAGCGTATGCAAGGATTCTTGTGTGACGTTACCATTGTGGTTGAAGACACTAAATTCAAAGCACACAGAAATATACTGGCAGCCTCCAGCCTGTATTTTAGAAACCATTTTCGGAGCCAGAGCATATTAATCCAAGGACATGTGTTGGAGCTCAATGATTTAAAAGCAGATACATTTACAGAGATTTTGAACTTTATTTACAGCTCAAAGATTGCAGTGAAGAAAAAGGAGACCCTGACTGATCTTGTAGATGCTGGTAAAAAGCTAGGCATAACCTTTTTAGAAAACATCAAAGCTTCCAAAAAGCCTGCTGTTGTTGCTTGTTCAACTGAT…	AF_Unigene_DN31071_c0_g1:1162-4947(-)	3786	0	Q8NAP3	RecName: Full=Zinc finger and BTB domain-containing protein 38	70.8333
AF_ORF_106	ATGGCAACAGACGGAGAGAAAGCCCCGAGCCAGGCTGCACCAAATCCCTTTAATAAATGTCCATTTACACCTGAACAAAGGAAAGAACTTGGTAAAATCATAAAGGAATGCAAAGAGGAAAGCTTTTGGTACAGAGCTCTGCCTATCTCTCTTGGTAGCATGCTTGCCACTCAGGGTTTGATCTACAAAGGATATCTGTCTAAAAACAAGAGGTTTGGATCCTTACCGAAACTTGCTTTGGCTGGTGCCCTGGGTTTCCTTATTGGAAAGATTTCATATATGGGAACTTGCAAGACAAAGTTTCAACATACTGGTATGGACAAGATGTTTGAGGCTGGCTTTGCTCCTTCCATCGCTGTTGGATTCTGTCCAAAATTCATGGGAAACAAGAACAGTCAA…	AF_Unigene_DN301_c0_g2:123-614(+)	492	2.632e-30	Q3SYY7	RecName: Full=OCIA domain-containing protein 2	55.5556
AF_ORF_1060	ATGACTACCATTGATCCGCATCTGCAGTATACCAACTCGTACAATGAAGAAGACTACATGGCACAAGAAGAAGATTGGGATAGGGACCTACTCTTAGACCCTGCATGGGAAAAACAGCAGAGAAAGACCTTCACAGCCTGGTGCAATTCTCACCTGAGGAAAGCTGGGACACAAATTGAAAATATAGAGGAGGATTTCAGAAATGGCCTTAAATTGATGCTGTTGCTTGAGGTCATCTCCGGTGAGAGACTGCCTAAACCAGATAAAGGCAAAATGCGCTTCCACAAGATTGCAAACGTCAATAAAGCTTTGGATTTTATTGCCAGCAAAGGAGTAAAACTGGTGTCTATTGGTGCTGAGGAAATCGTTGATGGAAATTTGAAGATGACTTTGGGTATG…	AF_Unigene_DN3290_c0_g1:2277-4961(-)	2685	0	O88990	RecName: Full=Alpha-actinin-3; AltName: Full=Alpha-actinin skeletal muscle isoform 3; AltName: Full=F-actin cross-linking protein	87.4572
AF_ORF_10601	ACGTCCGGCCCTCCCTCTTGGCTTCCATCTTGCTCCCCGCGTGTGTGCGTGCCCGGTGTTGCGGCTTCTCGGAGGCCTTTTAACCCGCTGTGCTGCCTATACACGCCCGCCTGCAGGCTGCGGAAGATGAAAGAAACAATCATGAATCAAGAAAAGTTAGCCAAACTGCAAGCACAAGTGCGCATTGGTGGAAAGGGAACAGCCCGTAGAAAGAAGAAGGTTGTCCACAGAACCGCTACTGCAGATGACAAGAAACTACAGTTCTCTTTGAAAAAGTTGGGTGTGAATAACATCTCTGGAATAGAAGAGGTCAACATGTTTACAAACCAAGGGACCGTTATTCACTTTAACAATCCCAAAGTTCAGGCTTCATTGGCTGCCAACACCTTCACCATTACT…	AF_Unigene_DN31064_c0_g1:3-617(+)	615	4.2382e-108	Q64152	RecName: Full=Transcription factor BTF3; AltName: Full=Nascent polypeptide-associated complex subunit beta; Short=NAC-beta; AltName: Full=RNA polymerase B transcription factor 3	96.2963
AF_ORF_10602	ATGTCCATTGGCAAAGAAATGGGGTGCCATTCAGCACAATGGCACAGCAGCAGACCATGGCACGGTACATATAGGTCACATGTTGTTGCACCACAAAGATGTGGGGCCCTGGATTTAATCTTCTTCAATGTAGTGCCGGCTGTGTGCCCATCCAATTTAAATGCCCATGCCCCACAGGCCATTCTCATTAGTTTGAGAGGCAGCTTTTTGGTGAGGAGAAACCTAGGATGGAAATCTCACCATCAGAATACCAAAGAACCAAAAGGTGGTTTGACCCCTAAACTTTCTCCCCCAGCTCATCCGCCCACGTACCACCACCATCTCCACCAGCCTTTGAACTTTTCCTTCTCTGTACAATAA	AF_Unigene_DN31090_c0_g1:219-578(+)	360	1.34542	Q7W9E3	RecName: Full=UPF0261 protein BPP1817	60
AF_ORF_10603	AGACAAAGGCAGGCAGTAAGGAGGTCAGGCAGGAGAGAGAAGATGAAGATGTACTGTGTAATAACACTGGTTCTTCTATTGCTGAGCTGCCACATAGGTCATACCCTAGACTGCTATTCCTGTGACTATGGAATTTGCATAGCACCTTCGAAGGAGTCCTGCAGTTTTGGACAAGTCTGTGCCACTGAAACTGCAAAAGATAATACCGGTTTTCTGAACCTGAAGAAGAAAGGATGTACAAGTCTCACCGACTGCTTGTCTGAATCCTCTGTAACCTATTTGGGCTACACTGTTACCACCACACGCTCCTGCTGCATTACCAACCTCTGCAATTCAGCAGTGACCCCCAAGGTGTCTGTAGTCACCGGGGTAGCAGCCATTGTTGCTTTTCTCCTAACC…	AF_Unigene_DN31091_c0_g1:1-411(+)	411	0.000129029	Q9Z1Q3	RecName: Full=Lymphocyte antigen 6 complex locus protein G6d; Flags: Precursor	39.0244
AF_ORF_10604	AAAACCCAAGCGATGGCAGGAAGCTGGCTGGGGCTCCTGGCTGTTCTCTTAGTCGTCTTGGCAGAATGTGACCTTGGCACCGGTGCCAACCTACAGACTCCTGCCATTGTCCTAAAAGGCAAAAAGAAGAATCCCAAGCAAAGGATGAACACCATAAAACCAGCAGCGCATTTAATAGGTCAAAGATCAGCTCATAAGACGACCATGAGTTGGTGTTCTGATTCAGATGTGGCCTTCACTCGCAACGTTACCCTCTCTCCAGTTACCACCCTGGTGACCAAACGTAAAGGCCTCTACTACATTTATTGTCAGGTTGGCTTTACCGGCACAGGCAATGACGTCAGCCTGTTGAGCGAGGTCTACACCCTGCACGAATCCACCAATGCAAACCTCACCCTT…	AF_Unigene_DN31096_c0_g1:3-584(+)	582	8.97207e-22	Q9JM10	RecName: Full=Lymphotoxin-beta; Short=LT-beta; AltName: Full=Tumor necrosis factor C; Short=TNF-C; AltName: Full=Tumor necrosis factor ligand superfamily member 3	50
AF_ORF_10605	TGCGTCACGTTCAGCGTGAATCGTCTCCTGAGGCCGGCAAGTTGTGTCAGCTCTCCGGTCCTCGGTGTCGCCATGGATACCCCCCGGGCACAGATGTGGGCGAAGATGGATCCGTTTCTAATCGGAGTTTTACAGTTCGCTCCGCCGGCTAAATTCAACCTGCACTACCTGCGGAAGATGGCGAGCTATGTCCGGGCTCGGTCAGTGGACGGTTGTTTCCCGCGCCTGTGCTGGGCTATGTGGCGGCACATCGCCTGTGGCAAGCTGCAGCTGCTGGAGGACGTGGCCTGGTTATACTTCGAGGCTTTCCACAGCCTGACCGAGCGGAGCCCGCCAAGGAGCCTGGAGTGGGCTGAGAATGCCTCGAGCTGTAAGTCAGTGGAAGAGTACGAGAGGTTC…	AF_Unigene_DN31097_c0_g1:2-1732(+)	1731	0	A1L0Z4	RecName: Full=TBCC domain-containing protein 1	65.9341
AF_ORF_10607	ACCATGGGCTGCACACTGAGCACTGAGGATAAAGCGGCATCTGAAAGGAGTAAAATGATAGATCGCAACCTGCGGGAGGACGGCGAGAAATCATCCAAAGAAGTCAAACTGCTATTACTTGGGGCTGGTGAATCTGGGAAAAGTACAATTGTGAAGCAGATGAAGATTATTCATGAAAATGGATACTCAGAGGAAGAATGCAGGTCATACAAAGTGGTTGTCTACAGTAACACCATTCAGTCTATAATAGCTTTAGTGCGAGCCATGGGGAGGCTGAAGATTGATTTTGAGGACTTGGCTAGAGTTGATGATGCCCGGCAACTGTTTATGTTGGCCAGTACAGCAGAAGAAGGTGTTCTGTCTCCAGAACTTGTTGGTGTTATCAAGAGATTGTGGAAA…	AF_Unigene_DN31151_c0_g1:333-1400(-)	1068	0	P08754	RecName: Full=Guanine nucleotide-binding protein G(i) subunit alpha; AltName: Full=G(i) alpha-3	90.4762
AF_ORF_10608	ACAATTGCAGCTATTGGTGACTTTGGAAAGAAGAAGGAGCCCAGCAACAGCATGCAGGGTACTCTGGAAGATCAAATCATCCAGGCTAACCCCTTGCTGGAAGCCTTTGGCAATGCAAAGACTTTGAGAAATGACAACTCTTCTCGCTTTGGTAAATTTATTAGAATCCACTTTGGCACCACTGGAAAGCTGTCTTCAGCTGATATCGAAACATATCTGCTGGAAAAGTCTAGAGTAACATTCCAGCTGTCAGCTGAAAGAAGCTACCACATCTTCTACCAGATCTTGACAAACAAAAAACCAGAGATTGTTGAA	AF_Unigene_DN31107_c0_g1:1-315(+)	315	1.25662e-56	P02565	RecName: Full=Myosin-1B; AltName: Full=Myosin heavy chain 1B, skeletal muscle; AltName: Full=Myosin heavy chain 3; Short=Myosin-3; AltName: Full=Myosin heavy chain, fast skeletal muscle, embryonic	85.7143
AF_ORF_10609	ACTTCTGGTAGTTCTGCCACTGAAGATTCTTCAAAGGAGGCCTCTGATGACAAGAAGACTTTCCTAAAGGTGGATCCAGAGCTAGTGGTGACGGTTTTAGGGGATTTGGAGCAGCTTCTCTTCAGCCAGATGTTGGATCCTGAGACTCAGAGGAAACGAACTGTTCAAAATGTCTTGGATTTGAGGCAAAACTTAGAGGAAACCATGTCAAGCCTCCGTGGTTCTCAGGTAACACACAGTTCGTTAGACATGCCTTGCTACGACAGTGATGATGCCAACCCTCGCAGTGTTTCCAGCCTTTCCAATCGTTCATCCCCTGTGTCCTGGCGATATGGACAGGCTAGTCCACGGCTGCAAGCTGGAGAAGCTCCCTCTGTTGGTGGTTGTCGCTCAGAAAGT…	AF_Unigene_DN31152_c1_g1:1-4809(+)	4809	0	Q8NEY1	RecName: Full=Neuron navigator 1; AltName: Full=Pore membrane and/or filament-interacting-like protein 3; AltName: Full=Steerin-1; AltName: Full=Unc-53 homolog 1; Short=unc53H1	68.6532
AF_ORF_10612	ATTGCTAATGTTTTTATAAAAACATCAACAAAGATAGATGATGATTATAAATCAATCCTCTTAACAGGAATGTGTGGGGATGATCAGATAGAAATAATTGTTGACAGTAGTACTGTTTCTAGATCAATTGATATAGATAAAATGTTCTCTTATTATAATATTAGAGATTTAGAAGATAAAATATCAACATCATCAAATGCCGAGATTGACAATCTTAGAGATTCATGCATTAGGATGTCCATTCAATCAAATATTGTTTCTCAGTTTACAAAATATACCTGTTTTCAAAATGGAAAAAAGGTTGAGCTTGAAACTCCAAAAGAGGAGCCAATTATTCCCCAAGAACAAGAAATGCTGGAACAACAAGAAATGATCGAACAACAAAGCTTTTTCCCCCAG…	AF_Unigene_DN31100_c1_g2:2-577(+)	576	3.60671	Q9VC56	RecName: Full=Ubiquitin carboxyl-terminal hydrolase puf; AltName: Full=Protein puffyeye	34.7826
AF_ORF_10613	TATATAATGAATAAACCAGCGAAGAAAGGTTACGTGAGACAAATCTTTGTATTAACAGATGGATGCGTTGAAGACGAGGCAGCAATCCTGGCATTGACTACCCAAAATAGGAAAAATTCAAGAGTATTTAGTGTTGGAATTGGAAATGATATAAACCACAGCTTCATTGATGAGTTAGCTAAATGCTCACAAGGAACATCTGCTTTTATTGATATCCCAGAAAAAATGATGGAAGCTGTAATTTTCCAGCTCAAATCTTCTTTGTCCCCGGCAATTGTGGAAACTAATTTTTTCCTTGATGGCGAATCAACTTTCAGCATGGCACCATTCCCTGCTCCTACATGTTTTAATAATTCAATTGCTAATGTT	AF_Unigene_DN31100_c3_g1:2-370(-)	369	7.66581e-12	O00534	RecName: Full=von Willebrand factor A domain-containing protein 5A; AltName: Full=Breast cancer suppressor candidate 1; Short=BCSC-1; AltName: Full=Loss of heterozygosity 11 chromosomal region 2 gene A protein	42.8571
AF_ORF_10617	CTTGAAAAAGGAGAAGGAGTTGAGAAGAATGCAGAAGAAGCGATCAAATATTATAAGCAAGCGATTGAACTTGGAAATAGTTATGCAATGTATTTTTATGCGAATATGCTTGAAAAAGGAGAAGGAGTTGAGAAGAATGCAGAAGAAGCGATCAAATATTATAAGCAAGCGATTGAACTTGGAAATAGTTATGCAATGCTTATTTATGCGATTTTGCTTGAAAAAGGAGAAGGAGTTGAGAAGAATGCAGAAGAAGCGATCAAATATTATAAACAAGCGATTGAACTTGGAGATAGTGATGCAATGTATTCTTATGCGAATATGCTTGAAAAAGGAGAAGGAGTTGAGAAGAATGCAGAAGAAGCGATCAAATATTATAAAATGCAATGGTTTATTATG…	AF_Unigene_DN31113_c0_g1:46-450(-)	405	2.26955e-15	Q9UBV2	RecName: Full=Protein sel-1 homolog 1; AltName: Full=Suppressor of lin-12-like protein 1; Short=Sel-1L; Flags: Precursor	60.8696
AF_ORF_10618	ATGATGCTGTTTGGGTGCAGTAGGAGGCTGTGGTGCGCACTGTCCTTCCTGGGAGCTGCGGCTGGCTGCAGAGTCGGTTCTGCATATTTCGGGACCAGCACGCTAAATTTCCAAGAAGAGTCAGACTTCCGAAAATCCAAACTGGTCACTCAACGCAATATGAAGATCGAGCTTCTTCCTGCCTTGACGGACAACTACATGTACCTCCTTATAGATGAGGAGACAAAGGAGGCCGCCATTGTGGATCCTGTACAGCCACAGAAGGTTGTGGATGCTGTGAAGAAGCATGGAGTGAACCTGACATCGGTCCTCACCACACACCACCACTGGGACCATGCAGGAGGAAATGAAAAACTTGTGAAATTGATGTCAGGGCTGAAAGTTTATGGCGGAGACAGT…	AF_Unigene_DN31101_c0_g1:82-1023(+)	942	0	B4F6K2	RecName: Full=Hydroxyacylglutathione hydrolase, mitochondrial; AltName: Full=Glyoxalase II; Short=Glx II; Flags: Precursor	86.262
AF_ORF_10619	ATGCTGCATCATATAATCAGGATGGGCAAAGGTTTTTATTTTGGCCTATGCAGCCAATGGGATTGCTTTCTCTCATTTCCCATCTTCTTGATCACACAGGATGTGAAAGGAACCCTGTCCTCCCGTAGTGATGGGTCCTTAAGCCACCCCGCCACCAGGGCTGTGATTGCAGGTCCTACACTATTGGTACAAAAGGCATTTGCCCAGCCAGTCAATGCCCACTCTGCTAAACAAATAATTGTTTTTTATTGCTGTTTGTGTCCTCATTGGAGAAATCGCCACTCTGTCCCGGTGACTGAACAAAAGCTGGGTTCTTCCCAATGGGGACACAGCAATAGAAATCCGACAGCTAATGCAACCCAATACTGCTCTATCCAGCCCTTGTAG	AF_Unigene_DN31101_c0_g1:3081-3467(+)	387	1.09027	Q5U241	RecName: Full=Sister chromatid cohesion protein PDS5 homolog B-B; AltName: Full=Androgen-induced proliferation inhibitor B	41.3793
AF_ORF_1062	ATGTTAAAAATATTCAAACTAAACTTCAGGCAAACAGCCAAATACTCAGATGAACACATTTATGGCAGCTGCTTTACCAGTAAATCAATTTCTTTCCATTTCATACCTGATATTTACACAGCTCCTCCACACATTACCTTCTTGCCTGGCAGTGATAAAGACCTGATGTTTCTCAGCTGTAAATTAGATATATATGAAGCCAAAATCACTTTTAATAACTTTTTGTCAGTTTGTCTGTGTCTCACTGGGGAGATTTTCTTAACAAGTAGTGAGAGGATGGCTTTCCAATATCAGACAAATGTCCCTGTTGAAAGATTTCTTATTCACGGGCAGAAAAAAACAGAGGGTCCAAGGCTTCACCACACCACACACTACACCACACAGCTTACTGGCTTACTG…	AF_Unigene_DN3290_c0_g1:654-1145(+)	492	5.84369	Q7VI99	RecName: Full=Arginine--tRNA ligase; AltName: Full=Arginyl-tRNA synthetase; Short=ArgRS	28
AF_ORF_10620	ATGGGCAGCCACTCCACCAATATGAGGGTCAAGCTCCCCCTCTTCTGCCTGGTCCTGGAAGCCATCACCATCGTCCTCTTCGCCATCTTCGTCCGCTACGACCACGAAACCGACGCCAGCGCCTGGCACCAAGAGCTGCAGAACAACAGCAAGACCAACAGCGACAATGATTTTTACTACCGCTATCCAAGCTTCCAAGATGTCCACACCATGATCTTCATCGGCTTCGGTTTCCTGATGACGTTCTTGAAACGCTATGGCTTCAGCAGTGTGGCCTTCAACTTCCTGATCGCGGCCTTTGGTCTCCAGTGGTCAACACTTATTCAAGGTTTCTTCCATGGCTTCCATGATGGCAAAATCCACGTTGGGATTGAAAGCATGATCAATGCAGACTTTTGC…	AF_Unigene_DN31105_c0_g1:518-1894(-)	1377	0	Q6DCG4	RecName: Full=Ammonium transporter Rh type B-B; AltName: Full=Rhesus blood group family type B glycoprotein B; Short=Rh family type B glycoprotein B; Short=Rh type B glycoprotein B	85.1852
AF_ORF_10621	ATGCCGATCCTGGGTGGTGGTGCCAAGTGCGGCGCCTGCGACAAGACGGTTTATCATGCAGAAGAGATACAATGTAATGGGAGAAGCTTCCACAAGCCCTGCTTCATCTGCATGGTGTGCAGGAAAGCCCTGGACAGCACAACAGTAGCAGCTCACGAGTCTGAGATATACTGCAAATCCTGTTACGGTCGCAAGTACGGCCCAAAAGGCTATGGGTACGGACAGGGAGCTGGCTGCCTGAGCACCGATACCGGAGAGAGATTTGGCATCGAAGTGGCTGAGACCCACCCGTCTCGCAGCTCCCCGACCACCACACACTCCTCCAAGTTCACACAGAAGTTTGGCACCACAGAGAAATGCCCAAGATGTGGGAAATCCGTCTATGCCGCTGAGAAAGTT…	AF_Unigene_DN31112_c0_g1:334-918(+)	585	6.22364e-93	P50461	RecName: Full=Cysteine and glycine-rich protein 3; AltName: Full=Cardiac LIM protein; AltName: Full=Cysteine-rich protein 3; Short=CRP3; AltName: Full=LIM domain protein, cardiac; AltName: Full=Muscle LIM protein	80.4124
AF_ORF_10623	TGGATGTACAAAAGCCATAATACTGTATTTGCTTCTATTGTGAATACAAAATATAAAGTGGTGTACACCAGTTCTGATTTGGTTTCCCTAGACACTTTCTACGTTATCTCTAATTACATCACTGCATCTCATGGATCACTTTTATTAAAAGCATCATTACTACTATTGGCAGCAATTTACATTTTATCTTACATGATAGCAGTTTTTCGAAGAAAAAAAAAAACACACAAAAGAGAAAAGGAAAACACAAACATTTACAAAGTCATGTCTGTAAACTTCAAGGCTAGTTTAGAGTTGAGGTAA	AF_Unigene_DN31110_c0_g1:361-663(-)	303	4.60224	P43241	RecName: Full=Homeobox protein CDX-2; AltName: Full=Caudal-type homeobox protein 2	37.7778
AF_ORF_10624	GTCCGCATGCTCTACTATCTCAGGCAAGAAGTGATAGGGGACCAAGCTGACAAAATCTTGGAGGGTGCTGACTCAAGTGAGGTAGATGTTTGGATACCGGAGCCGTTCCATGCAGAAGTTCCTACAGATTGGTGGGATAATGAAGCTGATAAATCCCTTTTAATTGGCGTCTTTAAACATGGTTATGAGAAGTATAATTCCATCCGGGCTGATTCAGCTCTGTGTTTCCTGGAGAGAGTCGGCATGCCTGATGCAAAAGCAATTGCTGCAGAGCAGAGAGGGACAGATATGCTGGCAGATGGTGGTGATGGGGGAGATTTTGATCGTGAGGATGAAGATCCTGAATACAAACCGGCCAGACTTCCATTTAAGGATGATATGGATGAATTTGCAAACTCG…	AF_Unigene_DN31110_c1_g1:1-3747(+)	3747	0	Q06A37	RecName: Full=Chromodomain-helicase-DNA-binding protein 7; Short=CHD-7; AltName: Full=ATP-dependent helicase CHD7	82.6923
AF_ORF_10628	ACTGACAGAGGGGATTCCAAGATGGCGCTGCCCATACAGCGGTGCTGGTTTAGGTTGCGGGCTTTGACCTTACCGGTCCCGGCGGCCGGTTATCACGCCAAGGCGCTCAAAATGAATATGACTGGCGTGTACATTCCGGATCCTCAGGACCCTAAGACGAAGGACTGGCAGAAGGGTCCGGCTTATGAAGCCAAGCTGTATGGCAAGTATGGCAGCCTCTCCAGGGTGAACCCTGCGCAGCTATGGCCGAGCCCTGAGAAGCTGCAGGAGATAGAGGCCGAGGAGAAGGAATGGTACCCCAGCCTGAGGGAGATGCTGGACAAACTGGAGGCCCAGGAGAAGGAACTATTGCAGCAGAAGCTGGAGAGGGAACGTGTTATTGCTGCCAACATGGCGAAG…	AF_Unigene_DN31115_c0_g1:1195-1899(-)	705	4.9954e-19	Q5XJW2	RecName: Full=Growth arrest and DNA damage-inducible proteins-interacting protein 1; AltName: Full=39S ribosomal protein L59, mitochondrial; Short=MRP-L59	47.7273
AF_ORF_10630	ATGACAGAGTACAAGCTGGTGGTGGTGGGTGCAGGAGGTGTTGGTAAAAGTGCCTTGACCATACAACTTATACAAAACCATTTTGTGGATGAATATGATCCAACTATAGAGGATTCCTACCGAAAACAAGTAGTTATCGATGGAGAGACCTGCCTTCTGGACATCCTGGACACCGCTGGTCAGGAGGAGTACAGTGCAATGCGAGACCAGTACATGAGGACTGGAGAGGGATTTTTATGTGTATTTGCCATCAACAATACCAAATCATTTGAAGATATTCATCAGTACAGGGAGCAAATAAAACGGGTGAAAGATTCAGATGATGTCCCAATGGTGCTGGTGGGAAACAAGTGTGACCTTCCAGCACGAACTGTAGAAACACGACAAGCTCAGGACTTG…	AF_Unigene_DN31175_c0_g1:266-835(+)	570	5.43212e-130	P08642	RecName: Full=GTPase HRas; AltName: Full=H-Ras-1; AltName: Full=Transforming protein p21; AltName: Full=c-H-ras; AltName: Full=p21ras; Contains: RecName: Full=GTPase HRas, N-terminally processed; Flags: Precursor	100
AF_ORF_10631	GATGAGTTTTTCCAAAGCTTAAACCATGCCGAGCAAACCTTCCGAAAGATGGAGAATTATCTGCAGCAGAAGCAGCTGTGCGACGTCCTGCTGATCGCCGGGAATTACAAAATACCAGCACACAGGTTGGTCCTCAGTGCCGTCTCCGATTATTTTGCTGCAATGTTTACAAATGACGTCCGTGAGGCTAAAGAGGAGGAAATCAAAATGGAAGGTGTGGACCCCGATGCCCTTAAGGCCCTCGTACACTATGCGTATACAGGTATCTTGGAACTCAAGGAAGACACTATAGAGAGTTTGCTGGCGGCCGCCTGTCTGCTTCAGCTCACCCAAGTCATAGAAGTCTGCTGCAACTTTCTAATGAAGCAGCTCCACCCGTCCAATTGTCTGGGAATCCGG…	AF_Unigene_DN31119_c0_g1:1-567(-)	567	6.45259e-103	Q9C0H6	RecName: Full=Kelch-like protein 4	84.127
AF_ORF_10637	ATGGCCTGTAGCTTGCAGTGGCACCTCGTCCTGCTGAACTTCATGACATGCGGCCTTGAAATCTGTGTGGCAGCTGGGATCACCTATGTTCCCCCATTACTTCTGGAAGCTGGTGTGGAGGAGCAGTACATGACCATGGTCTTAGGTATTGGCCCAGTCCTTGGTTTAATCCTCGTGCCCCTTATCGGATCAGCTAGCGATGACTGCCAAAGCAACTATGGGGGAAGACGACCGTTTATCTGGATATTATCCCTTGGCGTCCTCCTTTCTCTCTTCATTATTCCACATGCCGACTCCCTTGCTTCCTAC	AF_Unigene_DN31147_c0_g1:2-310(-)	309	3.76396e-27	Q8K0H7	RecName: Full=Solute carrier family 45 member 3; AltName: Full=Prostate cancer-associated protein 6; AltName: Full=Prostein	73.3333
AF_ORF_10638	GCAACCTTCTTCTCCATGATCATCAACAAACTGGCCAAAAAGTTTGGGTCGCGGCGTGTCTACCTGTCTAGTATGATCACGTTTACCTCTTCGGCCCTGGTCATCTGTCTGTCACAAAACATCGTCATTGTCACGTTCATGTCGTCATTAACTGGATTTGCGTATGCTACACTTCAGACGCTTCCGTACACCTTAATATGTCTCTATCACAAAGAAAAAGATGTTTTTATGCCAGGGCCCGAGGTGCCACACACACGTAATGGGAATATCCTTACCAAAGAAGCTGTCTACTTTTCACCCAACTTGCCGAACAGTCACCCAAATGGTACCTTTAAGCACAAAGAGCCAGGGCACAACAAAGTTGGTGGCTACCTTTCTGAGGAACTAGAGGTCCATGTC…	AF_Unigene_DN31147_c1_g1:177-857(-)	681	3.46803e-43	Q8K0H7	RecName: Full=Solute carrier family 45 member 3; AltName: Full=Prostate cancer-associated protein 6; AltName: Full=Prostein	40.9091
AF_ORF_10639	ATCAGTGTTGGCGGCTGTATTGGGTATCTGCTGACTTCTGTCAACTGGAATTACACATACATGTCTCTTTACCTCGGTGGGCAAGCTGAGTGCCTGTTCCTAATGTTAACGCTAATATTTATTGTAAGTGTCCTAGTCACAATGAAGACTGCAGAGGAACATAGACGACAGCCAGCCCTCGACCTCAAACCTGCTGTAACCTCAAAGTCCTTCAGCAGAGGATGCTGTATACCAAAATGGAAGTTGCGATCCTGGAAATGCAACCCCGTCCTTTGCTTGCTGAGCCTCTGTTGGTCTGTCACCCCCAGGATCTATTATAGTTACTGTCGTATTCCTGCTGTCATGAAACAGTTGTGCGCTGCCCAGTTGTGTAGCTGGATGGCGGTCATGTCTTTCATG…	AF_Unigene_DN31147_c2_g1:2-556(+)	555	9.43158e-52	Q96JT2	RecName: Full=Solute carrier family 45 member 3; AltName: Full=Prostate cancer-associated protein 6; AltName: Full=Prostein	48.6631
AF_ORF_1064	ATGCACCATTTGTTTCAGCTGGTATTAGAACAGAAAGATCTTTCCAGAGCAGGGGACTTGTTCTCTTTAGATGATTTTGAAATTGAAGGTAGTCTGTCTGAAGCTCTGGAACAAATCAGAAGTATATCATCCTCCCCGGATTACCAAACTAATGACAATGATCAAGCAGTTGTAGAAATTTGCATCACTCGTATTACAACAGCAATTAGAGAAACAGAGAGTATTGAAAAACATGGCCAAGCTCTTGTGTCACTTTGGGAATCATGCCTGGAGCACAACCTAAAGCCACCAACAAAAGATGAAGATACTCCACATGCTAAGATTGCATCTGATATTATGAGCTGCATTTTGCAAAATTATAACAAGCCTACAATT	AF_Unigene_DN3277_c0_g1:2-376(-)	375	1.62075e-51	Q14D04	RecName: Full=Ventricular zone-expressed PH domain-containing protein homolog 1; AltName: Full=Protein melted	84
AF_ORF_10640	ATGGAGAACCCCATTTGTTCTCAGACTGATGAAGATACAAAGTTCGGCACGTTTTTCCCAGCAGGCAGCATGTCACAGATGACTCCTTTTGAAATTCATGACAAAAAACCAAAAGGGAAAAACAAAGAATGCTTTGTGCGAGCTTTTGTGTTTGTGTATCTTCTCCTGCTGACCTGCGGATCTGTGTACCTGGCCTTTAGAGATATTAAGCTCCGGCATGAGCTCTCAGCCCTCAGAGATGATATCTGCAACATGAAATGTCTGCCTGAGGTGATCAGTAGTAATAAGAGGTCTGAAGAAAGAGATGAATCCCCCTCAGATTCCAAGCTGGAGGAAGATATAACCATGATAAACGTTACATCACTGTCATCAAGGCACCCAGGGACCACACTGAGCCTG…	AF_Unigene_DN31130_c0_g1:54-1544(+)	1491	3.18783e-49	Q9WUB9	RecName: Full=Macrophage receptor MARCO; AltName: Full=Macrophage receptor with collagenous structure	63.4146
AF_ORF_10643	ATGGCGGATGTCAAGTCTCACTATGAACCCTTGCCTGTCCATGACCTGCAGCGACTTCTCTGGAGCCACAGATCATCCACAGGACATGTTAATCAAGTATGGCCAAAACTGTACCTGGGAGATGCATTTACTGCAAGGGATAAGTCTGTTCTACGTGAGCTGGGAATCACCCACATAGTGAATGCTGCTTCTGGAAAGTACCGAATCAACACAGGACCAGAGTTCTACAGAGACCTTAATATTGATTTCTTTGGAGTGGAGGCAGATGATCACCCATATTTCAACTTGAGCGCTCACTTCTTTCCCGCAGCACAGTTTATAAGGGCTGGACTGCAATCTCCGAATGGCAAGGTGCTGGTACATTGTGCAATGGGGATCAGCAGAGCAGCCTCTCTTACT…	AF_Unigene_DN31133_c0_g1:114-668(+)	555	2.83201e-73	Q9UII6	RecName: Full=Dual specificity protein phosphatase 13 isoform B; Short=DUSP13B; AltName: Full=Dual specificity phosphatase SKRP4; AltName: Full=Testis- and skeletal-muscle-specific DSP	56.7251
AF_ORF_10644	ATGGCTGCGTCTGTGACCATCCTCTGGCTCGTTGCTGCCTTTCTGGGAGGAGCTTTCTCCTTGACTTGCTTTCAATGTAACACCACCACTGGGTTTAACTGTGAAGACGGTGAAAAGCCTTGTGATGAAAAGTATGATGCATGTCATACTACACTCACCGAGATTCGCCAAGGAGCAAAACTCAGTAAATACCTGGTGAAAACATGCGGAGAGAAGATGTTCTGCAATCAAACGTACAGCATGTCCTTCAACTCCACCAAGTTATACGCTTCAGTCACATGCTGCGAGTCAGACAAATGCAAAACCAAAATACCTGAATTAAAACAACAGGACAAGGAGAAAGAGAACAAGGTAACGTGCCCTTACTGTGGCGGGGTCGCCAAGTGCAATGATGCCGAC…	AF_Unigene_DN31132_c0_g1:693-1160(-)	468	1.70049e-10	Q9PWI3	RecName: Full=Phospholipase A2 inhibitor subunit gamma B; Short=gamma-PLI B; Flags: Precursor [Elaphe quadrivirgata]	40.625
AF_ORF_10645	ATGCGCCCTATCTGTACAGTTGTGGATGGTTTACCATCTGAAGGCACCTTAGGCTCATTTCCCGGCCCTGTTTCTGTCTTTGAAATGTCGATGCTTCGTGCTTTAGACCCAGTCCAGACCTGGCTGGGACAAGAGCTGGAGAAATGTGGTATTGATGCCATGATTTACACAAGATATGTTTTAAGTCTTCTGCTGCATGACAGCTATGACTATGACCTTCAGGAACAGGAAAACGACATCTTTTTGGGCTGGGAAAAAGGAGCTTGTAAGAAGTGGGGAAAGGGCAAGAAGAAAAGTTCGGACCTCTCGATGGAGGAAATAAAGAAACAGGCTGCAGTTCAGTGTTTGCTTTCAGCTTCAGATGAAAGTTCTGGAATCGAAACTTTAGTTGAAGAGCTC…	AF_Unigene_DN31145_c0_g1:2-3478(-)	3477	0	Q92628	RecName: Full=Uncharacterized protein KIAA0232	59.2898
AF_ORF_10648	ATGAATAAATCTTTGGAAATTAGACCATCGAATGTCATTAAAATGATTGACACATTTGACAGAAGACCCAATGCATACGCGGAAGACTTGTACGCCCGCACGGGAACATACGCCACAGGATTTGTAGATGAACCCATGAAGAGGATCCCAAAGGCCGGGGCCTACGCTGAGGCCGGGGTTGGCAGGGCTGGTGCAGAATTCAGTGTTTTTGATGCTGAAGCTAAAGGTCCAAATGCCTCTGCTAGAGCTGAAGCCAGTGTGATCGGAGTTTCTGCCATGGCCACAGCAGAATTAGCTAGCGTCTCTGCCACCGCTGGCCCGGTTAGGGCTAAGCTTGGCCTTGGTGTGGACACTGGGGTGTCAGCTGGAGTGGATGGGGTGGAGGTCAAAGTCTTAGGC…	AF_Unigene_DN31138_c0_g1:46-516(+)	471	0.39088	A4XZK2	RecName: Full=Multifunctional CCA protein; Includes: RecName: Full=CCA-adding enzyme; AltName: Full=CCA tRNA nucleotidyltransferase; AltName: Full=tRNA CCA-pyrophosphorylase; AltName: Full=tRNA adenylyl-/cytidylyl-transferase; AltName: Full=tRNA nucleotidyltransferase; AltName: Full=tRNA-NT; Includes: RecName: Full=2'-nucleotidase; Includes: RecName: Full=2',3'-cyclic phosphodiesterase; Includes:…	41.3793
AF_ORF_10649	ATGGATGCTCCAGAAGAAGCTGCTACCCAGAACCTTCCAAACACCACAGAGGAGAATTACTTTGTGACCTACACATTTACAGACCGCTCACACAGCAGTCGGGTGGCCCATAGCATCATGAAGCTGTGTATGGAAGAGGAGCTGTTTGCAGATGTCACTATCTTAGTAGAAGGAAAGGAATTTCAGCTACACCGTCTTGTCCTCTCTGCCCAGAGCTGCTTCTTCCGCTCCATGTTTGCATCTAACTTAAAAGAAGGTCGGAATCGCGTCATCCAGCTTCAGGACATCAGTGAGAGTGTTTTTCAGCTGCTGGTAGATTACATATATCATGGGACAGTGAAGCTGAGGCTGGAGGAGCTACAGGAAACGTATGAGGTGGCTGATATGTACCAACTGACG…	AF_Unigene_DN31140_c0_g1:67-1635(+)	1569	0	Q9NVX7	RecName: Full=Kelch repeat and BTB domain-containing protein 4; AltName: Full=BTB and kelch domain-containing protein 4	82.7916
AF_ORF_10650	ATGATGGGCTGTGGGACAAGCAAAGTACTTCCTGAACATCCAAAGAACATTCAGCTGGATTTGGTTAAAAAAGTAGAGCCATACTTGATGTCAAAAAATGATCAATATAAGCATTTTATTACAGACCATGGCCGAACAGAGACCAAAGGAGCTTCTCCAATAACATCGTATCCTTGTGGCTACCAGCATGGCCACACAGAAACTGCTGACCCTCGAAGACATAAAGTAGCTAAATACAGAGCAAAGTTTGACCAAAGAGTGACTGCAAAATATGATATTAAGGCTCTTATCGGCAGAGGAAGTTTTAGCCGTGTTGTCAGAGTGGAACATAAGGCCTCCAAACAACCATATGCAATTAAAATGATCGAAACCAAATATAGAGAAGGCAGAGAGGTGTGT…	AF_Unigene_DN31149_c0_g2:177-1430(+)	1254	0	P11801	RecName: Full=Serine/threonine-protein kinase H1; AltName: Full=Protein serine kinase H1; Short=PSK-H1	84.3342
AF_ORF_10652	ATGAGTGGAAGGTCTAAGAAATCAGTTGGAGTTATTGGAGCACCCTTTTCAAAGGGACAGCCCCGAGGAGGTGTGGAAGAAGGCCCACTCTATATAAGGAGAGCGGGTTTAATTGAAAAACTGGAAGAACTCGAATATGATGTTAAGGATTACAGTGATCTGCATTTTCCTGAGCTGCCCCAAGATGAACCCTTCCAGAATGTGAAGAATCCACGCACAGTTGGGCTAGCTACAGAGAAAGTTGCTAATGCTGTTACAGAAGTCAAGAAAACTGGAAGAATTTGTTTGACTCTTGGTGGAGATCACAGCTTGGCAGTTGGGACCATCACAGGTCATGCCAAGGTTCACCCTGATCTGTGTGTAGTTTGGGTGGATGCCCACGCAGATATCAACACTCCA…	AF_Unigene_DN31116_c0_g1:481-1452(+)	972	0	P49900	RecName: Full=Arginase, hepatic	89.1641
AF_ORF_10653	TTACTAACAAGTCAAAAGAAGGTCGAACAACGAAGTGACATGGAGGAGCAGATCCTAAATCTGCTGGAAATAGATTATACAATCACACATTACACCTTGGGGGCAGGGCTCCTTGTGGGAGGAATCTGCTTATTGTGGTTTCTGCAGTGGTTTGTTCATGCGCATCAGCCAGATCCCCCAATATTGAATGTTCCGAAGAAGCCGATCCAAAAAGTTCCACACAAGCCTAAAAAGAAGAAGAAAGTGCTGAGTTTGAAGCAGAGGATTCGGAGGGCAGCATGGGAACCTTCAACAGCTCCTGTTCATCACTCAGAAGCATCACCAAATTCTCTTCTTGGACCCCCATCTGAGCTGGAGACCCCTGCTCTGCCTCCAGAGGTGCTCTACATGCTGCAGAGT…	AF_Unigene_DN31163_c0_g1:114-689(-)	576	9.58613e-20	Q3TRM4	RecName: Full=Neuropathy target esterase; AltName: Full=Patatin-like phospholipase domain-containing protein 6	57.3333
AF_ORF_10655	CCACCAAAGAAGAAAACAGAAGTGAAAACCCAAATAACAGCTAAAGACATTCAGATTGTGCACTTGGACCCAGTAAAGGCAGAGGAAGAGATCATTGCACTGCCCATACAGACTCCTTATTATGATATTTCAGCATCAGACTGTGAGCAGAGGATGTATAGAGAACATTGCTCAGAAATATCAGATGGTCATGAGTACCTGAATAATTGCTGCTCCCACGAGGAGGACTACTTGGATCAGTTACACCCTGGTTATGTGCCACTCTCATTCTTTATGCAGGACTCGCATGGCCGACAGGCACCAGAGTCTACCTTCTGTTACCCTGCAGCCGGC	AF_Unigene_DN31167_c0_g1:1-333(-)	333	0.958416	Q0V9K5	RecName: Full=Transcription factor RFX3; AltName: Full=Regulatory factor X 3	46.1538
AF_ORF_10656	ATGGATCAGAGAAGATACCACTCCATGCCAGTTGTACTGATACTGGTGGGCTTTCTGGTGGGCATCACCCCAGCTGTCAGTGGACTGGTCAGGGAATACTATGTGGCTGCTGTGACAGTGGACTGGGATTACAGCAATGGACAAGATCCAAGTTCTGATAATGTGTTTAAGAAGATAGTTTACAAGGAATATGAAAAAGGTTTTATTGCATTAAAACTTGGCTCAAAACTGTCAGGTATCTTGGGACCAACTCTACGTGCTGAGGTTGGGGATACATTAAAAGTTCACTTCAAAAATATGGCTACAAAACCTCTCACTATTCACCCACAAGGAATTTCATATGGAAAACTTTTTGAAGGGGCAAAATATGCTGATGGGACCTCTACACTGGAAAAATTT…	AF_Unigene_DN31162_c0_g1:168-5438(+)	5271	0	Q28107	RecName: Full=Coagulation factor V; AltName: Full=Activated protein C cofactor; Contains: RecName: Full=Coagulation factor V heavy chain; Contains: RecName: Full=Coagulation factor V light chain; Flags: Precursor	55.5178
AF_ORF_10660	ACCATGACAACTCTTGGGTATGGAGACATGGTTCCAAAGACTATAGCTGGAAAAATCTTCGGTTCCATCTGCTCATTGAGTGGGGTCCTTGTGATTGCCCTTCCTGTGCCTGTCATTGTGTCTAATTTCAGCCGAATTTATCATCAAAATCAGAGGGCTGACAAGAGAAGAGCGCAAAAGAAAGCCAGGCTTGCAAGGATCAGAGTGGCCAAGACAGGAAGTTCATCTGCGTACCTGCACAGCAAAAGGAATGGCTTGCTTAACGAGGCACTGGATTTAGGGGGCTCAACTGCAGAAGAGCCACACATTGGAAAATCAGCATCACTTATAGAAAGTCAACACCACCACCTGCTGCACTGCCTGGAAAAGACAACTGGATTGTCCTATCTTGTGGATGAT…	AF_Unigene_DN31173_c1_g1:2-877(+)	876	2.03843e-125	Q9TTT5	RecName: Full=Potassium voltage-gated channel subfamily D member 3; AltName: Full=Voltage-gated potassium channel subunit Kv4.3	86.0068
AF_ORF_10661	TTGAGACTTTTTGCAGCCCCAAGTCGCTACAGATTCATGAGAAGTGTCATGAGTATAATTGATGTAGTGGCCATCATGCCGTACTACATAGGCTTGGTGATGACCAACAACGAGGATGTGAGTGGCGCCTTTGTCACCTTGCGGGTTTTCCGGGTTTTCAGGATTTTCAAATTTTCACGCCACTCCCAGGGTTTACGGATTCTTGGGTATACCCTGAAGAGCTGTGCCTCTGAACTGGGATTTCTCCTTTTCTCACTCACAATGGCAATCATTATCTTTGCCACTGTGATGTTTTACGCTGAAAAAGGTTCATCATCCAGCAAGTTC	AF_Unigene_DN31173_c3_g1:1-327(-)	327	5.46132e-68	Q9Z0V1	RecName: Full=Potassium voltage-gated channel subfamily D member 3; AltName: Full=Voltage-gated potassium channel subunit Kv4.3	98.1651
AF_ORF_10662	AGAAACTTCACCCATGCTGGCAGCCCAGCCCTAGACAAAATGTCGTTATGTGAATATACCACACAGAAGGATATTCGCATAGGAAGCCGCCTGCTTGGCACCTTAAAATGGGGCATCTTTGCTGTAGTTTTACTTTATATGTGTGTTATACTGCTTACTGAAAAGCGTTATCAAAAAAAAGACTCCATTATCAGTTCTGTACACACAAAGGTGAAAGGCGTTTCGGATGCTGATTCCAGGATCTGGGACACAGCTGAATATACAATTCCTTCCCCGGGTGGATCGTCATTCTTTGTTCTAACAAACATAATTAAAACAGAAAATCAAAAAGAAGGCAATTGCCCAGAGTTTCCAATCCCCAAAACCATTTGTTCTCAAGATGATAGCTGCAAAAAAGGT…	AF_Unigene_DN31174_c0_g1:2-1783(+)	1782	0	Q99572	RecName: Full=P2X purinoceptor 7; Short=P2X7; AltName: Full=ATP receptor; AltName: Full=P2Z receptor; AltName: Full=Purinergic receptor	49.5697
AF_ORF_10663	ATGAGTCTTCTGAATAAACCCAAGAGTGAGATGACCCCAGAGGAACTTCAGAAACGTGAGGAGGAGGAGTTTAACACGGGGCCCCTCTCTGTGCTTACACAGTCTGTCAAGAACAACACACAGGTCCTCATTAACTGCCGCAACAATAAGAAGCTGCTGGGTCGGGTGAAGGCCTTTGATAGACACTGCAATATGGTTCTGGAAAACGTGAAGGAAATGTGGACTGAGGTTCCTAAAAGTGGAAAAGGGAAGAAGAAATCCAAACCAGTAAACAAGGACCGCTATATCTCCAAGATGTTCCTGCGAGGTGACAGTGTCATTGTTGTCCTGCGGAATCCATTGCTGGCTGGGAAATGA	AF_Unigene_DN31180_c0_g1:93-449(+)	357	1.4257e-60	P62316	RecName: Full=Small nuclear ribonucleoprotein Sm D2; Short=Sm-D2; AltName: Full=snRNP core protein D2 >gi|59800293|sp|P62317.1|SMD2_MOUSE RecName: Full=Small nuclear ribonucleoprotein Sm D2; Short=Sm-D2; AltName: Full=snRNP core protein D2 >gi|109894870|sp|Q3SZF8.1|SMD2_BOVIN RecName: Full=Small nuclear ribonucleoprotein Sm D2; Short=Sm-D2; AltName: Full=snRNP core protein D2	99.1525
AF_ORF_10666	ATGTCGGGGGTTAATCCGAGTCTGCTGACCACACACGTCCTGAATACAGCCCATGGGGTCCCGGCTAAAGGTCTGCCGCTGACCTTGTCCAAGTTTAATGCCAAAGAAGCAAAATGGGAACATATGTGCAGGAGTGTCACCGACGAGGACGGTCGCAGTCCGGGGCTTTTACGTGGAGAACCTCTTACGGCAGGGACCTTCCAACTGCGCTTTGAGACCGGTGAATACTGGAAGCAGATGAAACTGGAGACCTTCTTCCCTTTTGTAGAGGTAGTTTTCACCATTGCTGACCCAAAACAGAAACATCACGTGCCTCTCATACTCAGTCCATATTCCTACTCCACCTACAGAGGGAGCTAG	AF_Unigene_DN31188_c0_g2:205-564(+)	360	5.7206e-28	Q06S87	RecName: Full=5-hydroxyisourate hydrolase; Short=HIU hydrolase; Short=HIUHase; AltName: Full=Transthyretin-related protein	54.8673
AF_ORF_10667	ATGTCGGGGGTTAATCCGAGTCTGCTGACCACACACGTCCTGAATACAGCCCATGGGGTCCCGGCTAAAGGTCTGCCGCTGACCTTGTCCAAGTTTAATGCCAAAGAAGCAAAATGGGAACATATGTGCAGGAGTGTCACCGACGAGGACGGTCGCAGTCCGGGGCTTTTACGTGGAGAACCTCTTACGGCAGGGACCTTCCAACTGCGCTTTGAGACCGGTGAATACTGGAAGCAGATGAAACTGGAGACCTTCTTCCCTTTTGTAGAGGTAGTTTTCACCATTGCTGACCCAAAACAGAAACATCACGTGCCTCTCATACTCAGTCCATATTCCTACTCCACCTACAGAGGGAGCTAG	AF_Unigene_DN31188_c0_g3:315-674(+)	360	5.7206e-28	Q06S87	RecName: Full=5-hydroxyisourate hydrolase; Short=HIU hydrolase; Short=HIUHase; AltName: Full=Transthyretin-related protein	54.8673
AF_ORF_10669	ATGTCAGATGACGAAGGAGTTCAAGTGGTGAAGAAGTCTCGTATCTTCTATGGCAGTTTGGCTGACAAGGAGAAGGAGCGTCTTAACAAGGGAGAATCTGCCTTGGGAAAGACATCAGTGAAAGTTGGGATCGATGCAGGGAACATTAATGTTGGGACTGGAGAGTCATTTGATATAGAAGAGCATATCAGCGAGAGGCAGGCGGAGGTTCTGGCCGAATTCGAGAGGAGGAAACGGGCAAGACAGATCAATGTATCCACTGATGACTCTGAAGTGAAAGCCTGTCTAAGAGCACTTGGGGAGCCAATCACTCTTTTTGGTGAAGGTCCAGCTGAGAGGAGAGAAAGGTTGCGAAATGTTCTCTCAGTTGTTGGAACCGATGCTTTGAAAAAGACCAAG…	AF_Unigene_DN31185_c0_g1:176-1696(-)	1521	0	Q9DAW6	RecName: Full=U4/U6 small nuclear ribonucleoprotein Prp4; AltName: Full=U4/U6 snRNP 60 kDa protein; AltName: Full=WD splicing factor Prp4	85.9406
AF_ORF_1067	CTGGACCAGGGCAGAGTTATCTATCAACATGATGGTAGCGACACTTATAGTGACAACATTATCTTCCGTATGACTGATGGAAAGCATGAAGTAGAGTTCCTTTTTCCAATCACTGTGGTGCCAACAGATGATGAGCCTCCTATAGTAAATGCCAACACTGGGTTGATGCTTTCAGAGAAAGAAGTGGTTCCTGTAACTCCACTGTCATTAAGTGCTACAGATATTGACTCAGAGGACTCAACCATACGTTTTACTTTAGAGTTACCTTACTCAACCCTGGGACAAATGGTCCTGCGCCAATCTGAGATACCTGAAGATCCCTCTGAATGGCAGTATATCCCTGATCTAAAAATATATGAGAAGGAGGTGAGAGAATGGACACAGCAAGATATATTGGAT…	AF_Unigene_DN3267_c0_g1:1-669(-)	669	3.2584e-85	P0C091	RecName: Full=FRAS1-related extracellular matrix protein 3; Flags: Precursor	57.7093
AF_ORF_10670	ATGAGGCCAGTGAACAACATGATCCCTCATTACTTCTTTCTTTTGTGGCTCTCTAGCTCCAGTGCAGCCATTTCTCAGTTTCCAAGCTTCATAGTGTCCGACACCTCTCTGACTCATCTTGCTGTGCACAAATACACAGGGGACGTTTATATTGGTGCTGTGAACAGAGTCTACAAGCTGTCAGAAAACCTGACAGAGTTACGCTCCCACCTGACTGGCCCTATAGATGATAATGCAAGCTGTTACCCCCCACCTTCCGTGCGTGTCTGCTCGCACAAGCTCTCCCCTTCTGATAATGTTAATAGACTTTTGCTGATCGACTATACTGGAAACCGATTGGTGGCTTGTGGTAGTGTATGGCAAGGCATTTGTCAGTTCTTTAGGTTGGACAATCTCTTC…	AF_Unigene_DN31190_c0_g1:3-668(-)	666	5.29644e-94	D3ZPX4	RecName: Full=Plexin-A3; Flags: Precursor	73.822
AF_ORF_10671	ATTGTTCATACCGAAGGGCAGGATGGGAAGCTATTTATTGGAACTGCAGTAGGTGGCAAACAAGATTATTTTCCTACACTTTCAAGTCGCAAGCTTGTGAGAAACGAAGAGAATGAGGATATGTTTCGTTTGGTGTACCAAGATGAATTTGTCTCTTCTCAGATCAAAGTCCCTTCGGATACCCTTTCCCAGCACCCCTCATTTGACATATACTACGTCTACGGCTTTGTCAGTGGCGGTTTTGTTTATTTCTTGACACTCCAGCTAGACACCCAACAGACTGTAAATGAAGCCACTGGGGAGAAATTCTTTACATCTAAAATTGTGCGGATGTGTTCTGGGGATCCTGAATTTTATTCTTATGTGGAGTTCCCCATTGGATGCACTAAGGATGGAGTG…	AF_Unigene_DN31190_c1_g1:3-719(-)	717	6.25855e-120	D3ZPX4	RecName: Full=Plexin-A3; Flags: Precursor	76.1905
AF_ORF_10673	ATTGGTGGCCTGAAAGTGATTGAAGGTCTTCCACTGTTTGAAGAGAAGACTGATGGCATGGCTAGCGTAGCGGCTTACAGCTACAACGGGCATTCCGTGGTCTTTGTGGGCACTCGGGCTGGAACATTAAAAAAGATTCGTGTGGATACCCCTATAGATGCCGTACTGTATGACACTGCTGTGGTGGTGCCAGGAAAACCAATACTGCGGGATATGGTATTCAGTCCAGACTGGCAATCTGTATACATACTGAGTGAGAAACAGGTCAGCCGTGTTCCTGTAGAGAGCTGTCAGAGGTACAACACATGTGCTGCCTGCCTAGGGTCTGGGGATCCTCACTGTGGATGGTGTGTGCTTCATAGCAGGTGCTGTAGGGAGAGTGAGTGTGAGCGGGCATCT…	AF_Unigene_DN31190_c2_g1:3-1673(-)	1671	0	P51805	RecName: Full=Plexin-A3; AltName: Full=Plexin-4; AltName: Full=Semaphorin receptor SEX; Flags: Precursor	67.4419
AF_ORF_10674	ATGCTGCTGAAACTCCTGCAGAGACAGACCTATACCTGCCTGTCCCACAGGTATGGACTGTATCTCTGCTTCGGGGGCATTGTGCTGATGATCGTCTCTGCTCTGCAGTTTGGAGAGGTGGTGCTGGAGTGGAGTCGGGATCAGTATCATGTTCTGTTTGACACTTACCGGGACAACATTGCAGGGAAGTCATTTCAGAATAGGCTATGTCTCCCCATGCCTATTGATGTGGTATATACCTGGGTAAATGGTTCTGATCCAGAACTTGTGAAACAGCTACGTGATGTACGTGAACAGATGGAAGAAGAACAGAGAGCGTTAAGGGATCTTCTGGGAAGCAATAGAACTGAGCCAACAAGAAAAGGTTCTAGTGATAAGATGCTGGAGTGTCTTCTTACA…	AF_Unigene_DN31193_c0_g1:80-3679(+)	3600	0	Q3T906	RecName: Full=N-acetylglucosamine-1-phosphotransferase subunits alpha/beta; AltName: Full=GlcNAc-1-phosphotransferase subunits alpha/beta; AltName: Full=Stealth protein GNPTAB; AltName: Full=UDP-N-acetylglucosamine-1-phosphotransferase subunits alpha/beta; Contains: RecName: Full=N-acetylglucosamine-1-phosphotransferase subunit alpha; Contains: RecName: Full=N-acetylglucosamine-1-phosphotransfera…	76.4706
AF_ORF_10676	ATGGTGGATATTGGTGCCTCTGCTTCTGGAGAAAACACCAGAAGAAAAATGGATTCCTTTGTGGACTCTGTGGTAGAGGTTATACCACTTGATCTGTATGACTCCTTCAGGGCTAAAATTGCTGCTAACCTACATTGGATTTTTGCGAAAGCCTATGGAGTTGATAATGTTCCTGAGGAGCTGAAGGATCCATTCTACATTGACCAGTACGAGCAGGAGCACATCAAACCACCTGTCATCAAGCTTCTGCTCTCCAGCGAGCTCTATTGCCGTGTCTGCAGCCTCATCCTTAAAGGGGATCAGGTGGCTGCCTTGCAGGGCCACCAACCCGTCATCGAGGCTTTGTCTCAGAAAGGGATATATGTTATGGAGAGTGAAGACACACCTGTGTCTGAAGCT…	AF_Unigene_DN31187_c0_g1:180-4907(+)	4728	0	Q6IRN6	RecName: Full=Calmodulin-regulated spectrin-associated protein 1	73.9322
AF_ORF_10677	TATGATTGTAATGACGGACAACGTTATGAAGATGATAGTTCAGCGTTATCAGGCGCAGGTCAGTCTTACACAAGTATAAAATTAGACGAACCAGATGATACAAAATATTCAACTGGTTATACAATTAGTATGCCTAGTGTAAGAAGAGCTTTTCTTGAATATATCAATAACCATCGTGCAATACATTCAGTTAGTGAATTACGACAAGATAAAAGTCTTGAAGATGAGGCTCAAGTTGTTGCCGATCAACTTGTAGCAAATGGAGCTGTTGCAGATAGTTCTAATTCTGAAGGAGAAAGTACTGCGTGTGTTAATAAAGACGAATTAACACAAGTACCCGAAAAATGGTATGAACAACATAAAAAATTCGATTTTGACAAACCTGAAAATAATGACGGC…	AF_Unigene_DN31242_c0_g1:3-557(-)	555	3.54208e-13	Q9H4G4	RecName: Full=Golgi-associated plant pathogenesis-related protein 1; Short=GAPR-1; Short=Golgi-associated PR-1 protein; AltName: Full=Glioma pathogenesis-related protein 2; Short=GliPR 2	38.0952
AF_ORF_10679	GGCACCCAGCTCAAGAATATACGACAGTTTATCATGCCTGTGGTGAGCACAGTGTCTTCCCGCATTATAAAGACACCTCGAAGGTTTATAGAAGACGAGGACTATGAACCCCCTATTAAAATAGCTAGGATGGAAACTGCTCCAAGTGGTCGTTTCAGTTTAACATCTTGTGAATCTAGTGAAAAGTCAAGTGCAGTTTCACAGCAGTCTTCACAGGTTACTTCTGATGAATCCCGCTCAAGCAGCCCAAGCATAGACACCTCAACTGAATCTCAAGTTTCAGAAGAGGCATCTGCCATACCAGAAACTCCTGGACGAGTCACAGATATTCCTCTGTCTACTCCTCAGTCAGTCCTAGAAAGCAGTGGAGCTAGCACAAGAAATCGACGTATTCCCAAT…	AF_Unigene_DN31246_c0_g1:1-612(+)	612	1.74105e-28	P55200	RecName: Full=Histone-lysine N-methyltransferase 2A; Short=Lysine N-methyltransferase 2A; AltName: Full=ALL-1; AltName: Full=Myeloid/lymphoid or mixed-lineage leukemia; AltName: Full=Myeloid/lymphoid or mixed-lineage leukemia protein 1; AltName: Full=Zinc finger protein HRX; Contains: RecName: Full=MLL cleavage product N320; AltName: Full=N-terminal cleavage product of 320 kDa; Short=p320; Contai…	70.2703
AF_ORF_1068	ATGCCTGCAGCTGGATACCTACAGACCACACCAATGACCTCCTATGGGGCTCAGGATGACAGCACAAGCGTACTGGATCAGCTGGCACTGGACCATTACTATCAGCCTGACACCATGGTGGAGAACAGCTTTTGTGACTTCCAGAATGTCTTTCCAACTTTCTCAGAAGGACCTATCCAGCCATTCCCCATCTTCCATGAGAACATGACACCACAGTCACCTTCAGAATCTTCAGATAGGTCAAACTCATTTGAATATTCTCCAAGCTGCCAAGGTGTAGAGTTTATTCCACAGAGTTACAGCTCCCCTTCTCATCCTGACACCAATAGCTGTGCATATGCCGGAATGGATCAGCACGTCTACCAACACCAGGACAATTCCAGCTTCTGTTATTGTACT…	AF_Unigene_DN3283_c0_g2:150-692(+)	543	2.18308e-07	A8K830	RecName: Full=Colorectal cancer-associated protein 2; AltName: Full=Cancer susceptibility candidate protein 13	32.5758
AF_ORF_10680	GGACACAAAATGGCGCACAGCTGTCGGTGGCGGTTCCCTGCCCGGCCCGGGACCGGCCGCAGGTTGGGGGCCCGGCACAGGGTCGCGGCGGTGGTCAGGGAGGATGGGATCGCCAACATGACCGCTTGTGGATCCGGCGGGAGTCCTAATGCTGCGCACGGAACCAGTTTGGCCCCTGGGGGCCCCGGAAATTGTTTGGGGGTTGGACCTGGATTTGATGCAGCGCTGCAAGTGTCAGTGGCCATCGGGAGTAACCTGAGGCGATTCAGAGACGTGTCCGGAGGGAGCAGCGGAGAGGAGGACCAATTTCTAGGATTTGGGCCAGATGAAGATTTTCAAACCCACAGCCCTACAAAATTCCCTACAGAACAGTCAACTCCAAGAAAACCTCGTGGAAGA…	AF_Unigene_DN31246_c2_g1:3-863(+)	861	2.92367e-35	Q03164	RecName: Full=Histone-lysine N-methyltransferase 2A; Short=Lysine N-methyltransferase 2A; AltName: Full=ALL-1; AltName: Full=CXXC-type zinc finger protein 7; AltName: Full=Myeloid/lymphoid or mixed-lineage leukemia; AltName: Full=Myeloid/lymphoid or mixed-lineage leukemia protein 1; AltName: Full=Trithorax-like protein; AltName: Full=Zinc finger protein HRX; Contains: RecName: Full=MLL cleavage p…	100
AF_ORF_10682	ATGAAAATGAGTGGAGAACAAAGAAAGCTTCCCAAATGGATGTCTGCACATGATACAAGTGGTCCAAATGAGGTTAAAAAGAAATGTGTCTGGAAGAAGAACATTTTGGAAGACAGTCTCCCATTCTTGGAATTTACAGGTTCAGTTTACTATAGTTATGAGTCAAATGATTGCTCTTACTTGTCAGAATGTATCAGAGAGAAGCTTTCAAAAGGGGAAGCAGTTGGTTTTGACATTGAATGGCCTCCAGTTTACATTAAAGGGAAAATTGGAAAAGTTTCTCTTATTCAAGTGTGTCTTGCTGAGCTGGAATGCTACTTATTTCACATTTCATCCATGACAGGTTTTCCTAAAGGACTTAAGAGGCTGCTTGAAGATGAATCTATTAAAAAAGTTGGT…	AF_Unigene_DN31206_c0_g1:3-1565(-)	1563	1.95707e-147	O93530	RecName: Full=Werner syndrome ATP-dependent helicase homolog; AltName: Full=Exonuclease WRN; AltName: Full=Focus-forming activity 1; Short=FFA-1	51.9231
AF_ORF_10684	AGAGACATCCTTGTTGTCATGGCAACAGGCTATGGAAAGAGCTTATGCTACCAGTTTGCACCAGTTTACACTTCTGGTATTGGAATAGTCATCTCCCCCCTGATTTCACTCATGGAAGACCAAGTGTTGCAGCTAGAAATGTCAAATATCCCTTCATGTTTTCTTGGATCTGCGCAGTCCAAAAATGTCATGCAAGATGTGAAGGCAGGCAGGATCAAAGTAATTTACATGACTCCTGAATTCTGTTCCAGTGGAATAACAATGCTTCAAGACCTAGACAACAAATATGGTATAACCCTCATAGCAATTGATGAAGCACACTGCATTTCAGAATGGGGTCACGACTTCAGAAGTGCCTACCGGAATTTAGGCTCTCTAAAGAAAATGCTTCCTTTGGTA…	AF_Unigene_DN31206_c1_g1:1-510(-)	510	2.08454e-101	O93530	RecName: Full=Werner syndrome ATP-dependent helicase homolog; AltName: Full=Exonuclease WRN; AltName: Full=Focus-forming activity 1; Short=FFA-1	88.8235
AF_ORF_10686	ATGCCCAGTTGGTCCCAGAACATGAAAAAACTTAATTTCAAAATTGAAACTCTTGTGGAAATATGTCTGGACTTGGCTTCCAAGCAGAGCATGAAGACACTTCATTCTAATGATGTTAATGTACAAGATAGTCTGATGCAAGTCTCTTTCTTCTTGCCCTCACCCCATGATCCTTTCATCTGTACTTTTGATAGGGTTTTGTACACAGATGCTGACTGGCTGCAAGACAATACTGTTAGTATAGTACATACATGCACACAGATGCCCACCGCAGTACACTGGGAGGCAAAGCATGGATTGTGA	AF_Unigene_DN31208_c1_g1:310-612(-)	303	4.7324	Q8RXY0	RecName: Full=Probable inactive protein kinase At3g63330	45
AF_ORF_10687	ATGACGACTTCTCCCAAGGACAGGTACAACGCGGTCTGGTTAATATTCTTCACGCTGGGACTCGGCACTCTCCTGCCCTGGAACTTCTTCATGACAGCCACCATGTATTTCACCAGCCGCCTGGGAGAGCCGGCCAGCACCAGGATGGCATCCAATGTCAGCGGTGACCCCGACATTGCAGCGGCCCTGATAAACAATTCGCTGGTAAACAGCACAGAGGCCAGAGCGCTAGAGCCCCCCAGGACCCAACTACAGAGCAAATTTAACAACGTCATGACCCTGTGCGCCATGCTGCCTCTGCTCATCTTCACCTGCCTGAACTCCATCCTGCACAGCAAGATCCCTCAGAAAATTCGTATTGGTGGCAGTCTGCTAGCCATTTTCCTGGTCTTCCTGCTG…	AF_Unigene_DN31204_c0_g1:1001-2365(-)	1365	2.67979e-175	O54698	RecName: Full=Equilibrative nucleoside transporter 1; AltName: Full=Equilibrative nitrobenzylmercaptopurine riboside-sensitive nucleoside transporter; Short=Equilibrative NBMPR-sensitive nucleoside transporter; AltName: Full=Nucleoside transporter, es-type; AltName: Full=Solute carrier family 29 member 1	61.036
AF_ORF_10689	ATGGAGTTCAGGCAGGTGAAGATGAGCAGAGGCAGCATGGCGCACAGGGTCATGACGTTGTTAAATTTGCTCTGTAGTTGGGTCCTGGGGGGCTCTAGCGCTCTGGCCTCTGTGCTGTTTACCAGCGAATTGTTTATCAGGGCCGCTGCAATGTCGGGGTCACCGCTGACATTGGATGCCATCCTGGTGCTGGCCGGCTCTCCCAGGCGGCTGGTGAAATACATGGTGGCTGTCATGAAGAAGTTCCAGGGCAGGAGAGTGCCGAGTCCCAGCGTGAAGAATATTAACCAGACCGCGTTGTACCTGTCCTTGGGAGAAGTCGTCATGGTTATTGCCGGGAGTTTCTACAACAGCCAAGAAAATGGGACCATCCGCCGCTTGGTGCGTCTTCTGGGCCAA…	AF_Unigene_DN31204_c0_g1:2040-2501(+)	462	0.204838	Q92QT3	RecName: Full=Integration host factor subunit alpha; Short=IHF-alpha >gi|166918530|sp|A6U7Q6.1|IHFA_SINMW RecName: Full=Integration host factor subunit alpha; Short=IHF-alpha	45.8333
AF_ORF_10691	GCCATGAAGCTCCTGAGTGTCTACATCCTGTGCCTGCTGGTGGCCCTGTCCTTGGCATTATGCCCTGTGCCTGCTGAAGTCAAGGATGATGAAGGCAACAAGCTGTGCGCCCGGCTATATGCGGATAGCAGTGTCTACTATGAAGACTGCTGTGCCGGGGATTACCTGGACGTCAAGCCTGGAGAGGATGTGCCCTATATTGCCCTGAGGTTCAACAACCGTATCTCTTCATTGGTCGTGGCAACCCGATGTGAGCTGACCGTTTGGTCCAAAAAGCCAAAAGATGGCACCACTAAGAAGTTCAGCAGCGGAGCCTATCCACGCCTAGCAGAGGTCAAGAAAGGGCTACTTGGGAACTGGGATGACTCCATCTCTTCCTACTATTGCAAATGTAACTAA	AF_Unigene_DN31238_c0_g1:1-399(+)	399	5.77958e-38	Q8VCK7	RecName: Full=Syncollin; Flags: Precursor	55.1402
AF_ORF_10692	AAAAAAAAAAAAAAAAAAATGAAAGAGGTTTTCTTCAAAAACTTCCCTATATTTGGTGTCATTCATCTTTTCTGCAATCCTTACCATGATGGTGCCACAACCATGCTTGGTGATCTTGGGGTAATGAGAGGTGTTAACTTTGCAGCATACATGGGCTTTCCGAATATTAAACTGTTAATTTTAGGCTACGTACACAGGTCAGATGATTCGCAGCCGATGCGAGCTGTCCAGCTCATTTCAGAGGAGAATCTGACGTGTGTACAGAGGTTGTCAAACGTCAGTCTTGGATTCATCCTGACAGATCCATGA	AF_Unigene_DN31210_c1_g1:3-311(+)	309	0.182242	P29322	RecName: Full=Ephrin type-A receptor 8; AltName: Full=EPH- and ELK-related kinase; AltName: Full=EPH-like kinase 3; Short=EK3; Short=hEK3; AltName: Full=Tyrosine-protein kinase receptor EEK; Flags: Precursor	34.2466
AF_ORF_10694	GCCCAGCATAGAGTAACCCTCAGAGGGGAAACCGGGGACCCTGACAGCGCCAGCCACCTGGAGTCACCTTTCTGTACAGGTTCCAGTATGGCGTCCACCTGGGAGGCTGTGAAGGACTTCTATGTGTGGGCTCTGGAGAATGGAGACAGTCGGACGGATCCATGGCTTCTGGTTTACTCTCCCGTCCCCATCATTCTCATATTTGCTGTCTACCTCCTGCTTGTGGCCTTGGGACCCCGACTGATGGAAGGACGGGAGCCCTTCACTTTGCGCTCGGTGCTGCTAATCTATAACCTTTGCCTAGTGGGC	AF_Unigene_DN31216_c1_g1:1-309(+)	309	2.76167e-13	Q9EQC4	RecName: Full=Elongation of very long chain fatty acids protein 4; AltName: Full=3-keto acyl-CoA synthase Elovl4; AltName: Full=ELOVL fatty acid elongase 4; Short=ELOVL FA elongase 4; AltName: Full=Very long chain 3-ketoacyl-CoA synthase 4; AltName: Full=Very long chain 3-oxoacyl-CoA synthase 4	56.6667
AF_ORF_10696	GGGGTAAATAAAGGAATCTGTGCGGAGAAAGCTTCAGAAATTTTATTAGATGTAAACACAGCCAGTGTTAAACCATATATATCAGATAACAAAAAAACTGTATCCTGGTCGGAGATAAGCCAGAATCGCACAGTAACATCAAAAAGATTTCAGTCTTACCCCCAGGTAATGAGTAGTCAAAGTGTCTCCTCTGGGCGATATTACTGGGAGTTGGATGTTGAGGGTTCAGAGAATTGGAGAATTGTATTGTGTTACCCCAGTATGGACAGGACAGGAGATAAATCACAAATTGGAAATAATGACAAATTCTGGGGTCTGTACAGGGTT	AF_Unigene_DN31220_c0_g1:1-327(+)	327	6.29563e-13	Q62191	RecName: Full=E3 ubiquitin-protein ligase TRIM21; AltName: Full=52 kDa Ro protein; AltName: Full=52 kDa ribonucleoprotein autoantigen Ro/SS-A; AltName: Full=RING-type E3 ubiquitin transferase TRIM21; AltName: Full=Ro(SS-A); AltName: Full=Sjoegren syndrome type A antigen; Short=SS-A; AltName: Full=Tripartite motif-containing protein 21	48.3871
AF_ORF_10697	ATTGAAGGTGGAGCAGTCTGGAAACAAGTTTACCAGGATCTTGGAATACCTGTATTAAATTCAGCCGCTGGGTATAATGTCAAATGTGCTTACAAGAAGTATTTATATGGCTTTGAGGAATACTGTTCTTCCACCAATATTTGCTTTAAAATGGACCTGCCGACGAAAGTTGCAAAATCAAGTACAGACATTAATCTTGAAAGTAAACATTTCCCAAAACAAGAAAACAAAAATTGTGGCAATATTAAGGAAGATGCTGATATTAGGACGGACTATTGTGCTAAAAAAGATATTTATGTTTTGAATGAAGAAGTCCAAAACCTGGACACAGAAATGGATGCTTCATTTATTTGTGAAGAAGAACCAAAAGGACTATCTGAAAATATTTCAGATAAGATT…	AF_Unigene_DN31222_c0_g2:1-912(+)	912	1.561e-51	Q9JKB5	RecName: Full=AT-rich interactive domain-containing protein 4B; Short=ARID domain-containing protein 4B; AltName: Full=180 kDa Sin3-associated polypeptide; Short=Sin3-associated polypeptide p180; AltName: Full=Histone deacetylase complex subunit SAP180; AltName: Full=Retinoblastoma-binding protein 1-like 1	87.7193
AF_ORF_10698	ATGTACAAGACACCTATATTCCTGAATGAAGTGCTGGTGAAATTGCCCACAGACCCATCGGGAGATGAGCCCATATTCCACATCTCTCACATTGACCGGGTATACACGCTGCGGGCTGAGAGCATCAATGAGAGGACTGCTTGGGTGCAAAAGATCAAAGCTGCCTCAGAATTGTACATAGAGACAGAGAAAAAGAAGAGGGAGAAGGCTTATCTAGTTCGTTCTCAGAGAGCCACAGGAATTGGTCGGCTGATGGTGAATATTGTAGAAGGTATTGAATTAAAACCATGCAGGTCACACGGTAAAAGCAATCCATACTGTGAGATCACAATGGGCTCCCAGTGCCACATCACCAAGACCATCCAAGACACTCTGAACCCCAAGTGGAATTCCAACTGC…	AF_Unigene_DN31226_c0_g2:534-1157(-)	624	9.52094e-142	O42287	RecName: Full=Intersectin-1	99.5169
AF_ORF_1070	CCTCTTTCAGTTTCACCTACAGATTCAACTTCTGTAACTGAATTTATTACAACAACCACAGCCAAATCAACAACAAAACCTAATGAAGATAAATCCACCACGGGCACTGCTACAACCATAGTATTAACTGCAGAAAGCACAACACCTCTTACTGCAGCAGGTGTCAGCTGTGAAAATGGATATTATGATGGTAAAAAGTGCGTATGCAAAACTAACTTTTATGGAAACAAATGTGAATTTGTTGAGCGTGAGATTAGAGAAACCACCGTCACTGTGAAAGTAAATATCACTGTTAAAATCAATGAAACGTTTTCACAAGATCTCAGTATTAAAGGATCCCCAACATACAACAATTTTATAAAAAGGTTTAAG	AF_Unigene_DN3257_c1_g1:2-373(+)	372	3.60831e-05	Q02505	RecName: Full=Mucin-3A; Short=MUC-3A; AltName: Full=Intestinal mucin-3A; Flags: Precursor	46.6667
AF_ORF_10700	AATTTACGTACAGTTATACATTCTCATGAAAAACTTAAACATCCATTCTCTTTAGCTGTATTTGAAGAAAAGTTATATTGGAGTGATTGGGATAGAGATGGAATTGTTAGTGCTAATAAATTTAGTGGATCAGATGTTACTGAAGTTTTAAGACATGTATCAACACCAATGACAGTTAGAATTTTCCATGAAGCTGTACAACCAGATCATCCAGATAAATGTCAATCACATAGATGTCCTGATCTTTGCTTACCAAAAGCCCATTATCGTAATGATATTGAAGATCAAAAGAAAATTTATGATGAATTACCATATTCATGTGTTTGTGATGAAGAATCAATTCTTGTTAATGAAGTATGTGTATTAAATCATGCTGTTTCT	AF_Unigene_DN31227_c0_g1:1-381(+)	381	3.69509e-17	Q98931	RecName: Full=Low-density lipoprotein receptor-related protein 8; Short=LRP-8; AltName: Full=Apolipoprotein E receptor 2; AltName: Full=Protein LR8B; Flags: Precursor	48.5714
AF_ORF_10701	ATGCCGTTCTTTCTGCATCTTGTGATACTGACGTTTTTCTTCAGTTGTAAAGCAGAAATAAACCAAACTTATTTTACTGCTTTTACAAACAAGACTAGTTTAACAGATGAAAACAGCACATCAAGTATTTGGGGTTTCGACAAGTCTGATACTTATAATAATACCCTATCGAATAACAATGCAATTAGTTCAGTAAACCAGGATTTATATATTTCTGAATCCACAAAGCTAACAACAACCATGCTAGGGACAGCACCTGAAACTCCAAAGATGACAACAGCCATGCTAAGGATGACCCCAGAATCTACAACAACAGTCATACGAAAGATGGCACCATATACTACAACAAAGAAACTACTCCGGATTACAAATCGAAATGCTGCTAACCATTTAACAAAC…	AF_Unigene_DN31235_c0_g1:94-924(-)	831	1.12912e-06	P22794	RecName: Full=Protein EVI2A; AltName: Full=Ecotropic viral integration site 2A protein homolog; Short=EVI-2A; Flags: Precursor	61.3636
AF_ORF_10703	ATGAGCAGTGCCTTGCTGGGGACTCGCCTCTCGGATGAGACCAGCAGCTTTCGGGAAGACGCTCCTCGCCCGCCAGTGCCAGGAGAAGAAGGCCAGACACCATGTCCAATCCCAACTCCAAGCCAAAGATCAAAGTCAGCCCCACTTTCTGAAACTCCCCGGAGAAATGAAGATGGTTTGGGGGAGCCAGAAGGCAGTGCGTCCCCTGACTCTCCGCTGGCACGGTGGAACAAGTCCTTGCATTCCTTGCTGGGTGATCAGGATGGAGCTCATCTTTTCCGGACTTTTTTGGAAAGGGAAAAATGCGTGGATACTTTAGACTTCTGGTTTGCTTGTAATGGTTTCCGACAGATGGACATCAAGGACTCCAAAACTCTGAGGGTGGCTAAGGCTATCCAC…	AF_Unigene_DN31233_c0_g1:2-2392(-)	2391	0	Q9Y2T1	RecName: Full=Axin-2; AltName: Full=Axin-like protein; Short=Axil; AltName: Full=Axis inhibition protein 2; AltName: Full=Conductin	62.963
AF_ORF_10704	AGCTACCTTGTACTTCTTGGAGTTCACGAAGAACTTCTTCTTCTCGTCAGCAGTCTCGAACATGCCGTGACCCATCTTGGAGGCAGTGCATATCCACTGGAGCTTGAAGACGGTGACGTTTCTGTGCGGGAGGATGGCCTGTCTGATGCAGACGGTCCTCTTCTTTGTTCCAGGGCAGGAGCCGTGGATGATGACGAACTCGTCCTGGATGAGACCGTACTTGACCCAGCCACCGAGCGGGTTGATGTTCTTGTCGGTGGTATCGAACTCGGTCTTGCAGCAGTCGGCCTTCTTGGCGGTGCCGATCATGAGGATGAGCTT	AF_Unigene_DN31241_c0_g1:2-322(+)	321		not available	not available
AF_ORF_10706	ATGTCTCAGGTTTATCAGGCTGCAGATCTTTTTAATATTCAGATCATTGTTAAAAAGGAAGAAAATGAAATCCCTCAAGAAATCAGTAGAAATGGCCAGTACCGAACCCATGCCTTGCCAGACGTTGATGTAGAAGATGCTTCCAATCTCATCACCTCACGGAATGCTTGTAAAATTGATGAATCAGTATCATGTACCAAGTGTGGGAAGTGCTACAGTCGGAGGTCCAGTCTTCTCAGACACATCCAAACCGTCCACTTGGGGGAGAAACCTTATTCATGTTCTGAATGTGGCAAGTGCTTTGACCAGAACTCCAATCTTATCAAGCACCAGAGGGTTCACACTGGGGAAAAGCCGTTCTCTTGTTCGATCTGTGGAAAGCGCTTTGGAGAAAAGTCA…	AF_Unigene_DN31236_c0_g1:55-1011(+)	957	7.57046e-98	Q86UD4	RecName: Full=Zinc finger protein 329	58.2645
AF_ORF_10708	ATGGAGCAGGAGCATAAAATACAAAGCATCCAGATTCCTTCCTCTTTGGGGTATGTGGACCTTCTCATCAAAAGTGGGGAATGTTTTTTTGGTGCCCTGAAAGAATGTAAAGACTGTGGCCTGACATCTTCTTGGAAAACATTACAAGCACATGCCAAATTCACCTGGATTGAGATGCTTTGCGTGATTGTGTGTGCGCTGGCATGGACAGGTCTTCGAATAGCGACTACCAAATGGATCTTCCAGCCATTTAGTAAATGGTGCCGATTGCGGCCAAAGGAAGCGGAAAAAGTTCCAGAGAGTGCCTGGAAATTCCTTTTCTACTGTGCATCGTGGTCCTATTGCTCATACCTTCTTTTCTTTACCAAGCACAATTTCTTTCATGATCCACCCTCTGCC…	AF_Unigene_DN31275_c0_g1:168-1247(-)	1080	4.89553e-136	P27545	RecName: Full=Ceramide synthase 1; Short=CerS1; AltName: Full=Longevity assurance gene 1 protein homolog 1; AltName: Full=Protein UOG-1	56.0117
AF_ORF_1071	GACGCTGGAGGGGAGAAGTCTGTTTTTTATTTGCTTTTGAAAATGTTTGTCACTTGTAACAAGGCACCACTGAAAACATCAACCAGGCTTTTAATTATTAAGATCTTACGAGACAGCGGTGTGTTTGAATACACTTGGCAAGAACTAGAGCTGTGGCTGAAATGTCTAGATAAAGTAGAGGAAAACTCGAAGGAACTCGTGATTCAATTTTTAGAACAGGCTTTGGTCAAACTGGTGTCCAACCCTTATCCATACACAGATAAGGCTGCCGATTATGTTCAGGAGGCCAGCGTATTCCAGTCCAATTTGGGAAAGCAAGATTCAGACACAGTCAGCATTCCCATCTCCCACATCGATGATGTGATGGACATGGTGGATGTCATTGTTGAAAGCAGTGAA…	AF_Unigene_DN3275_c0_g1:3-503(+)	501	7.79588e-65	Q571H0	RecName: Full=Nucleolar pre-ribosomal-associated protein 1; AltName: Full=URB1 ribosome biogenesis 1 homolog	69.0909
AF_ORF_10710	CCTCTCAGGGGAAGGATATCGGGGTGTGAAGGGTTCCGGCGGTGCTGGTGGATATTATTGTTGTGGGGTGTCACTGGCGGGTGTCTGAGGGGGTCACTGCTGAATTTTGACATTCTTGGGATGTCAGTGCGGTACAGTCGTCCCCTCAGCGGTCGCCCCGGTCTGAAGAAAACAACCACCAGGAAGAAGCCACCACCAGTGCGGCAGGGCTGGGATAGCTCAGTTCAAGATCTCAGCGTTTACCGGGCCACTCCAGAGGAGCTGGCCCACAGACACGAGATCCACAAATCCAAAAATAAGCATCTAGCCCAGTGGGAACTTCAGGAGAAATCTCTAAGGAAGAAGTTGAGGAAAAATAATGGAGGCGCTCCAGACCCCCTGGAGGAGCGAAGGCTGGCC…	AF_Unigene_DN31261_c0_g2:3-1109(+)	1107	9.87796e-79	Q6DF94	RecName: Full=Spindle and centriole-associated protein 1; AltName: Full=Coiled-coil domain-containing protein 52	61.1765
AF_ORF_10711	ATGAGAAGTGGTGGTAAAATGAAGATGTCTGGGAGATTCATACAAATATTCCTGCTCTTGTGCTCTCCAGGATTCTGCAACCCATTTTTGCATGAGCCGATTCTGCAAGGTCTAAACTTAATTATGGATCGTCTAGCTATAAAATTTCTCATTTCTCGTTGTAACCGAGAATCTACAATACCCAGCCCTCTTTTTGCTAATTTATGCAATGCACTCAAAGGGGCACCAGCTTTGAGTATGTCAGATCTAGAAGTTGAAAAACCAACAGCTGTCGAGGAATCAGATCTAGGAGTTGGGCAAGCACCAGCTGTCAAAGAATCAGATCAAGTTGTTGGGGAAACACCAGCTGTCGAAGAATCAGATCCAGAAACTGGACCAAATCAAGTTATTGATGAGTCA…	AF_Unigene_DN31262_c0_g1:920-1480(-)	561	2.62784	Q9JMK8	RecName: Full=Vacuolar protein sorting-associated protein 54; AltName: Full=Vps54-like protein	50
AF_ORF_10712	ATGCCTCGCTGGACGGTGCATTTAGAGGGGGGTCCTCGACGGGTGAATCATGCGGCTGTAGCAGTGGGACATCGAGTGTTCTCCTTTGGTGGTTACTGCTCTGAAGATGATTATGAGACTTTGAGGCAGATTGATGTTCATGTTTTCAATGCAGTGTCCCTACGCTGGAGAAAGCTGCCTTCTGTCATTGGCTGTCAGTCTAAGGTTCCCTACATGAGGTATGGCCACACTGCTGTACTCATCGATGACTTCATCTACATTTGGGGTGGGCGCAACGATACAGAGGGGGCTTGTAATGTCCTCTACATTTTCCACACAGGCACTGAGCAGTGGGCAACACCACATGTGACGGGACAGATTCCTGGAGCTCGGGATGGGCACTCTGCTTGTGTTCTGGAG…	AF_Unigene_DN31257_c1_g2:920-2056(+)	1137	0	Q58CV6	RecName: Full=Kelch domain-containing protein 3	76.4398
AF_ORF_10713	TCCCCTGCCAGCATGCTGCAGAGGATTCTTGAACCTTATGTCAAAAAACATCCTGGACGGACAGCTCAGACAGGTTTTGACTTCACTTTCTTTTTGCCAGAGTTACAGCATTACAACTTACCCTGTGATTGGATCATGAAAGAGCATCAACATGCTAATAAAGTCAGTCTCATCTGTTCTTTTATCAGTCAGCTCCTTGAGTACTGTACAAAATCTGATTACAGTGCTCCCCTAGAACCAAGCATAACCCCAAATTGTAACTCATTATCTACATATTCTCCCTGGACAGTGACCCTAGGAGAAGATTTATAA	AF_Unigene_DN31272_c2_g1:2-313(+)	312	0.332609	Q0V8B7	RecName: Full=DNA replication licensing factor MCM5	33.9623
AF_ORF_10714	GAAGACTCCACAATGAGAAGAATCGTTCCATTCCTGGTCCTTGTGACCATCACACTGGATTTGGTGTATTGTAGGCTGTGTTACTTCTGCTCGGAACAAAATAATTTGACGAACTGCTTGGAAGTGAAGCAATGTAAAGAGGGGGAACAATCCTGCACTTCCACAACGTACCAACAAGCTGATGGGAAGAAAGTATTTACGAGAGGCTGCGCTCCGAGCTGCCTACAGAGCGTGCCGCAAAATCATTCTGGTGAACGCTTAACGTTTTGCTGCAACAATGATCTCTGCAACACCAAAGAACTCTCCCCAAATTCACCGCCCTTCTCCAACAATGGAAGCACTTTGCTCAGCATATTAACTAGCGCTTCAAACAACGGTTCAGCTGGCGGTGCAGCCAGC…	AF_Unigene_DN31277_c0_g1:2-559(+)	558	6.93416e-06	Q9Z0K7	RecName: Full=Secreted Ly-6/uPAR-related protein 1; Short=SLURP-1; AltName: Full=ARS component B; Flags: Precursor	36.3636
AF_ORF_10716	GCTGAATGCTCTTCTGAAAAGGATGATATGAATCATTTGGAATGGAAATTCTGCGTCTCTGCTGAGTCAAGCTGCAGATCTATAACTCTCGAGATTCAGAAGCCACAAAAAATGGCGCCCTCCTTCAAGAAAGCAATCAAGTTAATATTAATTATTGGGAAGATGAACGGAAGGAAAGGAATGGAGACAGACTGCATATTCAGTGATGACGATCTACTGAGCCACTTCTTAATGGAGGAAACCATCACCTTCAATACAGTGAATGAGACCAGTGCAGCCTCGCCTAAATTCCGCTATGGTAAAACAACGACCCATTACATTCGGGACAGCAGGCAGAAGCAACTCATGCGCATTGAAAATACCCACCTGGTGGCTCTGTTCTTACAAGGAGGAAACCAG…	AF_Unigene_DN31283_c0_g1:1-756(+)	756	3.48384e-19	Q9YGD3	RecName: Full=Interleukin-1 beta; Flags: Precursor	43.75
AF_ORF_10718	GCATTATTCCGCTGCCACCTTTGCTCCCAAGGTTTTAAGTCAGAAACAACTTACCGACAGCACCTCAGTCAGCACCGATGTGGCAGTGTTCCTGTAGACCGTCCCGGATTCTCTGAATTTTCCCAGCTTCAGATTCCACTGTCTAAGAGAAAAGTTCCTGAGGATTTTACTGTAGATGACCATTCAGTTGTAGGACAGACAGGCCACAGCAAATACACTTGTAAGGTTTGTGGAAAATGCTTCTCCCATACTAGTGAGTTTAATTATCACAGGCGCATACATACTGGAGAAAAGCCTTATCAGTGTAAAGTGTGTCTTAAGTTCTTCCGAGGCCGATCGACCATCAAGTGCCATTTGAAGACGCATGCGGGAGCCCTTATGTATAGGTGCACCGTATGT…	AF_Unigene_DN31291_c0_g1:38-577(-)	540	2.85919e-84	O15060	RecName: Full=Zinc finger and BTB domain-containing protein 39	72.3757
AF_ORF_10719	GTCTATTTTCCAGGGGATTCTGCTATTAGTGGAAATTTAAAGGACTCTACTGGAGGTTTTGAAGCTATGGGTGATCTCCAATTGGATGATCTGGAAGAGGAAACCTTGCAGTTTGATGAAGGAGGAGATGAAGACTCTGGTCCTTCTGGGGAAATTATTGAATTGAGTGATGGTAGTGAAGATGAACTTTTATTGTTTGGGCAGGGAGAAAATCAGAGTGGTAAAGCTATGCCATGTCAAGTGTGCAAGAAAGTGCTGGAACCTAATCTACAACGTATTCGCCAGCATGCTCGAGAACATGTAGATCTAGTTAAAGGTAGCTGCAAAGTTTGCCAGGCCCGATTTCATGATCGCGGTGCTATGATTACTCATGTCCTATCACATATTGGCATCTTTCTC…	AF_Unigene_DN31291_c1_g1:2-826(+)	825	9.04763e-97	O15060	RecName: Full=Zinc finger and BTB domain-containing protein 39	66.5072
AF_ORF_1072	AGGATCCTGACATCTGGGAATGATGGACACGAAAGTGTGATTACCTATCTAGTATCTGCCCTTTCTGACATACTGCATACCCAACGGGACCCTCTCGCCCTCTGCTTGATGCTTCAGTCTTATGATAAAGAGTTACAGCCCATGGGTGCAAGTTTTGTTGGGTGCATCCAACTTCACCACTTTTACAACTACTACAGCTTGTGGCTGCCACAATCTGCCAGAGAATCTCCATTCCCCAGAGAAGAAAAGTCTGTGATGGAAGTATCTGAACTACAAGGAGAATCTTCATTTAATATGCTATTAAAGAAGACATTTGTGGATGGATACATAGATGATGACTTTTGCCAGATGCTAAAAAACTCCGCTTCTCAGGTCCCACAGGAAGAGCTTCCATTGGCA…	AF_Unigene_DN3275_c1_g1:3-1391(+)	1389	3.61995e-86	O60287	RecName: Full=Nucleolar pre-ribosomal-associated protein 1; AltName: Full=Nucleolar protein 254 kDa; AltName: Full=URB1 ribosome biogenesis 1 homolog	40.8207
AF_ORF_10720	ATGGCCAACCTCTTAACCGCCATCCGCCGGATCATCGACACCTTTCATGACTACAGCTGCCAGAGCGCCCCCTGCGACAAGCTGAACATGGAGGAGTTTAACAGCCTTGTCCTGACCCAGTTTGCCGAAGTCATAGAGGACTCAAATGACCCCAAGACCATTGAAGGGATCCTGCAAGCTCTGGACACGAACAAAGATGGAGAGGTAGACTTTAAAGAGTTCCTGGAACTTGTGGCTAAAGTTTCGATTGCCTATTTTGAAGCCCTGAGGACTAAGAGGGGCTGTAGCATTTGTGCATCCCAGAAAGGACTTCAAGCGTCAGCTTCAGTGGCTTCAAAGTCAACACAAAGTCAACACAAAGTCAACAAATCAGCTCCTGGGCAGCTTCAAACTCAAAAG…	AF_Unigene_DN31296_c0_g1:3-911(-)	909	1.11059e-17	Q6XPR3	RecName: Full=Repetin	54.1667
AF_ORF_10721	ATGGAGGGTCCGGTGGCGACGGGTGTGGGGAGCGGAGCGACGAAGGCTTTAGAGCCCGCTGAGCCGAATCCAGTGCAGCCAGCTGCTGTCTCGGGGTGTGGGCAGCAGTCGGATGACAGCGCCCGGGTACCACAGGGCGAGCGGGCGGCCCTGGTTACAGACAAGACGCAGCAGGCCGCGGGGAAGGCGAGCAGCGGCCAGGACTTGGAGCCCGCCGGGGAGAAGACGTCCGCCGCCTCCCTGACTCCTGAAGAACCGAGCAGCAGCGGCCACAGCATCCCCGGCGCCTCCCACAGCCTGGACTCCCTGGAATCCTTCTCCAACCTGCTCTCCTGCCCCAGCTCCGAGCTTAACAGTGACGGCCCGGAGGACAGGCTGCCCGGTGCGGAGGAAGACGAG…	AF_Unigene_DN31294_c0_g1:74-1636(+)	1563	0	Q6PDI6	RecName: Full=Ubiquitin carboxyl-terminal hydrolase MINDY-2; AltName: Full=Deubiquitinating enzyme MINDY-2; AltName: Full=Protein FAM63B	82.732
AF_ORF_10723	CAAGCTGTCACTTCCGGGTTGGCCATGGCGGCTGTCAGGGAGCGTAAGGGAGCCCGGGATGGGACAGGGGACATGTATTCGGTGCTGCTGCCCACCTATAACGAGAGGGAGAACCTGCCTATCATCGTCTGGCTGCTGGTCAAGTACTTCGGGGAGAGTGGCTATAAATATGAGATTATTATTATTGACGATGGAAGTCCGGATGGAACGTTGGAGGTAGCCAAACAGCTGCAGAAGATCTATGGAGAAGACAAAATATTACTCCGACCCAGAGAAAAGAAATTGGGACTAGGAACAGCCTACATACACGGCATGCAGCACGCTTCCGGAAACTTTATCATCATCATGGACGCAGATCTCTCCCACCATCCAAAATTTATCCCTGAGTTTATAAAAAAA…	AF_Unigene_DN31298_c0_g1:1-780(+)	780	8.30684e-157	O60762	RecName: Full=Dolichol-phosphate mannosyltransferase subunit 1; AltName: Full=Dolichol-phosphate mannose synthase subunit 1; Short=DPM synthase subunit 1; AltName: Full=Dolichyl-phosphate beta-D-mannosyltransferase subunit 1; AltName: Full=Mannose-P-dolichol synthase subunit 1; Short=MPD synthase subunit 1	88.5593
AF_ORF_10724	GAGCTGTTGTTAGTCTGTGTACTTCAAGTTGCGCTCCTCTCTACAGGCTTCTGCTTCCCACTGTGCAAGCACTACTTGAATCGCCGTAGGGAGGGTGTATTCCATTATGATCGTCACATGAGATACCAGCTAACATACACTGAGGCTCAACGTGCATGTTTACAGGATTTTGGTGGAAAATTAGCAACAAGAGATCAGTTATTGCAAGCACAGAAGTCTGGGCTTGAAGAATGCCGAGCTGGCTGGATCACATTGGCAGAAGTGGCATACCCAAGAATAAACAGTCGCTGGAACTGCGGGTTTAACAAGACAGGATTAATATCTTATGGCATTAGACAAAATCTAAATGAAAAGTGGGATGTGTTTTGCTACAAAGAGGATGATGACTGTTCACATTAT…	AF_Unigene_DN31329_c0_g1:3-3668(+)	3666	2.37149e-28	Q4A3R3	RecName: Full=Deleted in malignant brain tumors 1 protein; AltName: Full=Hensin; Flags: Precursor	50
AF_ORF_10725	ATGACACTGGAGGAGCTGACTGGAGAGCAGAGCCGGGGAAAGATGGACAGTGTGGGCACAGCGCTGGAGGAGGTGCTAAACAAAGCCAAACTACAGAGAACGATCACAATCGGAGTCTACGAAGCGGCCAAACTGCTGAATGTGGACCCAGACAATGTGGTGCTTTGTCTTCTGGCCACAGATGAAACGGAAGATCAGGATGTCGCTTTACAGATTCACTTCACTCTGATCCAGGCGTTCTGCTGTGAGAATGACATCAACATCCTGAGAGTGAACAATATGAGCCGGCTGGCCGAGATCCTGGGCGGTTCTGAAAAGCCAGGAGAACCTGCAGACCTGCATTGTATTCTAATCAACAACCCACATGCTTCTCAGCTGAAAGATCCCGCCATCAACAAA…	AF_Unigene_DN31301_c0_g1:59-529(+)	471	6.99027e-81	Q60GI5	RecName: Full=Growth arrest and DNA damage-inducible protein GADD45 alpha	70.9091
AF_ORF_10726	CAGGAAAAGGTGAAAGGTCGTTGTTATCTTCATCGTTGCCTAGGTCCAAATACATTTCAAGTCAAGGTTCAAGGGTCAGAATGGACAGATTGCCCTGCTGGAGAGTGGATACATATGCCAGGTTTTGATGGTGTTCTATTGTGTCCAGATGGACGGCTGTGCTTGGGACTGGAAAAACCTCCACTACCACCATCTACATCTGCCACAACCCTGACCTCTAGTATATACAAGCCTGCAACACATCGGGACATCAGGGTGCAGGTGACACTCATGGATGGCTTTAAATGGACTTCAGAAATGAAGACAATTCTAATAGATGAGATCCTTGGAATTATTGCACACCATGCAGGAGTACAAAGGTGCTTATTGCATGTGTCCTCAGTGGCAAATAGCGACTTA…	AF_Unigene_DN31344_c0_g1:422-1489(-)	1068	1.75097e-14	A0A1B0GTW7	RecName: Full=Leishmanolysin-like peptidase 2; Flags: Precursor	31.6456
AF_ORF_10727	AAAGATTTCTACATCGGAACTCCAAATCGACAAGTTTATGAAGTTCCAACTGACATCACTTCTTATTTACTTGAAAGTGTCAAAGAAGCTGAAATCAAAGAAGCTGAAAACAAAGATGAAAAAAAGGACGATAAGGACGATAAAAAAGAAGTAAAACCAGAAGAAAACACTAAAGGTGAAACAATCATCGTTGATTTATATGCTGGTGCTGGGTACACTGTCTATTTGACAAACAACAACCATGTTATCTACTGCCATGAAAACTCACCAGACAAGAAACCAATTGTCTTCCACTTGGAAACAAAGATTGTCCACTTAACAGGCGATTATGATCGTGCTATCGCTTTGGACGAATGCGGAACTTTCTATTTGTTCTCGAGCGCAAATCCAGGCGAGCAG…	AF_Unigene_DN31359_c0_g1:1-588(+)	588	2.06538	P95871	RecName: Full=Tricorn protease homolog	33.75
AF_ORF_10728	GATAAGAAAGAAGATAAAAAAGAAGATAAGAAAGAAGATAAGAAAGGAAAGGATAAGAAAGAAGATAAGAAAGGCAAAGATAAGAAAGAAGATAAAAAAGAGGAAGAAAAGAAAGAAGAAGCTCCTCCAGCTGAAGAAGAAGCGCCACCTTCACCTTTGAGTCAGTCAGCTCCACCTCCAGAAGAACCAGTGGCAACTCCACCTGCTGCTGCCGCCGCCGCGGATGATGAAACAGAGATCGGAAAACTGAACAAGAAAGTCGCAGAAATGAGTGACCAGCTCGAACAATTAAAGACAAAAGTCGAAGGTAAAGACGAAGAAGAAGACCCCAAAGGAAAGAAAGACGATAAAAAGGGAAAGAAAGATGACAAGAAAGGAAAGAAGGACGACAAAAAAGGA…	AF_Unigene_DN31359_c1_g1:1-504(-)	504		not available	not available
AF_ORF_1073	ATGGCAACTTCTTTACCAAGGACTCTGGGGGAACTTCAACTTTACAGGATACTACAACGAGCCAACCTCTTGTCTTACTTTGATGCCTTTATACAGCAGGGTGGAGATGATGTCCAGCAGCTCTGTGAAGCCGGGGAAGATGAGTTTCTTGAGATAATGGCACTGGTTGGAATGGCTAGCAAACCACTACATGTTAGAAGACTCCAGAAGGCTTTAAGAGATTGGGTTACCAATCCCAGTCTCTTTAACCAGCCTTTAACTTCATTACCCGTTAGCAGCATTCCAATCTACAAGCTTCCAGAAACGTCACCTTTGTTGGGACTTAACTCCAGCAGTTATGAAAGGAACAATAATACTAGAGAACCACACGTGAAAATTCCCAAGTGTGCAGCTACAACT…	AF_Unigene_DN3282_c0_g1:676-1758(-)	1083	0	Q13506	RecName: Full=NGFI-A-binding protein 1; AltName: Full=EGR-1-binding protein 1; AltName: Full=Transcriptional regulatory protein p54	84.1791
AF_ORF_10731	CCGATAAGAAAGAAGATAAAAAGTGCACCACCTCCAAAGAAAGAAGATAAGAAAGCAGCCAGCAAAAAGGACGATAAGAAAGGCGCCGATAAGAAAGAAGATAAAAAGGCCGCAAGTAAAAAAGACGATAAGAAAGGTGCCGATAAAAAAGGTGCTGACAAAAAAGACGATAAAAAAGCCGCCAGCAAAAAAGACGATAAAAAAGGTGCCGATAAGAAAGACGATAAGAAGGGTGCTGACAAAAAAGATGATAAGAAAGATGCTGATAAGAAAGAAGATAAGAAAGATGAAGAAGAAGCTCCATTGTTCACAAATATCAATGATAGTAAATACATTGAAGTCGAAAGCCTGAAAGGAATCAAGATCAAGAGAGTTTACACATACTCAAGGCACTGCATT…	AF_Unigene_DN31359_c2_g1:3-1154(-)	1152	6.23376e-11	Q9FN03	RecName: Full=Ultraviolet-B receptor UVR8; AltName: Full=Protein UV-B RESISTANCE 8; AltName: Full=RCC1 domain-containing protein UVR8	47.5
AF_ORF_10735	GCATACCTCCGGAATGGCTGGAACTTGCTGGATTTCATCATCGTGGTCGTAGGTCTTTTTAGTGCAATTTTAGAACAAGCGACAAAGGCAGATGGCGGCAGCGCCCTTGGTGGAAAAGGGGCGGGGTTTGATGTGAAAGCACTGCGAGCATTCAGAGTGCTGAGACCCCTGAGGCTGGTATCTGGGGTACCCAGTCTGCAGGTGGTGCTGAATTCTATCATTAAGGCCATGGTGCCGCTGCTGCACATCGCCCTGTTGGTGCTGTTCGTCATTATCATCTACGCCATTATCGGGCTGGAGCTGTTCATGGGCAAAATGCATAAAACCTGTTACTTCCTGACCAACAAAGAAGTCCCTGCAGAAGAGGAGCCCTCACCATGTGCCCTCGATAGCAATAAT…	AF_Unigene_DN31305_c0_g1:2-1123(-)	1122	0	P22002	RecName: Full=Voltage-dependent L-type calcium channel subunit alpha-1C; AltName: Full=Calcium channel, L type, alpha-1 polypeptide, isoform 1, cardiac muscle; AltName: Full=Rat brain class C; Short=RBC; AltName: Full=Voltage-gated calcium channel subunit alpha Cav1.2	91.0053
AF_ORF_10737	CCCTACTGTAAAGCGGGCACATACCTCTGGGCACAGCTCCATCTTTCCTGCCCCCCTTGTCTCCTGGGAGCAGACCCCCGAATCTGGCCTTCTGCAGGGGATTCAGCTTGGACCTCTTTCTTTTTCTCAATGGTCAATGAAAGCCGGACAATGTACATACCGGAGGGAGACCGCCAAGGCTCAAACTACACAAACCCTCTTCCGGCATTGGGCACCATGAACTCCACCCCAGGCCTTGCCACGGAGCATATCCCTACCCCGGGCGCTGCACTCTCCTGGCAAGCCGCCATCGATGCCGCCCGGCAGGCCAAGTTAATGGGCAGTGCCGCCAATGCCACCATATCCACCGTTAGTTCGACGCAAAGAAAAAGGCAGCAGTACAGCAAGCAAAAAAAACAG…	AF_Unigene_DN31305_c1_g1:1-468(-)	468	2.10438e-38	Q13936	RecName: Full=Voltage-dependent L-type calcium channel subunit alpha-1C; AltName: Full=Calcium channel, L type, alpha-1 polypeptide, isoform 1, cardiac muscle; AltName: Full=Voltage-gated calcium channel subunit alpha Cav1.2	78.2609
AF_ORF_10738	GCCATGTCTCAAAAGGATCTGGAAGATTATTGTTATACCTACAATGACCCAACTCATCATGTAGATTTTTTGGACTCCTTTAGAACGTTTTACAAGGAGGGTCTCTTTACAGACGTTACTTTGCTGAGCACCACTGGGAATGTTTTTCAATGCCACAAAGCTGCCCTGGCTGCTTGTAGTCACTACTTCAAGGTGATGTTTACAGCTGACATGAAGGAAAAGTCCAACAATCAGATCAAGATCTCAGGGATTGATGACCACATTTTGGAAGCATTACTGAACTACACCTACACCGCTCAGATCAGGATTACGGCCAAGAATGTTCAGGGTCTACTACAAGCTGCTGATCAGCTCCAGTTTGTGTCAGTCAAGGATGCCTGTGAACAGTTTTTGGTGAGA…	AF_Unigene_DN31313_c0_g2:553-2232(-)	1680	0	Q8NBE8	RecName: Full=Kelch-like protein 23	70.2509
AF_ORF_1074	ATGAAGTCACTTAAAGAACATCTTGCAATGGCCAAGGCTAAAGGAGAAGAATCCATAGCTCACAAACTGCAGGTTCAAATTGAAAAAGTAATGGCAGCACAGATGAAGATTTTTCGCAACTCAGGGTGTGAGATTATGCTAAATCCACAAAAAGGCCTTTTCATACAGAATTCAGAAGATACCAGTCCCAGTCTCATGGTTTCCGACAGTTCTGATGGACAAGATGACAAGCCACTAAACCTCAGAGTGTCACAAGATCATCAACTACAGCAGGTGTTGTCAGAAGAACAGAACACACGAAAACTGCCTTGTAAAGAACATTGCAATCATTCCAACAATGAGACAAACTCTCAGGCTTCAAATATGATGCTGAGGGATTATTCACAAGCAGCCTTAAGC…	AF_Unigene_DN3282_c0_g1:233-679(-)	447	2.37106e-15	Q13506	RecName: Full=NGFI-A-binding protein 1; AltName: Full=EGR-1-binding protein 1; AltName: Full=Transcriptional regulatory protein p54	43.3333
AF_ORF_10741	CCGTTTAAGAAATCACTCGAAAACATACAATACTCCCAGACGTCCGTTCGTCGGAAGCCGTATCAAGAGCGAATTGCAGCTCTGCGGAAAGTACGGTCTGCGCTGCAAGCGAGAGATCTATGCCGCAAAGTTCATGCTGAAGAAGATCAGGACCACCGCCCGTACCCTCCTCACGCTCGAGATACACGACCCGAAGAGAAAGTTCGAGGGAGACGCTCTCCTCCGCAGATTGCACGTTCTCGGAATATTGGACTCCGACAAGAACGAGTTGGATTACGTCCTTTCGCTCAACGTCGAGGATCTTCTGAAGAGGAGACTCCAGACTGTCATCACCACCAACAACACCACCAAGTCCATCCACCAGGCCCGTGTGTGGATCAGACAGGGACA	AF_Unigene_DN31349_c0_g1:2-391(-)	390	0.165986	I2DBY1	RecName: Full=Dye-decolorizing peroxidase AauDyP1; AltName: Full=AjP I; AltName: Full=Manganese-independent peroxidase I; Contains: RecName: Full=Dye-decolorizing peroxidase AauDyP2; AltName: Full=AjP II; AltName: Full=Manganese-independent peroxidase II; Flags: Precursor	36.8421
AF_ORF_10744	ATGTCATCAAACAGGGGTCAAAATCCTCATGGACTTAAACAGATTGGCTTGGACCAGATTTGGGATGACCTGCGGGCTGGCATCCAACAGGTTTACACCAGACAGAGCATGGCAAAGTCCAGATACATGGAACTCTATACTCATGTTTATAACTACTGTACTAGTGTACATCAGTCTAACCAAGCACGAGGCGCTGGAGTGCCGCCATCAAAATCCAAAAAAGGCCAGACCCCTGGTGGGGCTCAGTTTGTTGGGCTTGAACTTTATAAAAGATTAAAGGAATTCTTGAAAAGTTATTTGACAAACCTGCTAAAGGATGGAGAAGATCTTATGGATGAAAGTGTACTAAAATTTTACACACAGCAGTGGGAAGACTATCGGTTTTCAAGTAAAGTACTA…	AF_Unigene_DN31312_c0_g1:476-2806(+)	2331	0	Q9WTX6	RecName: Full=Cullin-1; Short=CUL-1	99.0979
AF_ORF_10745	AAATGGTCGGAGAAGGGAACATCTGAAAATCTGGCAAACAATGGGGCCCACAGTCGGGTCCACAGCCCTCTACGTCTGTTTGTCAAGCAATCAGCTCTCCAGCGGCAAGGTCAGCTCTCCTACTTCGACACCACGGAGCACTTTTGGAGCTGGCTCACCAACATCACCGACACCCAAGAGTCTTTAGTACGAACTAAACGGAGGCCCATAGTCAAAACGGGAAAGTTTAAAAAAATGTTCGGCTGGGGGGATTTTCACTCTAATATTAAAACTGTCAAGCTGAACCTGCTTATCACGGGCAAAATTGTAGACCATGGAAATGGTACCTTCAGTGTTTACTTTCGTCATAACTCCACGGGGCTCGGAAATGTTTCTGTGAGTCTCGTTCCACCCTCTAAA…	AF_Unigene_DN31325_c0_g1:2-523(-)	522	3.43092e-90	O95156	RecName: Full=Neurexophilin-2; Flags: Precursor	79.1908
AF_ORF_10747	ATGGCCATGAATGAAAGTCACCAGAGATTCCTGCAGGTGTTGATGTCCCATGGCATATTAGAAGCTTCTGTAGTAAGAACATTGCACCGACATTGCTGTGAGGTTCACAAAGTGCACTATATGCATGACAAGCTGGATGACTTTATTTCAATCATCAACAAACATTTGCAGTCTGTGTTCATGCAGATTAGGAAAGGAACTGATGAGAATGATGGGAAGAAATACTACACCCTGGTTAACCTTGCAGAAAATGATGTCACTAAAATGGCTTTAGATTATGCAGAGAATGAGCTGGAATTGTTCAGAAAAGTGATGGACCTAATCATCGACTCTGACAGTGGGTTTGCATCCTCAACAAACATATTGAATCTTGCTGACCATCTTCAAAACAAGAAGATG…	AF_Unigene_DN31323_c0_g2:93-902(+)	810	3.62522e-132	Q6PAF4	RecName: Full=Non-structural maintenance of chromosomes element 1 homolog; Short=Non-SMC element 1 homolog	70.5394
AF_ORF_10748	AGAGCTGTTTCTGATGCGAGTGATTTTAAACCATCTCTCGTTTTTGGTTCTGTACAACAAAAAGCGGTGAAGCCGCCAATTCCATCAAAGCCTATATCTCCTCCTCAGTCTTCAAATAATAGCATAAACAGAAATCATATCAACAAAAACAATAACAATAATCAGGCGAAACCAAAGGAGTTGAATTCAATGCCTCCTCCACCAATGTCACCAGCAGCTGATCAACAAGCAGCTCAACCAAATAAAGGAACAACAAACAAACAGACGTCGAAGGCACAGAAAAGAAGAGAACAAATGAATAAATTTACTTATGTTCCTGATAAGAGCAACGAGAAGAAGATAGAGAAAGAAAACGACTACCAAAAAATGAAAGAAGAAAAAGAGCGAGAAAAAGAGAAG…	AF_Unigene_DN31326_c0_g1:1-702(+)	702		not available	not available
AF_ORF_10749	GGTGCAGGAAAATCACCTGAAATGAATATGCTCTACTGCTTCTGGTGCTTCTATTTGAGGGAGCATTTCAACCTCGACATGTATATTGAGTTCTTGCAATATGCAAGAGAAGACAACTTACTTAAGGCTCACTATGGTATAGAGTGCTTCTTCCGCTTCTGCTCGTATGGCTTGGAAACAATGTGGAACGTTGACATATACAACGATTTCGAAGAGGAGGCAATGGCAGACTACAGAAGAGGAGATAAATATGGGTTGGAGAAATTCAAGGCTTTTCATATCAACCAAAAACACGATTTTCCAATTCCAATAAAACCAGAAACACAAAAAGAACTTGACAAATATCCAACATGTAGATCATTTAGAGAGCCACAAAATCTGAAGCAACATCAAAATAAT…	AF_Unigene_DN31326_c1_g1:1-441(+)	441	4.82643e-30	Q9VAW5	RecName: Full=La-related protein 1; AltName: Full=dLarp	54.3478
AF_ORF_1075	ATGGCAACTTCTTTACCAAGGACTCTGGGGGAACTTCAACTTTACAGGATACTACAACGAGCCAACCTCTTGTCTTACTTTGATGCCTTTATACAGCAGGGTGGAGATGATGTCCAGCAGCTCTGTGAAGCCGGGGAAGATGAGTTTCTTGAGATAATGGCACTGGTTGGAATGGCTAGCAAACCACTACATGTTAGAAGACTCCAGAAGGCTTTAAGAGATTGGGTTACCAATCCCAGTCTCTTTAACCAGCCTTTAACTTCATTACCCGTTAGCAGCATTCCAATCTACAAGCTTCCAGAAACGTCACCTTTGTTGGGACTTAACTCCAGCAGTTATGAAAGGAACAATAATACTAGAGAACCACACGTGAAAATTCCCAAGTGTGCAGCTACAACT…	AF_Unigene_DN3282_c0_g2:233-1729(-)	1497	0	Q13506	RecName: Full=NGFI-A-binding protein 1; AltName: Full=EGR-1-binding protein 1; AltName: Full=Transcriptional regulatory protein p54	68.254
AF_ORF_10750	AGGAACACGGTTGAGCGTTTACTACAATTTCAGAAATCAACTCAAGATCTAATACTATATGGGAATGTTATTCAGAATACCATGAAGACAACTCAGAAAACAATTGAAAGGCTGGAGCAAAATTATAATCTACAGGAGCTGCAACTGAACAATGTAAAAGATACCACTGCACAGCTGTTAAAAGAAGCAGAAACGTACACACAGCGTATGGAAAGAGAGGATGAAGACCACACTATACAGTTACAGATCAGACAAAAGATACAGAAACAAAGCACTGCAGCGTTGGAGGAAGCACTTAAAGAAAATACCACACTAGCTAAGGAATAT	AF_Unigene_DN31331_c0_g1:2-328(+)	327		not available	not available
AF_ORF_10751	GAGGACAAGTCATCTGCAGAGGAAAGACGCCTAAAGAACTTGGTGGATTCCTTGAGGAAGCAAGTTATTGAGGAAATCAGAGTCGGTCAGAGTATGCAGGCAAGAATAAATGCCCTTATGGCTGATAGAAAGCAGAAAGAGAAAGAAAACAAGAAAACGAAAGAAGAGTTGATGAAGATTGCGGAAGAGATTGAACGGCCAGTTGCTGACCTTGAATTAGAAATCAGGCAATTAGCAGAATTTCATGCTAGGAAATCAGAGGAGCTTAGGAACATTCACCAGAAGAAGCAGCAATGTGAGGAGAGGTTCAGCAGGACCAGAGAGCAGTTAACAAACCAAAAATGCAAACTGGAGCAACAG	AF_Unigene_DN31331_c1_g1:2-361(-)	360	8.02878	Q2S0F1	RecName: Full=UPF0182 protein SRU_2225	32.6923
AF_ORF_10752	ATGTGTGACGAAGAAGTTGCTGCTCTTGTTGTTGACAATGGATCAGGTATGTGTAAGGCCGGTTTTGCCGGAGATGATGCTCCACGTGCTGTTTTTCCATCTATTGTCGGAAGACCAAGACATCAAGGAGTTATGGTTGGTATGGGTCAGAAAGATTCCTATGTTGGAGATGAAGCTCAGTCTAAAAGAGGTATTCTTACTCTTAAATATCCAATTGAACACGGTATTGTTACTAATTGGGATGATATGGAAAAGATTTGGCATCATACTTTTTACAATGAACTTCGTGTGGCTCCAGAAGAACATCCTGTTCTTCTTACTGAAGCTCCACTTAATCCAAAAGCAAACAGGGAAAAAATGACTCAAATTATGTTTGAAACTTTCAATACTCCAGCTATG…	AF_Unigene_DN31336_c0_g2:1-696(-)	696	3.84969e-174	P30162	RecName: Full=Actin-1; Flags: Precursor	99.569
AF_ORF_10755	TCCAGTAACAGGAACCAATCAGAGAGATGTCCCCGTTCTCTGTATTCCACACCCGGAGATGACACCATACCACAGGATGATCAGGCAGAAAACCTTCGAGATATGGAGATAATTGTGAAAGAAGAGGAGGAGGAGGAGATTGCTATACCCTTCACAGTGAAGGAAGAAGAAACGGACTGTGACATGGATGACAATGAACTTGCAGAAGAAGATTCTCCAGTAGAACCCTCCAATCCTGAAGAATGGTTTTCTGACAGTGATGCTACCACCCCCGAAGCCACCTACAGCGGTGACAGATTATTTCCATGCTTCCAGTGTAGTAAATGTTTCACCCGGAAGTCAAGTCTTATCCGTCACCAGAGAATTCACACAGGTGAAAAGCCATTTCCCTGTTCCCAG…	AF_Unigene_DN31335_c0_g1:3-428(+)	426	1.65539e-13	Q5R5U3	RecName: Full=Zinc finger protein 271	61.3636
AF_ORF_10756	TGCTGGTACTGGCAGCAGAGTAGGGAGGAAATTACGTATCACATGACCACAACAATGAGGGTGGACAAGCAGTGGAGTCACATGACCGGGAGGATGTTGGACCTCACCCTGGAGATCATCTACCTGCTGACCGGAGAGGTGTATGAACTTGTGAAAAAGTCATCCAATGAAAAAATGATTCCCAGTAGCCAACGCCATGATCCCTCTCCATCTCCATTCCTCAAACCTGAGAGAACCAAGGAGCAGAAGATCCTGGAAGTCACCCAGAATATCATTGAGCTGCTGACGGGAGAGGTTCCTATAAGGTGTCAGGAT	AF_Unigene_DN31339_c0_g2:3-317(-)	315	2.04935e-10	P18753	RecName: Full=Oocyte zinc finger protein XlCOF8.4	51.4286
AF_ORF_10757	TTTAGTGCCCTTATGGATGATCTCTCAAACCGAGTCCCTTTACCATTTGGAGTTCGGACGATTACTACTCCTCGAGGAACTCATAACATAAACAGACTCGACCAGCTTCAAGATGGAGGAAGCTATATATGCTCTGATAAAAAATATGTACAACCCATCGCTGGTCGTAAAGTAGGAGCTCACAAAAGCAGTCGACCAGTAAGCGCTCGAAAACAGGGCCAACAGGATGAGCCGGAGGAGGAGTATTCTGCTACTCACTTTCAACAAGTGCCGAAATTGAGGAAGAAGGTCGTTCTGGTGAAGAATGGAGATCCAACCGTTCGACGATCCATCTTACTCAACCGCCGG	AF_Unigene_DN31357_c1_g1:1-348(+)	348	8.44351e-22	P56715	RecName: Full=Oxygen-regulated protein 1; AltName: Full=Retinitis pigmentosa 1 protein; AltName: Full=Retinitis pigmentosa RP1 protein	70.8333
AF_ORF_10758	ATGGGTATTAAACTGCTGCATGCATGGTTGTATTGCAGCTCAGGTCACTGGACACAGACTGACAGTTCTGTTATTAATCTGTTGTTGAGCTTTCTTACAAACTTTGGTACATGCTGTCACAATAATGGTATTTATACTGCAAGCATTCAAATTTATCTTATGTCTAAATACACAAGTGTCTGTGTTGCCCGTAGAAAATACTGTAGGAGACAGCAAGGGAGGTTAATAAACAACCAAAGCAGTTTCCCCCAACTATTTATGATAGCTTTAATAAAAGAGGTCCAGAATGTAGACAGGGTTCTGGTTTCTATGAATAGTCAAAGTCACTCTTCCCACAACTACTGTGGATTCAGAAGAACCTATAGCTGTCACTATCGGTACTCAGAAAATGCTCACACA…	AF_Unigene_DN31334_c1_g1:238-708(-)	471	0.114323	Q9NLA1	RecName: Full=Serine/threonine-protein kinase flr-4; AltName: Full=Fluoride-resistant protein 4	40.3846
AF_ORF_1076	ATGAGAGCACTGCTGCTCCCAGCAATCCTGGTGCTGGGGGCAATTAATTCTGCCCTGTCTGCTGAAGAGTCTTGTGTGGGGCGATGTTTGGAGGGTTTCAATACCAAAACAAAATGTCAATGTGATGACCTATGTGTTTACTACCAAAGTTGCTGCAGTGATTTTAAAGAAGTTTGCAAGCCTAAAGAGACTCGAGGAGATGTGTTTGTTTTCCCTGAAGATGAATATGGCAGCTTTAATGACACCACATACCCTGATCTCCTGGTTCAAGTAACAACACCCATAAATAAAGCTGAAGAATCTGAAACTGTGACAGAGAGACCAACAGAGCAAACCACAACGGAGAATCCTGTCACTGATGAGACCCCAGAGGAGCTGTGCAGTGGAAAACCATTTGAT…	AF_Unigene_DN3331_c0_g1:100-1431(+)	1332	7.30747e-147	P04004	RecName: Full=Vitronectin; Short=VN; AltName: Full=S-protein; AltName: Full=Serum-spreading factor; AltName: Full=V75; Contains: RecName: Full=Vitronectin V65 subunit; Contains: RecName: Full=Vitronectin V10 subunit; Contains: RecName: Full=Somatomedin-B; Flags: Precursor	51.2088
AF_ORF_10760	ATGCTGGCCCTCATCAACAAGCTGCTGGACTGGTTCAAGTCCCTATTCTGGAAGGAGGAGATGGAGCTGACGCTGGTCGGGTTACAGTATTCGGGGAAGACCACCTTTGTTAACGTCATAGCGTCAGGCCAGTTTACAGAAGACATGATTCCTACTGTTGGCTTCAACATGAGGAAAGTTACAAAAGGCAACGTTACCATAAAGGTTTGGGATATTGGAGGTCAGCCAAGGTTTCGTAGTATGTGGGAGCGCTACTGTAGAGGAGTTAATGCAGTTGTGTACATGGTAGATGCAGCAGACTTGGACAAAGTGGAAGCATCTAAATATGAATTGCACAACTTGCTAGACAAACCACAGTTGCATGGAATCCCTGTTTTAGTACTTGGAAACAAAAGAGAT…	AF_Unigene_DN31340_c0_g1:198-758(+)	561	7.81695e-130	Q6NZW8	RecName: Full=ADP-ribosylation factor-like protein 8B-A	92.973
AF_ORF_10761	ATGGATAAACATGTCTTGTCTCTTTTACAACTTTTCTTGTCTGTGGTTTGTGGTGGTTTACAGCATCCTATGATCAAGTGCAATGAAACAATTTTGTTGGAGTATCTGCCTTCATGTGGAAACATTTTTGAAAGCAAGATGAAGACTGTAGATCCAAACCAGTGGTGCAACCTGACAAAATTCATCATGCATTATGACAGTTTTTCCAACTGCACAGAAGCTATTGCAAAGTATGCTGACTGCTTTTGGCCAAACACCTTGGCAGAAAGATTCATTACTGGAATACATAGACAATTTTTTTTTAATTGCACTCTGGATACAGTCACATGGGAAGATCCCCCTGATGAAATTCTCACAACTCTTATTCTTATTCCAGTTTTCTTGACAGCAGCAATGATC…	AF_Unigene_DN31358_c0_g2:511-954(+)	444	2.5836e-48	Q9JJ73	RecName: Full=Receptor activity-modifying protein 3; Flags: Precursor	60.1695
AF_ORF_10762	ATGATGAATTTTGTCAGGTTGCACCACTGGTTTGGATCTACAGTCTTCATCTTGCTTTCAAAAATGTTTCCACATGAAGGCAGATACTCCAACAAAATTGTTTCATTGCACTTGATCATAGGATGCTGTAAACCACCACAAACCACAGACAAGAAAAGTTGTAAAAGAGACAAGACATGTTTATCCATTCCGACCAGCTGTAATAATAGTCAATTCAAAAGGTTTAAAACATCTGAGACAAGTGACCATGGGTTCATAGGACGGAAGGCTTCATGGGAAAGTACAATTCACATCACAAGAATAAACTTCATTCTCAGTAAAACAACATTAACCAAGAAGATGAAGGCAAATATTACAGTTCAGCTCTGA	AF_Unigene_DN31358_c0_g2:330-698(-)	369	2.62029	P53265	RecName: Full=Uncharacterized protein YGR111W	33.3333
AF_ORF_10764	GAAACTAATAATGCAGAGGTATATATTCCACAAGTATCAGATGATGATACATCAGATTTAAATACTTCCTACAGGGAGGAAATTCCCCAAGAACCATCACAAGCAAGGTTTCAGTTTCCAGAACTTGAGGAAAACAGTAGCCATGATGTTCCCAGCTTGAGCTCAAACACTTCAGAAAAAAATCATCAACCACAAACTCCTAATAAGTCACAATTGGATGAAACTTTTGAGAATAATCCTGAAACCACTTTTATAACTCAGAGAAGTCGAAATGACATCCAAGATGAAGATGTATTTGAATGTAGTGAATCTCAATTTAGTTTGTCAAATTCAGCTTCATCTAGTGAAGAGGATAAGTGGCATGATGGACTTCTTGATATCTCCAGAGAAGAGGAAGAT…	AF_Unigene_DN31354_c0_g2:1-2436(+)	2436	0	Q58DL7	RecName: Full=Rho guanine nucleotide exchange factor 9; AltName: Full=Collybistin; AltName: Full=Rac/Cdc42 guanine nucleotide exchange factor 9	92.9978
AF_ORF_10765	ATGTACAATAAACCCAATAATGCAAAGAGAATATGTAATACTTGTTACAACATAAAACCATTTAAACCTCCAGACAGCACCAGGACTGTAAGCAAAGACAATATTGCCATTCAGACAAGGAAGTATAGCACTAACCACTGCTTCTTCCAAGCAAGCATGGCTTCAGGCAAAAATGTGGATGCAGCATTGAACGATCACCAAATGTGTACGGATATCAAGCAACTGATCTTTTTTTTTCACGTTTTAGTTACAAAGCTCACAGTGACCCCCCAAAAAAATAACAGTGACCCGCTACAAAAAAATAGGTTGCTTCAGACTTCTTCATTCAGGTGA	AF_Unigene_DN31354_c0_g2:3469-3801(-)	333	2.89353	A5DJ67	RecName: Full=Succinate dehydrogenase assembly factor 2, mitochondrial; Short=SDH assembly factor 2; Short=SDHAF2	32.3077
AF_ORF_10767	ATGAGGGAGATCGTGCACTTGCAGGCTGGCCAATGCGGCAACCAGATCGGAGCAAAGTTCTGGGAAGTAATCAGTGATGAACATGGCATTGACCCAACTGGCACATACCATGGCGACAGCGATCTCCAGCTGGAAAGAATAAATGTCTATTACAATGAAGCAACCGGTGGCAAATATGTTCCCCGTGCCATTCTGGTGGATCTTGAGCCAGGCACAATGGACTCTGTGCGATCTGGACCCTTCGGGCAGATCTTCAGACCAGACAACTTTGTTTTTGGTCAGAGCGGTGCTGGAAAC	AF_Unigene_DN31364_c0_g1:192-488(+)	297	6.24349e-69	P86221	RecName: Full=Tubulin beta-4B chain; AltName: Full=Tubulin beta-2C chain	98.9899
AF_ORF_10768	ATGGTTTCTGTCACTCAGATTATTTTTCTGTGGCTGGCTGGACTTTTGGGTTTGCAGGGCCTGGGCCAGCACCTGAATTTAGATAGGGAGTCTCAAGAGAACCAAACATTGGTCTTCCAGATTAATGCTACATTTCAGGGATTATGGAACAATAGCTATGGGGAACCTAACTTCTACAACACAAATAAAACTTACTATCCTAACCGGTATGGAGAAAAGGTGAAATTCGCAATCAAGCCAGAAAATACAGTGAAGAAATTTCATATTAAAGGATCTAAAAATTCAAGCATTAACCGCTGTGGTGACAAGTGCTGCTCGGGTTGGACTATAGCACTGAAAAGTGGAACATGTACACGAGCTGTGCACCCCAAAATG	AF_Unigene_DN31373_c0_g1:2-376(-)	375	0.99778	Q38435	RecName: Full=Tail tube protein gp19; AltName: Full=Gene product 19; Short=gp19	52.1739
AF_ORF_10769	ACATGTACACGAGCTGTGTGCACCCCAAAATGTAAAAATAGGGGTATATGTAAGAAACCACAGAAGTGTACATGCAAGATGGGCTTTGAGGGTTCCCATTGTGAGAGACGAATTTCTTTATCAACTACAAAGTTTCCACCAGTGGAAAAAGTCACCGACTTTACCTTGTCACCTCTCAAAATAATTACTGAATCCCAGGATGTGAAGGCCAATTTAGATCATCCAAGCTCTGCAGACCCCCGGATATTTCAATTATCAAATCATTTATTGTCTTCAACAACGATGATGCCAACTAAAACTTCCATGGTGGCTTCACCCACAACGGCCTCAGACCTAAAATCCAGTAACAGCCAAATATCCAACAACCCATCTAAAAATGGAACATTGCTGAGTTGGCAG…	AF_Unigene_DN31373_c1_g1:3-653(+)	651	1.10041e-06	Q14767	RecName: Full=Latent-transforming growth factor beta-binding protein 2; Short=LTBP-2; Flags: Precursor	51.8519
AF_ORF_10770	ATGAAGGCCTTAATCCTGGTTGGTGGATTTGGGACTCGGCTCCGCCCCCTGACGCTGAGTGTCCCCAAACCTCTGGTAGATTTCTGTAACAAGCCCATCCTGCTGCATCAGGTGGAAGCTCTGGTGAAGGCGGGGGTTAAACATGTGATCTTGGCTGTCAGTTACATGTCAGACATGTTGGAGAAGGAGATGAAGGAGCAGGAGAAGCGGCTAGGGATCCGGATCTCCATGTCCCATGAGAAGGAACCGCTGGGCACAGCCGGACCACTCGCTCTCGCAAAAGACTTCCTAACAGAAAACTCAGAGCCGTTCTTTGTGCTGAACAGTGACGTCATCTGTGACTTCCCCTTCGAAGAGATGGTTCACTTCCACCGACACCATGGACAGGAGGGCACCATT…	AF_Unigene_DN31372_c0_g2:114-1196(+)	1083	0	Q68EQ1	RecName: Full=Mannose-1-phosphate guanyltransferase beta; AltName: Full=GDP-mannose pyrophosphorylase B; AltName: Full=GTP-mannose-1-phosphate guanylyltransferase beta	92.7778
AF_ORF_10772	AACATTAGACGTATGACAGGCATGATGGCGGCGCCCTGTGTCAGACATGCCTGCCGGTGGCTGTGCAGGTTGCGGGCTCCGGTGCGGAGTTTGGGGCGTCCGTTCAGTACGGCAGTGACAGGAGAAGATGAGCCCGGGCAGAGTGCAGCTAATGAAGTGTCGGGGAGTCCCCTGGGGACAGCAGTGAAGACGGCCCCCAAGGAGAAGGAAACCTTTGCCTCTTTACTTCGGCATTCCTCACTTATTCAGATGGGTCCAGTAAAGGACAAGATAGTTGTTGGAACGATTTTCCTTGCCGTCGATGATGACCTGTACATTGATTTTGGGGGCAAATTTCACTGTGTGTGCAAGAGGCCTGAGCAAGATGGGGAAAAATACCAAAAAGGAACAAAAGTGCGC…	AF_Unigene_DN31376_c1_g1:297-818(-)	522	2.41334e-54	P82928	RecName: Full=28S ribosomal protein S28, mitochondrial; Short=MRP-S28; Short=S28mt; Flags: Precursor	71.4286
AF_ORF_10773	ATGGCACCAAGCGGACTCAAAGCAGTGGTGGGAGAAAAAATCATGCATGACGTGATCAGGAAGGTTAAGAAGAAAGGAGAGTGGAAGGTTCTGGTGGTGGACCAACTGAGCACACGCATGTTATCATCGTGCTGCAAGATGACTGATATAATGACTGAAGGCATAACAATTGTTGAGGACATTAACAAGCGGAGAGAACCACTTCCCAGCCTGGAAGCAGTGTATCTGATCACACCTTCTGAAAAGTCTGTTCATTCCCTCATCAATGACTTCAAAGATCCTTCTTCCTCTAAGTACAGAGCTGCACACGTCTTCTTTACAGACTCCTGTCCAGACAGCCTGTTTAATGAGCTGGTCAAGTCACGAGCATCCAAAGTTATCAAGACCTTGACTGAAATT…	AF_Unigene_DN31370_c0_g1:1589-3400(-)	1812	0	Q6R748	RecName: Full=Syntaxin-binding protein 1; AltName: Full=N-Sec1; AltName: Full=Protein unc-18 homolog 1; Short=Unc18-1; AltName: Full=Protein unc-18 homolog A; Short=Unc-18A	93.9966
AF_ORF_10774	GAGCTGACCAGCTGCAGACGGGATCCCAGCCACGTGGGTCGGTGCTTTCTTAAGCATAAAGACCAGTTTGGCTTATATGCATTCTACAGCAAGAACAAACCTCAATCTGATCGGCTTCTACAAGAGCACGGGGCTGTATTTTTTAAGAGGAAACAGCAGGAACTTGCTGACAAGATGGATCTCTCTTCCTACCTGCTAAAACCTATTCAGCGCATCAGCAAATACAGCCTCCTGCTGCAGGACATGGAGTGGGAGTGCAAAGGACAGAACACACAGGAGGGGGAACTAAGGGCTGCACGGGAAGTTGTACGATTCCAACTG	AF_Unigene_DN31377_c0_g1:2-322(+)	321	5.15936e-36	Q96PX9	RecName: Full=Pleckstrin homology domain-containing family G member 4B; Short=PH domain-containing family G member 4B	61.8182
AF_ORF_10775	AGCCTCTCTCGAGGTGAGAGTGGCAAAGGAATAAAGCAAACGGGAAGGCGATGTCATCTTTCTAGGCATGCTAGCTTCTCCACAGGGGATTCAGCTTCTCAGTATTCCACAGAAAGTTCCTTAGCCATGTCTCCTTTGTTACCAATGGAGCCACTCAATCCTCGCCTACATTGGATGAGAAGAGCTCTGACTGAGTCATCTCGGGACAATGACTGGACAACAAAATTCAACTTTGCGAAACTTCACAGAATAATGGAAGAGCTGCTTACCACTGAGCGAGATTATGTGTGTTCGCTGGGGTATGTCCTTTCCCACTACCTTTGTGAGATGGATCAGCCAGACCTCCCACCGGCCTTGCGAGGTCAACATGCTGCCGTCTTTGGGAACCTGGAAAAAATC…	AF_Unigene_DN31377_c2_g1:3-431(+)	429	1.8129e-16	Q96PX9	RecName: Full=Pleckstrin homology domain-containing family G member 4B; Short=PH domain-containing family G member 4B	46.2687
AF_ORF_10777	ATGGCGAGTTCTCAGCGCATTAACCTGCTCGTCCTATTGCTGGCTCTTGCCGCATGTATGCCAAGGCCCGGGTCAGCCTTCTACCTGCCTGGTCTGGCCCCTGTCAGCTTCTGCGAGCCGGGAAAACAGACGGAGGACTGTAAGACAGATATAGAGCTATTTGTGAACAGACTAGACTCTGTGGAATCTGTGCTTCCATATGAATATACTGCGTTTGATTTTTGCCCATCAAAGGAAGGGAAGCGACCATCTGAAAACCTTGGCCAGGTGTTGTTTGGTGAACGAATTGAACCCTCTCCATACAAGTTTAAATTTAAAGAAAATAAAAAATGTGAAGATGTTTGTGTTAAAAAATACACTTCAGATCCAGAGAGTAAACAGAAATTGGAATTCCTAAAG…	AF_Unigene_DN31368_c0_g1:160-2118(+)	1959	0	P58021	RecName: Full=Transmembrane 9 superfamily member 2; Flags: Precursor	89.7476
AF_ORF_10778	ATGATATTTGTGTATTACATACACCTTCTTTCTTCTGCTAGAAGTGTCAATCTCAATTACAGCGTAGTTATATTATTTACAAAAGCATACATTTTTAAAGTAGTTTTCTTTTTCAACAGGAACTTCACAATGCAAAAGAACCAAATAAAAAGTGAGTTACATTGGAAAACAAAAAGGGCTTCTGTTGGAGAGATTGTTGCTTTTATTCCACAAATAGATGACAATACTGTAAAGGAAATAAAGACTTCACTGCTTTGGAGCTTTGAAAGTAAAAGTTCTTCTTGCATTCTTCACATATTATTGTGCTATTCAGTCCACTTTCACAACACTATAGATCTTTGTCACAAACCAAAAGCAGGCAAAGAATCCAATTGTGCCAGTAAAAAGGAAGAATATGAG…	AF_Unigene_DN31368_c0_g1:1999-2427(-)	429		not available	not available
AF_ORF_10779	TGTTTGAGGCAGCGCACACTGAAGATGGAGGCGCGGCAGGAGGAAGCGGTGCGAGAGTTTGTTCTGGTCACCGGCTCAGAGGAGGAGAGGGCCCGGTTCTTTTTGGAGTCCGCCGGTTGGGATCTCCAGTTGGCTCTGGCAAGTTTCTATGAAGATGGAGGTGATGATGATATTGTGACCCTACCCCAGCCCACATCTGGTTCTACTTCCCGTGGCTCTGGACCCAGCGACCACAGGGTGACTTCTTTCCGAGATCTGGTGCATGCTCAAGAGGAGGAAGAGGAGGAGGAAGAAGGCCAAAGGTTTTATGCAGGTGGCTCAGAGAGGAGCGGTCAGCAGATAGTGGGACCTCCCAGGAAGAGAAGCCCCAACGAGTTGGTGGAAGATCTTTTTAAGGGA…	AF_Unigene_DN31383_c0_g1:3-1136(+)	1134	0	Q5ZK10	RecName: Full=NSFL1 cofactor p47; AltName: Full=p97 cofactor p47	84.7411
AF_ORF_10780	ACTGTCTTGGGATTTGTCATCTTTATGTTTTTCCTCAATTCATTTGTTTCTGCAATTCATCTGGATCTTGGATGGATTGCAATTTTGGGTTCCTTATGGCTCCTTGTTCTTGCTGATATTCATGATTTTGAGATGATTCTGCATAGAGTGGAATGGGCAACTCTGCTGTTCTTTGCCGCACTGTTTGTTTTAATGGAGGCACTGGCTAATCTGCATTTAATAGAATACATAGGAGAACAGACAGCAGTGCTTATAAAGGAAGTGCCTGAAGATGAACGACTTGCAATTGCTATTATTTTGGTAGTGTGGGTTTCAGCTTTAGCTTCCTCCTTAATTGACAACATCCCATTTACTGCTGCAATGATTCCAGTATTAATAAATTTAAGCCAAGATGCAGAT…	AF_Unigene_DN31391_c0_g1:2-640(+)	639	7.12757e-108	Q8MIQ9	RecName: Full=P protein; AltName: Full=Melanocyte-specific transporter protein; AltName: Full=Pink-eyed dilution protein homolog	83.4123
AF_ORF_10781	TGGTCAGTGGGAACAAGGTCACCCTTACAGATAGCTAAAAGATCATTAGTGTCACTTAAACTCATGAGAGAGGCACAAATTACTCATTGCTCAATGAACCTTTTAGCAAGCTTTGGAGAAAGCCTAGGGTTCAATGAGACCCTGGTTGAGAAACACTGGGTTAGAATCAAGGTATTAGTGGTGTCTGTGTCCCCATCAAGGAGATTCACCCTCTCTAACTGCCCTGCTCAGCAGTTTGGGAATAAAAGTGAAGCAGAAATCAAAAATTTCAATTACCACCAGAACAGGAATAAAGAAGAAATGAAGAGGCTTGTACAGTAA	AF_Unigene_DN31393_c0_g1:3-323(+)	321	1.96421	Q13613	RecName: Full=Myotubularin-related protein 1; AltName: Full=Phosphatidylinositol-3,5-bisphosphate 3-phosphatase; AltName: Full=Phosphatidylinositol-3-phosphate phosphatase	43.75
AF_ORF_10782	TACAGTATATACTTCCAGGCCCTGAGCTCAGCTAATGGGGAAACTAAGATCAGCTGCATCCGTCTGGCCTCCAAAGGGGCCTCCACACAGAACACCAACACGGTGGAGCCGGAGAAGCCAGCTGACAGTACGGTGCAGACCGCCGGGGTGATTGCAGGGATGCTGATGTTCATAATTATACTGCTTGGAGCCATGATGACCATCAAGAGAAGAAGAAATGTGTACTCCTATTCATACTATCTGAAATTGGCCAAGAAACAGAAAGAGACCCAAAGTGGCTCCCAGAGGGAAATGGGTCTGGTGGCTTCAGATAAAAGTTCCGGCAAACTCAGTTCCACCCGCAATGAGGATACGTTCTCCAGCTGCCAGGACGTCAATGGATTCAGCTACAGTATATAC…	AF_Unigene_DN31384_c1_g1:3-2150(+)	2148	0	O14522	RecName: Full=Receptor-type tyrosine-protein phosphatase T; Short=R-PTP-T; AltName: Full=Receptor-type tyrosine-protein phosphatase rho; Short=RPTP-rho; Flags: Precursor	83.3898
AF_ORF_10784	CCAGATTTCTGGAGGATGGTCTTTGATTATAACTGCACTTCAATCGTTATGCTGAATGAAATGGATGCTGCTCAGCTGTGTCTCCAGTATTGGCCGGAGAAGACGTCCTGTTGCTATGGGCCGGTGCAGGTGGAGTTTGTATCGGCTGATATTGACGAGGACACCATAAGTCGAATATTCCGTATCTGTAACATGGCAAGGCCTCAAGACGGGTATCGCATAGTACAGCACCTTCAGTACATTGGGTGGCCAGCGTATAGGGAAACCCCTCCTTCAAAACGCTCCATATTGAAAGTTGTCCAGAGGCTGGAGAAGTGGCAAGAGCAGTATGATGGCCGAGAAGGCAGGACAGTTGTTCACTGCTTGAATGGAGGAGGTCGCAGTGGAACATTCTGTGCT…	AF_Unigene_DN31384_c2_g1:2-556(+)	555	6.15491e-118	Q99M80	RecName: Full=Receptor-type tyrosine-protein phosphatase T; Short=R-PTP-T; AltName: Full=RPTPmam4; AltName: Full=Receptor-type tyrosine-protein phosphatase rho; Short=RPTP-rho; Short=mRPTPrho; Flags: Precursor	90.7104
AF_ORF_10786	ATGAATACAAAGGCTCTTTCTTCTCAGCTGAAGGACAGTATCCCAATTACTGAACTGTCAACCCAGTATGGGGGCTATGGAATCCAGGATACACTCAGAACCGGGTTTACAAGTGTTCAGAGTGAACTCTTACCGAGCCATCCTCTGGAGCTGTCAGAAAAAAATTTTCAGCTTAATCAGGAGAAAGTCAGCTTTTCCAGTTTAAGAAACATTCAAGGCTTGCATGCTCCTCTGAAACTACAGATGGAGTTCCAGGCTGTGAAACAGATTCAGCGTCTTCCTTTCTTACAAAGCTCTAACATTGCTCTGGACACACTGAGGGGAAATGATGAAAGTATCAGTTTTGAAGACTTCCTCAATGATCCTTCTCAGAGTGAAATGATGGGAGAACCACATGTG…	AF_Unigene_DN31392_c0_g1:95-523(+)	429	1.53305e-61	Q3SZV5	RecName: Full=Proteasome maturation protein; AltName: Full=Proteassemblin	73.9437
AF_ORF_10787	ATGGGTCAGCAGCCTGGAAAAGTGCTTGGGGACCAAAGGAGGCCAAGTCTGCCTGCCTTACCCTTTATCAAAGGAGCTGGGAAAAAGGACACTACCAGACATGGGGGTCCTCACTGCAATGTGTTTGTGGAACATGAAGCCTTACAAAGACCAATTGTAACTGATTTTGAGCCTCAAGGTTTAAGTGAAGCTGCTCGATGGAATTCCAAGGAAAACCTATTATCAGGACCAAGTGAAAATGATCCCAATTTGTTTGTTGCACTGTATGATTTCGTAGCCAGCGGGGACAATACTCTCAGCATCACTAAAGGTGAAAAGCTCCGCGTTTTGGGATACAATCACAATGGGGAGTGGTGCGAGGCTCAGACCAAGAACGGACAGGGCTGGGTGCCCAGTAAT…	AF_Unigene_DN31385_c0_g1:745-4107(-)	3363	0	P00519	RecName: Full=Tyrosine-protein kinase ABL1; AltName: Full=Abelson murine leukemia viral oncogene homolog 1; AltName: Full=Abelson tyrosine-protein kinase 1; AltName: Full=Proto-oncogene c-Abl; AltName: Full=p150	96.5831
AF_ORF_10789	ATGAGAGACACAACTGCTGCAGGCAAGTCACTGGTCCTTAAAAGATCCCCCTTCCGGCATAATACCAAGGCCTCGAAGTCTTTGACAAAATCATCTGTTTGTCATGGACAGAAACCCAAGAGACGAGTTTGTAAATTTGAAGAAGGCCAGGATGTCTTAGCAAGATGGTCAGATGGATTGTTTTATCTTGGAACTATCGAAAAGATAGATAACGTTCAGCAGAGCTGTTTTATAATTTTTGAAGACAGCTCTAAATCGTGGGTACTCTGGAAGGACATACAAACAGGAGCCTCGTCTGAAAGTGGGGAAATGGTTTGTTCAATATGTCAGGAGGAGTATTCTGAAGCACCGAATGAGATAGTTATTTGTGACAAATGTGGCCAAGGATATCACCAACTG…	AF_Unigene_DN31394_c0_g1:1766-3541(-)	1776	0	Q02395	RecName: Full=Metal-response element-binding transcription factor 2; AltName: Full=Metal regulatory transcription factor 2; AltName: Full=Metal-response element DNA-binding protein M96; AltName: Full=Polycomb-like protein 2; Short=mPCl2; AltName: Full=Zinc-regulated factor 1; Short=ZiRF1	73.0769
AF_ORF_1079	AACAGTGTCGGTCTCGTTTTCACCAACTGCGACAGCAAGGTGATCCTCGATGCCTTCGCCAAGACCCGCCGTCGTGCCACTGCCAAGCACGGTGCTATCGCCCCATGCGATGTTGTTGTCGAGCCAATGCTCACCAACATGGGCCCAGACCAGCACGATTTCTTCGCTTCCCTCAGTATCACCACCAAGATCAACAAGGGTAAGATCGAGATCACCCAGCCAGTCGAGCTCATCAAGAAGGGCGAAATCGTTTCTGCTTCCCAGGCTACCCTGCTTCAGAAGCTCGAAATCGAGCCATTCTTCTACCAGATCGAGGTCAACTGCGTCTACGATGACGGTGAGATCTACGATGCCTCCATCCTTACCATCGATGATGAGGTCATGGAGAAGCACTTCCAG…	AF_Unigene_DN3361_c0_g1:1-666(+)	666	1.44978e-39	P57691	RecName: Full=60S acidic ribosomal protein P0-3	43.871
AF_ORF_10790	ATGAGATTCCTAGGAAGGTTGCAGAGGATGAAGATTCTCCGTGTATTCTGTGCTTTTCTTGTTCTCCTCCTCTTCCTGTTTGGCGCTCTTGCTGCCCTCCTGCCCGCTCCCCATGAAGATTCTATTTTAGGAGTTCGGAGGGGAGCATCTTTCCCCAGCCTCTCCCCACAGGACTCTTTTACTCTAATAATGCAGAGTTTTAACAGAACTGATTTGTTACTGAAAATGTTAAATCACTACCAGGCCATGCCCCAGCTCCACAGTATAATTGTGGTGTGGAATAATATTGGGCAGGCCACCCCACAGGAGTTATGGGAAAGTCTTGGTCCCCATCCTGTGCCTGTTTACTTCAAGAAACAGAGTACTAATCTCATGCGGAATAGGCTGCAAAACTTTCCA…	AF_Unigene_DN31403_c0_g1:974-1951(-)	978	9.5939e-150	Q9UBQ6	RecName: Full=Exostosin-like 2; AltName: Full=Alpha-1,4-N-acetylhexosaminyltransferase EXTL2; AltName: Full=Alpha-GalNAcT EXTL2; AltName: Full=EXT-related protein 2; AltName: Full=Glucuronyl-galactosyl-proteoglycan 4-alpha-N-acetylglucosaminyltransferase; Contains: RecName: Full=Processed exostosin-like 2	67.931
AF_ORF_10791	ATGAGATTCCTAGGAAGGTTGCAGAGGATGAAGATTCTCCGTGTATTCTGTGCTTTTCTTGTTCTCCTCCTCTTCCTGTTTGGCGCTCTTGCTGCCCTCCTGCCCGCTCCCCATGAAGATTCTATTTTAGGAGTTCGGAGGGGAGCATCTTTCCCCAGCCTCTCCCCACAGGACTCTTTTACTCTAATAATGCAGAGTTTTAACAGAACTGATTTGTTACTGAAAATGTTAAATCACTACCAGGCCATGCCCCAGCTCCACAGTATAATTGTGGTGTGGAATAATATTGGGCAGGCCACCCCACAGGAGTTATGGGAAAGTCTTGGTCCCCATCCTGTGCCTGTTTACTTCAAGAAACAGAGTACTAATCTCATGCGGAATAGGCTGCAAAACTTTCCA…	AF_Unigene_DN31403_c0_g1:1987-2424(-)	438	1.3661e-42	Q9ES89	RecName: Full=Exostosin-like 2; AltName: Full=Alpha-1,4-N-acetylhexosaminyltransferase EXTL2; AltName: Full=Alpha-GalNAcT EXTL2; AltName: Full=EXT-related protein 2; AltName: Full=Glucuronyl-galactosyl-proteoglycan 4-alpha-N-acetylglucosaminyltransferase	64.0777
AF_ORF_10792	ATGGCGACATTATCTCTGAGGTTATCTCGCACCTGGCCACTGGCAATGTACAGACGGGCAGCGCTGCTGCAGACAGATATCACCAGACACCCGCAAGGTTGCAGGTTAAAATCATCCGCTCAGCTTCTAGTGCGACAAGATTTACCTAAATTGGCTTACCATAAGAATAAGGGCAAAAACCCGGGAGTAATTTTTTTGCCTGGTTATGCATCCGACATGAATGGTCTTAAAGCGCTGGCACTTGAAGATTTCTGCAAATCCTTGGGTCACTCATTTATCCGGTTTGATTACACAGGATGTGGCAGTTCTGAAGGAGACATGAAAGACTGCACAATAGGGAAATGGAAGAAGGATGTACTTTCTATCCTGGATGATGTGTCTGAGGGACCTCAGATATTA…	AF_Unigene_DN31404_c0_g1:319-1191(-)	873	6.6688e-131	Q5E9H9	RecName: Full=Mycophenolic acid acyl-glucuronide esterase, mitochondrial; AltName: Full=Alpha/beta hydrolase domain-containing protein 10; Short=Abhydrolase domain-containing protein 10; Flags: Precursor	64.7059
AF_ORF_10797	AACTACAGTGCAGAAGATGCAGTAAAAAAGCATCTGGCAAGCCAGCATTCACATGTTGTTGAGTCAGTAGTTAATACAGAGACCTCCAAAGTACCTGATGAAAGATCTTCATTTCTCTTGGCTTTAGAGAGATTTGTTAACGTCTGCAAGCAAGACATTCCTTTAAATACATTTCTTGAAAATAGATCTGTTAAGAGTTTTCTGAATATATTGTCTTCAGTGAAAGATATTGCTTCTGACATCATATGTGACATACCACACTCCATTTCTGAGCTAATCATCACACAGTTATTACAGCAACACAGGTGGCAAGAGGTTCTTCTCCTGCTAACTAGAGATGCTAATGGGGAATCCATTCAGGAAGGATTATTTAAAAACTGTCAGCTTCCTAAAGCTGAC…	AF_Unigene_DN31401_c0_g1:3-1532(+)	1530	3.09191e-76	O15050	RecName: Full=TPR and ankyrin repeat-containing protein 1; AltName: Full=Lupus brain antigen 1 homolog	51.7241
AF_ORF_10799	TCCTGTATTCTAAGGAAACAATTAAAGGGAATAACCAAAGATCCTATTTTCCCAAATACAAAAAAGCGTATTCCTAAGTATTTTGTGGAAGACACTGAAAAAGAAGACAACATTGAACATATTCCTGATTATTTTCCACCTGCAAGTGCAGCTGAGACTGAATTCAACATTATGAAATTCCATAGCTTTAGCACAGATATGGCCCTCAATATACTGTCTAATATGAACTTCAGAGTTGAATATCCATTTCGTGTCGGCGAGCTAGAATATGCTGTGATTGATCTTAACCCTAAACCAATGGAAGCAATCATATTAATTGGAAGAAGTGGCACAGGAAAAACAACCTGTTGCCTCTATCGTCTATGGAAGAAGTTTCACTCCTACTGGGAACATGCAGAT…	AF_Unigene_DN31401_c1_g1:2-1780(+)	1779	0	Q8BV79	RecName: Full=TPR and ankyrin repeat-containing protein 1; AltName: Full=Lupus brain antigen 1	66.2885
AF_ORF_108	ATGGCTAATCATCAGAAGAGTGTGTTGAATTTGATCAAATGCTTCAGACAGCAATGGTCCCTCCTGTGTGAAAGTGAGAGAACCACCATATGCAGTGCAGATGACATGCTGCTGATGTTGCAGTTAGCAGTGGCTGAAGTGAACAAAAAGAATGGGAAAGAATTTACAGCTTCCCTCAGTGACGTGCTGCTTATGTGGAAACACTTGACTAAAGATAAGCTTGGCCTTATTTGTGATGACACAGAAGCCCCTGAGAACTATGACAATGTTCTGAAAACATATGACCTTTTTCTGAAGAATAGCAATACACTGGATCTTATTGATTTACATAGAAAACTGAGCTGTGCTACCGAAACAAGCAACCTTTCTTCCGAACAATTACTGGAATTTCTCTCTGGA…	AF_Unigene_DN328_c0_g1:102-1001(+)	900	7.45597e-142	Q32N66	RecName: Full=PCNA-interacting partner; Short=PARI; AltName: Full=PARP-1 binding protein; AltName: Full=PARP1-binding protein; Short=PARPBP	68.7708
AF_ORF_10800	ATCATTGCCATTCAAAAACTTGGAAATGGGGAGTGGACTCGCAGTCTAAGCAAACGGCTAAAACTGAACAGTAGTATCAAGTTGTTTGAAGTTAAGTTGGACAAGGGTGCTAGGATGCTCTGGGAACTTGCTATTGATTTTTCCCCTCGCTGCAGCGAGGAGCCAGAGAAAATTCTGGCCACAGACTTGGTGCTAGAGAAAAGTGGTCGGGTTTACACTGAAATCATAAGGATCTGGGATATTGTTCTCGATCATAGCAAACTAAATCATGCTATAGAAAGAATATGTAGTGCTTATAACCGAGGATTGTCCTGTATT	AF_Unigene_DN31401_c2_g1:1-318(-)	318	5.07833e-41	O15050	RecName: Full=TPR and ankyrin repeat-containing protein 1; AltName: Full=Lupus brain antigen 1 homolog	71.8182
AF_ORF_10801	CCGGGGGTCAAACATATCGAACACATCCTGGAGATGGCAAAATCATCCTACGTGGGTCCTTTCCAGAAACTGTCCAAGCAGATCCAGGACGGGTCTGTCCAGGCTCAGTCTAACCTCCGCTTTCTATCCATACTGAAAGGACCTTTTGAAGAACTGATGTCCTTGAAGCTGAAAGACATTCCTGATAAATTCCCTCGTCTCCTCAGCCTTGTCCGTATCATCTGGGTCAACTCACCCTATTACAATACCCGGGAGCGCCTTACCTCACTATTTCGCAAGATCAGCAATGAATTGATCCGCCTCTGCAGCCGCGAGATTTCCCTTGATCACATCTTCGACGGGTACATCGCCTCTAGTCGCCGGGTGTTAAACGACTGTATCCTGTGCTGCACGGCTTGG…	AF_Unigene_DN31443_c0_g1:1-744(-)	744	2.39073e-55	Q9MBF8	RecName: Full=Dynein-1-beta heavy chain, flagellar inner arm I1 complex; AltName: Full=1-beta DHC; AltName: Full=Dynein-1, subspecies f	72.043
AF_ORF_10802	AACTTTGATAAGAATGTGCTGAAGTTGTTTGTGGAGATCCATTACTGGGAGAGGCTACAGTTTGAGATCCCCCATTATGTAGTGGACATTTACCAGCGGCAGGAGGACCTCCGAAACCTGCGAGAAAATGTTCTCCTGGTGGTTCGCGCCTATAACAGGATCATAGCAGCTCTCTCCACAGAGGAACGTGGCCTGTTCAGAGAAAGAATCCGTTTCTTAGATAAGAAGATCCAACCTGGTCTTACGAAGCTGCACTGGTCATCCAAGGGAGCATCAAGCGCCTTCATCAATGATTGCCTGCTACATGCAAGCAAGATCCAACAAATTGTAGACAACTATAAGGCCTCGAACCTGAACATCTCGCGGTGCGCTCAGACGATTAGTGAGTCTCTGTTGTTC…	AF_Unigene_DN31443_c1_g1:3-932(+)	930	1.23001e-118	P0C6F1	RecName: Full=Dynein heavy chain 2, axonemal; AltName: Full=Axonemal beta dynein heavy chain 2; AltName: Full=Ciliary dynein heavy chain 2	60.9677
AF_ORF_10803	ATGTCTGACCCTGACTTAAATGGTGCCACGCCTGACCTACATACTATGGACCCCCCAGATACACTGCCTCTGTCTCTAGGAATGGTTGAGATGAACGAGGTGATCAGCACACATGTAAATAATGAAGACACAAGACAGAATGGGTCTCTCTCACCAGATGTCGTGGAGGAACATCTGGATTTGAAACCCAACCTCAAGCAAAGGATTGTTCTGAGCCATGTAACTCCAGAAGCCTGGACTCCAGAGGTGGATGATGCATTGGAACGCTTTTCATCAGACGTCAGCCAGGAGGCGCTGTCTGTGTATCTTGACCCTCAAAGCGGACTCCACGCCGAGCCCAGCATGCCAGTTCAGAATCTGAAGCAGATCCTCTACTTCTTACGCAAACAGCGGACACCC…	AF_Unigene_DN31443_c2_g1:94-972(+)	879	1.62641e-92	P0C6F1	RecName: Full=Dynein heavy chain 2, axonemal; AltName: Full=Axonemal beta dynein heavy chain 2; AltName: Full=Ciliary dynein heavy chain 2	61.5385
AF_ORF_10804	ATGTTCCTGCGGCCAGAGCCTGAACTGGGCTGGTTCCCCACCCATGTTCAAGTCACCATCCTAGAAGCCAAAGGCCTTCGAGCCAAGGGAAAACATGGCACCAGTGATGCCTACACACTGATCCAAGTAGGTCGGGAGAAATACAGCACCTCTGTGGTGGAGAAGACTCCTGGTTCCCCAGAATGGAAGGAGGAGTGTACTTTCGAATTATCTCCTGGAGCCCTAGAGAGAGGGGAGAACTGCGAGCTCCAGCTAACGATCATGCACCGGGCTCTTATCGGCATGGACCAGTTTTTGGGGCAGGTCACTATACCTCTGCATCGGGTCTTCCAAGAGGGGCGATCCCAAAGAAATCAATGGTACAAACTCCACTCCAAACCTGGGAAGAAAGAGAAGGAA…	AF_Unigene_DN31427_c0_g1:5461-7293(-)	1833	2.5486e-155	Q9BXF6	RecName: Full=Rab11 family-interacting protein 5; Short=Rab11-FIP5; AltName: Full=Gamma-SNAP-associated factor 1; Short=Gaf-1; AltName: Full=Phosphoprotein pp75; AltName: Full=Rab11-interacting protein Rip11	59.7826
AF_ORF_10806	AAACAAAACCACTCTGAGGTTCTATTTTGGTCTGCTTTGGAAGAACAAGTAACGTCCAGCACGGCAGAGCCAACAAGGGCAGTTCAGAATGTTCACGCTCTCTTGGAATCCAATGAGCACAGTAACCAGGAATGTAAAGCTGAGCCAAAGCACAATAAAAATACAAATTTAATAAGGCACTCGGTAGAATCTCTTAGCCCACCACCAAATGAACTGACAAACTATACACTTGGGTCTAGTGAAAGAATATTAGTAGAAGAAAGTCCTAGTGTTTTATTGAGCCTACAGTCTCCTTGGTCAGCAGATATTATTGTAGACTTTAAGAATGAGGACTTCTGGAAAACAGACTCTAACCAGTTGACCCAAAATGACATAAAAAGTTTACCATCTCCTGGGAAT…	AF_Unigene_DN31427_c1_g1:3-857(+)	855	0.0213237	Q63Q46	RecName: Full=Protein-methionine-sulfoxide reductase catalytic subunit MsrP; Flags: Precursor	42.1053
AF_ORF_10807	TCTAGTGACTTCACTGCAGATTTGAAGCAGTCAGAACTTTGTCCTAGTAAGCCAGTTTCTGAACCTAGTCCAATAAAATTTAGATATGTAGAATCAAGCCAAACCGAGAATCGAGTAGCTTCTGTCTCACCACTTCTGATTAAAGAACAGGTCATAGACAACACAGGAGACCTATCTCCTAGTTCAGAACATCTAAATGATTACCCTGCTCAAAGAAGTTACTCTCTTACTATGACCCCCATAGCTGAAAGTGCACATGAACTAAAGGACAGTACTGACGTTATTGTTGAAGAGGTAAAGGCTTCTCTGGAACCCAGGCAGTTGGCTTTGATAGAACATAATTTTGTAAGGATAGGTGAAGACTTTTCTCCAGAACCTGTCCTTAATAAAAATGCACCA…	AF_Unigene_DN31427_c2_g1:3-1046(+)	1044	2.36698	Q39055	RecName: Full=GTP 3',8-cyclase, mitochondrial; AltName: Full=Molybdenum cofactor biosynthesis enzyme CNX2; AltName: Full=Molybdopterin biosynthesis protein CNX2; AltName: Full=Molybdopterin precursor Z synthase; Flags: Precursor	37.2549
AF_ORF_10808	AAAGACACACTACAAAAACCAAGTTTTCCCTATGGGTCTATTGCTACCTCAGAAGCTGCTGAAGGGGGCTCTTCTCTTGTGGAGGAACACAGTCCATCAGCCTTCTTCCCACCTACAGAAGATCAGATGTCATCCTTGTACCAAAAGGAAATTGATGCAAAAGAAGATTTGAATGGCAATGGTTCTTCAGCATCTCCAGAAACCGTTTCAGAATGGGAGGAACAATTTGATGCTTTTGCTTCGAGCAGACTCCAAAAATCGCCAGAAACCAAAGAAAACTTCATTGTTGATTCTGAAAAGAATCCATCAGGTTTATTTTTTGGGCCAAAGGTTAGACAAGATTATAGTGAGGAGAAACACTCTAACAGCCAAATGTTGCAAGAACCTTTTGAAAGAAAT…	AF_Unigene_DN31427_c3_g1:2-478(+)	477	1.13718	O82175	RecName: Full=Histone-lysine N-methyltransferase, H3 lysine-9 specific SUVH5; AltName: Full=Histone H3-K9 methyltransferase 5; Short=H3-K9-HMTase 5; AltName: Full=Protein SET DOMAIN GROUP 9; AltName: Full=Suppressor of variegation 3-9 homolog protein 5; Short=Su(var)3-9 homolog protein 5	35.7143
AF_ORF_10810	ATGGCTAAACAGACACTATTACAGTCAGTTGGCATTGCCTTGCTTCTGATTTTACCATTGGGGTTATTGAGACCCATTTCTGAAGATACTGAAACTGAAGATAACCGCAAAACCTTATCAGCAGAAATCAATACATTGTCCGTGTTGCAGCCTTCAGAGAGGAATCTGGAAATGCCTGCAGAAATAAACACTGAACAATTTAAATTAGCTGCGGAATATCTGATAGAGTTCGGGTATCTTCCTGATGAAAATCTCACTGACTATGCTGTTCCCGACTCACAATTTATTTCAGAACATCTTCTTCCCGAAGAATTTATAGGTGGCTTGGAATGGTTTCAGAGGCAAAATGGACTGAAAGTTACAGGTAAACTAGATGAAGAAACCACTGAAACAATGAAA…	AF_Unigene_DN31408_c0_g1:84-1568(+)	1485	6.39401e-63	Q99542	RecName: Full=Matrix metalloproteinase-19; Short=MMP-19; AltName: Full=Matrix metalloproteinase RASI; AltName: Full=Matrix metalloproteinase-18; Short=MMP-18; Flags: Precursor	51.6129
AF_ORF_10812	ATGGCTAAACAGACACTATTACAGTCAGTTGGCATTGCCTTGCTTCTGATTTTACCATTGGGGTTATTGAGACCCATTTCTGAAGATACTGAAACTGAAGATAACCGCAAAACCTTATCAGCAGAAATCAATACATTGTCCGTGTTGCAGCCTTCAGAGAGGAATCTGGAAATGCCTGCAGAAATAAACACTGAACAATTTAAATTAGCTGCGGAATATCTGATAGAGTTCGGGTATCTTCCTGATGAAAATCTCACTGACTATGCTGTTCCCGACTCACAATTTATTTCAGAACATCTTCTTCCCGAAGAATTTATAGGTGGCTTGGAATGGTTTCAGAGGCAAAATGGACTGAAAGTTACAGGTAAACTAGATGAAGAAACCACTGAAACAATGAAA…	AF_Unigene_DN31408_c0_g2:84-1196(+)	1113	1.35202e-29	O13065	RecName: Full=Matrix metalloproteinase-18; Short=MMP-18; AltName: Full=Collagenase-4; Short=xCol4; Flags: Precursor	47.4576
AF_ORF_10813	TTGACCAAGACCCTTAGTGACCCCACAGCTGGTAAGGAGGAGGCTGGAGTTTGGACTGGGGCCACAGCAGCTGAAAATAAGAGCATTTCTTCTTTATTGCCTAAAGAACAGGCCACCCTGGAGTATATTAGAGAGGATCATTTGGAAGGGAAGGGTGGAAGCCATGGATTATTGACTTCTGGACATACAGCTATGCCACCGGATGGAAACCTAAGCAGTATGCCCCTATTACCTGGAAGTGCGGTATACCTGTCTAGACACATTGAGGACAATGCTACCAGTGACCAGACAGCTTCACCTCCAAGCTCATCGCAGCATTTATCCCAATACCCGTGTCAAAGTTCCTGCTCACACCATGAGGGGAAAGTCAAACAGGAAAATTCTGGGGTCTCCTTGTTG…	AF_Unigene_DN31412_c0_g1:2-610(-)	609	3.22219e-66	Q8AYI2	RecName: Full=Progesterone receptor; Short=PR; AltName: Full=Nuclear receptor subfamily 3 group C member 3; AltName: Full=dyPR	59.7087
AF_ORF_10814	GGACAGCACAATTACCTGTGTGCTGGAAGGAATGACTGCATTGTTGATAAAATCAGAAGAAAGAATTGCCCTTCATGTCGGCTCAGGAAATGCTGCCAGGCTGGTATGGTCCTGGGAGGTCGGAAGTTCAAAAAGTTTAATAGACTTAAACCTGGAAGTGAGCTGGACAGGATCGTGATACAGCAACCCTCCTCCACTAACATTGAATGTCAGCAGTCTCTGGCGCGTAGAATATCTACCAGTTCGGCACAAGAGATTCAATATTTTCCAGAACTGCTGCAGATTCTGCAGAGTATAGAGCCCGAGGTGGTATATGCCGGGTATGACAACACCAAACCTGAGACCCCCAGTGCTCTCCTGTGCAGCCTCAACCAGCTGTGCGAGCGACAACTCCTCTGT…	AF_Unigene_DN31412_c2_g1:1-441(+)	441	2.29284e-85	Q8AYI2	RecName: Full=Progesterone receptor; Short=PR; AltName: Full=Nuclear receptor subfamily 3 group C member 3; AltName: Full=dyPR	85.034
AF_ORF_10815	ATGAAATCCGACAACTCTGTGAATAACGTCAGCATCAGCGCCGAGCTGCCCAATGGGGTGGGGCAATTCACTGACTTCTCCAAAGACTCCGCCCCCCTTCCCAGTGGATCTGCGCTGCCGGCGGCGGACAAGACGCCGAAAGCCCCGAGCTGGAAGAAGAAATGCGCCAGTTACGTCCTGGCCCTCCGCCCCTGGAGCTTTAGCGCTTCCCTCACCCCGGTAGCACTGGGCAGCGCCTTGGCATACCGGGCCGAAGGCACATTGGACATTTTTATCTTCCTGGCCAGTGCTGTGGCGGTTCTGGCCGTCCACGGTGCTGGGAACTTGGTCAACACTTACTACGACTTCTCAAAAGGCATCGACCACAAGAAAAGTGACGATCGGACTTTGGTGGACCGC…	AF_Unigene_DN31414_c0_g1:133-1176(+)	1044	0	Q28HR4	RecName: Full=UbiA prenyltransferase domain-containing protein 1	81.6393
AF_ORF_10816	CTGATTACTGATTGGCTCCATGACCACTGCAGGTCATCAATAGAAGAAATGCTCAATGCCAATAGGAGCTTCCAGAATGACCCAGCCTGCCGTGACCTTGAGCTGATCGCCGCCACTTTGGTTAAAACGGATACCGTGCAGGCGAAAATTCATCTTTTATACATTGATATACTGATTGCAAAGGACAATCACGAGGAGGCCTTCACTCACCTGAAAAAGTCTTTCACTAACAGCGCCATTGATGAATCCGCAAAGGCGAGATATGGAATTCTCCACGTCAAGTGTCGCAACGTCCTTGCAGCTGCCCAGGAACTCTCC	AF_Unigene_DN31415_c0_g1:1-318(+)	318	1.62615e-36	Q5PPS5	RecName: Full=Tetratricopeptide repeat protein 34; Short=TPR repeat protein 34	55.2381
AF_ORF_10817	CATAAGATGCTCTCTCTGGCCCTCAACAGCAGCTCTCAGAGGTCCCCTGTGCTTGCCAGATTAGCCCTGCTGCAGCTGAAAAAAGGCTTTATATACGACGGCAACCAGTTTATCAAGAAAGTAATCCAGCTGGGTGACACCTCATGCCTTTTGCCAATTATGGATATTTTTAAAGAAGAGGATCGTAGACTGATGCAGAGTCACTGCCATGCCAAGGGCATGTCCATTCTACAGAGCCGACAGGGGGAGGATTACTTGAAGGAGGCCATAGCGTATTTATCATTTGCTATTATAGCCTCAGGAGGCCATGCCAAGGACTCGCTGCTGGCCAGAGGCAGATGTTACGGGCAGCTGGGACAGAAAAAGACGGCAATATTCGACTTCAACGCTGTGCTAAAG…	AF_Unigene_DN31415_c2_g1:1-507(-)	507	4.39046e-96	Q5PPS5	RecName: Full=Tetratricopeptide repeat protein 34; Short=TPR repeat protein 34	80.4734
AF_ORF_10820	GTTTTGGTAAAGATAAAAGACTCTACACAAGTGCCTCCTCAATGGATAATACGATTTGATAATGAAGATGATATGACTCTGCAGGCAAGTGCTGGTAATTTCAGCTTCTTGCCCGAAGACAATCCTTTTATACTTGCCGTGAATTACACTGGATGCCTTGGACAAGTTTCTATAGGAGGTTTTTACATTCCTTTTGCAGACCAGTTATTTCCTCAAAAATTTGTTAGAAAAAGCCCAGATCCACCAACATTGGGTTGTAGAGGAGCTGATGTTTGTTTCAAAGATCCATGTTTGCATGGTGGAAAATGCCAAGATGACTTTAATTTATTTAGCTGTGCTTGTGCAGAAGGATGGGAAGGGCCACGCTGTGAAGTAAACATAGATGACTGCAAACCACAG…	AF_Unigene_DN31445_c0_g1:1-1062(+)	1062	7.30231e-73	P82279	RecName: Full=Protein crumbs homolog 1; Flags: Precursor	60
AF_ORF_10823	GCTGGTCTTTGCTTTACTCTCTGCCCCCATCTTTGCCAGTCTTCTGCTTCTCCCAATGTAGGTGATCACACCATGAGCAGGAACACGGCTCCCGGCATCCCTATTCTTCTCTGTCTTCTCACAGGTGTCTTATGTGCAGTAAATATTGATGAATGTGAAAATAACCCATGCCAGAATGGGGCCACTTGTCTGGATGGAGTTGCTGACTACGTCTGTACATGCCCGCCTCCAGGACTTGATGGTGTTACATGGGGTGGTAAGAACTGCTCTGTGGTTCTCCATGGGTGTTTTAACCACAGCTGCCAAAACGATGCCATGTGTATCCCAACATACGAGCTGGAGATCCATAATTACACCTGCAAATGTCAGCCAGGGTTTTATGGGGAGCATTGTTCCATT…	AF_Unigene_DN31445_c1_g1:3-2024(+)	2022	1.63845e-129	P82279	RecName: Full=Protein crumbs homolog 1; Flags: Precursor	60.7143
AF_ORF_10825	ATGAGGATGACAAGGAGCAGTGTTCTCCCCCGAGTATTCCCAGCGCCATATTCTGACCTGATAATAAATGCTGCGTCCAATCATTTTCTTTTAGGCGGGGTAACATTGTCTGTGTGGCGTTTGGAAATGCAGACCAACTCTGATGCCGATGTCACCCCCCTCATACCTGCCCCCTTATTCCTCTCCAATCCATCTGGGTGCTGGGATGGTAGGAAAATACCCGCTACTAGGTACTCTGTGCCCCCTCCTGTGATTGGCCAGGCTAGTATTTCACATGTCCTCAGTCCTGGCTTCAGCAGCATATATATTCTAATTCACAGGAAGTGCAGAAATCCTTTTATCAATAAAAGGGGATGGCAGCATGATTGGTGGTCACATGACATAATGATGGTCACATGA	AF_Unigene_DN31428_c1_g1:113-511(+)	399	0.303942	F5HDD3	RecName: Full=Membrane glycoprotein US7; Flags: Precursor	35
AF_ORF_10826	TGGGTGGAATACGAATTCCGAGTTGTTGCCACTAACAGCATTGGAACTGGGGACCCCAGCATACCTTCCCGAGTCATCAGGACTAACGAAGCAGTGCCCAAGACTCCTCCAGCAAATGTGAGTGGTGGAAGTGGAAGGCGGCATGAGCTGGTGATAACGTGGGAGCCCGTCTCAGAAGAATTTCAGAATGGTGAGGGGTTTGGTTACATCGTGGCATTCAGGCCTAATGACACCAGGGGATGGAAAGAGAAAATGGTGACCTCTTCCGATGCCTCAAAGTTTATCTACAGAGATGAAAGCACACCGCCGCTTACGCCTTTTGAAGTGAAAGTTGGAGTGTACAATAATAAAGGCGATGGCCCCTTCAGTGATATCGTGTTCATTTGTTCTGCTGAGGGA…	AF_Unigene_DN31429_c0_g1:3-413(-)	411	6.1246e-82	P97527	RecName: Full=Contactin-5; AltName: Full=Neural recognition molecule NB-2; Flags: Precursor	92.6471
AF_ORF_10827	CTGTATTCCCGGGATTCCACACAGGAACATCAGGAGATCCCTCACCATCATCAGGGTGAAGAGCTGATAAAAATCAAAGTTGGTATTAAAGATGAAGATGACGACAGATCTGTGACAGATGATCATCAGTCTACAGAGAAGTACAGAATGACGGTGGCAGTGAAAGAGGAGGAATCTTCTCTAGACATAGGTGGACACAAGGTGACAGCCCCGGAGGGACCTCATATTTTATGTCTGGGCTATAAAGGAGAAGACATTCCGGAATATTCTCCGGAAGAAAACCCCAATCCTTTAAGAATACATGACACAGCTTCCTGTGTTCGGAGATCAGTGGCTTCCTCCACACCTGAAGATATTTCTCATCCCAGTACCAATGAAATCCATCAGGGACTTCCCACT…	AF_Unigene_DN31478_c0_g1:3-614(-)	612	0.00260793	Q96NJ6	RecName: Full=Zinc finger protein 3 homolog; Short=Zfp-3; AltName: Full=Zinc finger protein 752	68.4211
AF_ORF_10828	GTGAAAGAGGAGGAATCTTCTCCAGACATTTGCACAGGTGGACAGAATATGACAACCCCGAGAGAACACCAGATTTTATCTTCAGACTATAAAGTCAATGCTAAAGACAGTTCCTCCAATCACTACAGATCATCTTCTGCTCATTCAGATGGTATAACAAAAATAATCCTGGGTTCTGAAGTCAGAGAAGGCTTTAGATCTCAGTCGTCACTTGCTTTGGATCAAAGAACAAGCACGGAAGATCGTCCATTTCCATGTTCAGTTTGTGGGAAAAGTTTCAAACACAAATCAGATCTTGTTAAACACCAGAGAATTCACACTGGAGAGCGTCCCTAC	AF_Unigene_DN31478_c2_g1:1-336(-)	336	6.20423e-14	P17030	RecName: Full=Zinc finger protein 25; AltName: Full=Zinc finger protein KOX19	70.3704
AF_ORF_10829	GAAATTTACAATGAGAAGGTTAGAGATCTGTTAGATCCTAAAGGAAGTCGACATTCCCTTAAAGTTCGGGAGCACAAGGTGTTGGGACCATATGTGGATGGTTTATCCCAATTAGCAGTAACTACATTTGAGGATATTGAGTCATTAATGTCTGAAGGAAACAAATCTCGAACTGTTGCTGCCACCAACATGAATGAGGAAAGCAGCCGATCACACGCAGTATTTAACATCATCGTCACCCAAACTTTGTATGACCATCAGTCTGGGAATTCCGGAGAGCGGGTCAGTAAAGTGAGCTTGGTGGATTTGGCTGGCAGTGAGAGAGTGTCGAAAACGGGTGCTGCTGGAGAACGTCTCAAGGAAGGAAGCAACATCAACAAGTCACTAACAACTTTGGGT…	AF_Unigene_DN31435_c0_g1:3-2303(+)	2301	0	Q9H1H9	RecName: Full=Kinesin-like protein KIF13A; AltName: Full=Kinesin-like protein RBKIN	88.151
AF_ORF_1083	GTGCAGGTTTGGTTCCACAATCGAAGGGCAAAATGGAGGAAAAGAGAGAGGTTCGGGCAAATGCAACAAGTGCGAACTCACTTCTCTTCTGCCTACGAGCTGCCACTACTGACCCGAGCTGAAAACTATGCCCAGATTCAGAACCCGTCCTGGATCGGAAACAACAGCGGAGGTTCCCCGGTCCCAGCCTGCGTGGTACCCTGCGACACCGTCTCCTCCTGCATGTCTCCGCACACCCACCCGCACTCTGCTGGGGGAGTCTCGGAATTCCTCAGCGTCCCAGGCCCTGGATCTCACGTC	AF_Unigene_DN3314_c1_g1:1-300(-)	300	2.6719e-56	Q4LAL6	RecName: Full=Homeobox protein aristaless-like 4	88.2353
AF_ORF_10830	GCCAGTGTCAGAGCGCTAGTCAAGTCTGGAGAGGAGACACAGCGCACTGAGGGTGCTTCTCTACACTGTGATAGGTACATCATGTCTGACAGAAAGGCTGTGATCAAGAATGCTGACATGTCTGAGGACATGCAGCAGGATGCTGTGGACTGTGCCACACAAGCTATGGAGAAGTACAACATTGAAAAAGACATTGCTGCCTATATCAAAAAGGAATTTGACAAAAAAATACAATCCAACTTGGCACTGCATTGTGGGCAGAAACTTTGGCAGCTACGTAACACACGAGACCAAACACTTCATCTATTTCTATTTGGGCCAGGTTGCAATTCTTCTCTTCAAGTCTGGCTAGAAAAAAGGCACAATGGGAATTATGGACTGTAA	AF_Unigene_DN31433_c0_g1:1-384(+)	384	2.20405e-28	Q78P75	RecName: Full=Dynein light chain 2, cytoplasmic; AltName: Full=Dynein light chain LC8-type 2 >gi|56748850|sp|Q96FJ2.1|DYL2_HUMAN RecName: Full=Dynein light chain 2, cytoplasmic; AltName: Full=8 kDa dynein light chain b; Short=DLC8b; AltName: Full=Dynein light chain LC8-type 2 >gi|56748875|sp|Q9D0M5.1|DYL2_MOUSE RecName: Full=Dynein light chain 2, cytoplasmic; AltName: Full=8 kDa dynein light chai…	89.6552
AF_ORF_10832	ATGCTACAGGAGCCTTGGTCTTTTCATAGATTTGTATTAAGACATATCACTTACCCAGGATGGACTGAAAACAAATACCTCTCATTTTCATCTTTCCAATCCAAGTTTCTACTCTGCTGGTCAGTTCTGGCTGTTGTCTTCATCCCACAGTTTGTGAACTCTCTTCCATACAAAGTTGGTGTTGTTGGACCTTGGTCCTGTGATTCATTGTTTTCTAAAGCTCTTCCACATGTTGCTGCCAAGTTAGCTGTTGAACGCATCAATAAAGATACTTCATTAGACTTGGGTCTTAGATTTAATTATGTGATAATTGATGAAGACTGCCAAACCTCAAAGGCTCTTTCATTGTTCCTCACATACTCCGGGGCTGCGTCAGGCTTTATTGGCCCTTCAAACCCT…	AF_Unigene_DN31495_c0_g2:339-1577(+)	1239	1.65918e-179	P51841	RecName: Full=Retinal guanylyl cyclase 2; Short=RETGC-2; AltName: Full=Guanylate cyclase 2F, retinal; AltName: Full=Guanylate cyclase F; Short=GC-F; AltName: Full=Rod outer segment membrane guanylate cyclase 2; Short=ROS-GC2; Flags: Precursor	65.0273
AF_ORF_10833	TTCACAGACTATGTCATTCTGGACACAGATGTAAAGACCTGCGAGCTTTACCGCACTTATGTTGTGGATATGGAGACAGATATGGTCAGATTCACAGGAAGACCCATTCACTTTCCAAATGGTGTTTCCCCAAAATCAGACTCATACTGCTGGTTTGCAAATGGAAAAATCTGCACTGGAGGTATTGATCCTGCCTTTGCTTTAATGGTCTTTCTGTGCATACTCGTTGCCATCATCTCCATAAATGGGCTTGCTTATGTGATAAGGCGTCGTATTAATAAAATTAAACTAGTTAGA	AF_Unigene_DN31495_c1_g1:1-297(+)	297	2.11802e-41	P51841	RecName: Full=Retinal guanylyl cyclase 2; Short=RETGC-2; AltName: Full=Guanylate cyclase 2F, retinal; AltName: Full=Guanylate cyclase F; Short=GC-F; AltName: Full=Rod outer segment membrane guanylate cyclase 2; Short=ROS-GC2; Flags: Precursor	63.2653
AF_ORF_10834	CTAGTTAGAGGACCTAACAAAATCCTCCTGACTCTGGATGATGTGACATTCATTAATCCTCAAATTAGCATCAAGAAAATGAGCAATGACGGTAGTCGCACCAGTGACAGTGCACAGGTTATGTCAGACACCAGGAGCATGAAGTCTCCAATGAGGTCTGGCTCTGTTAAGAGTCTCACCCCAGCTACTTATGAGAACTCCAATGTGGCAGTGTATGAGGGTGATTGGGTATGGATGAAAAAGTTCCCATCAGGTGATCTTGGAGACCTTAAACCTGCAACAAGCGATGTTTTTGAAATGATGAAAGACATGCGTCATGAAAATGTCAACCCGTTCCTTGGGTTCTTCCATGACTGTGGGGTTTTTGCCATCGTTACAGAATTTTGTTCAAGGGGCAGC…	AF_Unigene_DN31495_c2_g1:1-1452(+)	1452	0	O02740	RecName: Full=Retinal guanylyl cyclase 2; Short=RETGC-2; AltName: Full=Guanylate cyclase 2F, retinal; AltName: Full=Guanylate cyclase F; Short=GC-F; AltName: Full=Rod outer segment membrane guanylate cyclase 2; Short=ROS-GC2; Flags: Precursor	78.0287
AF_ORF_10836	AACGCTTATCAGTTCATGCTGACTGATCGAGAGAATCAGTCTGTTCTGATCACTGGAGAATCCGGTGCCGGGAAGACGGTCAACACAAAACGTGTCATCCAATACTTCGCAACAATTGCAGCTATTGGTGACAAGAAGAAGGAGGAACCTCAAGCCTCTGGAAAAATTCAGGGGACTCTGGAAGATCAAATCATCCAGGCCAACCCACTGCTGGAAGCTTTCGGCAACGCCAAGACCGTCAGGAATGACAACTCCTCTCGTTTTGGTAAATTCATCAGAATCCACTTTGGGACCACAGGAAAACTGTCCTCTGCTGATATTGAGACATATCTGCTGGAAAAATCCAGAGTAACATTCCAACTGTCTGCC	AF_Unigene_DN31438_c0_g1:1-369(-)	369	4.04574e-72	Q9BE40	RecName: Full=Myosin-1; AltName: Full=Myosin heavy chain 1; AltName: Full=Myosin heavy chain 2x; Short=MyHC-2x; AltName: Full=Myosin heavy chain, skeletal muscle, adult 1	92.6829
AF_ORF_10838	GCTATTGGTGACAAGAAGAAGAAGCGTCAGGAGGCTCCACCACACATCTTCTCCATCTCTGATAACGCTTATCAGTTTATGCTTACAGATCGTGAAAATCAGTCTGTCCTGATCACTGGAGAATCTGGTGCGGGAAAGACTGTCAACACCAAGCGTGTCATCCAGTATTTTGCAACAATTGCAGCTATTGGTGACTCTGGGAAGAAGAAGGAGTCCAGCAACAGCATGCAGGGTAATCTGGAAGATCAAATCATTCAAGCTAACCCTCTGCTGGAAGCCTTTGGTAATGCCAAGACTGTGAGGAATGACAACTCCTCTCGTTTTGGTAAATTCATCAGAATCCACTTTGGGACCACAGGAAAACTGTCCTCTGCTGATATTGAGACATATCTGCTGGAA…	AF_Unigene_DN31438_c0_g2:1-429(-)	429	1.70805e-80	P13542	RecName: Full=Myosin-8; AltName: Full=Myosin heavy chain 8; AltName: Full=Myosin heavy chain, skeletal muscle, perinatal; Short=MyHC-perinatal	91.2409
AF_ORF_10839	GACCTGGAAATTCTCGCTGCAATTTTTGCAAGTGCAATACATGATGTTGATCATCCCGGCGTCTCCAATCAGTTTCTTATCAACACAAACTCAGAATTAGCCTTGATGTACAATGACTCATCTGTTCTGGAGAACCACCATTTAGCTGTGGGTTTCAAGCTGCTACAAGAAGAGAACTGTGACATTTTCCAGAACTTGACCAAAAAGCAGAGACAATCATTACGGAAAATGGTCATTGACATAGTGCTTGCAACAGATATGTCAAAGCATATGAACCTACTGGCTGATTTGAAAACAATGGTTGAAACCAAGAAAGTCACAAGTTCGGGGGTCCTTCTTCTGGAT	AF_Unigene_DN31453_c0_g1:1-345(-)	345	6.4056e-74	Q01063	RecName: Full=cAMP-specific 3',5'-cyclic phosphodiesterase 4D; AltName: Full=DPDE3	100
AF_ORF_1084	ATGGGCAGCGTGCGCACCAACCGTTACAGCGTTGTATCTTCAGAAGAGGACGGAATGAAGTTGGCTACCATGGCAGTTGCCAATGGATATGGCAACGGTAAGAGCAAAATACATACGAGGCAACAATGCCGGAGCCGCTTTGTCAAGAAGGACGGCCACTGCAATGTTCAGTTTATTAACGTCAGTGAGAAAGGACAGCGATACTTATCTGACATCTTCACCACCTGTGTGGACATTCGTTGGCGATGGATGCTGGTCATCTTTTGCCTAGCGTTTATCCTGTCCTGGCTTTTCTTTGGCTGTGTCTTCTGGTTGATCGCTTTACTCCACAATGACTTGGGTGCCGGAGATAACCATAAATCTTGTGTCACGGAGGTCAGAAGCTTTACGGCAGCCTTC…	AF_Unigene_DN3316_c0_g1:401-1678(+)	1278	0	Q9MYY9	RecName: Full=Inward rectifier potassium channel 2; AltName: Full=Cardiac inward rectifier potassium channel; AltName: Full=Inward rectifier K(+) channel Kir2.1; Short=IRK-1; AltName: Full=Potassium channel, inwardly rectifying subfamily J member 2	89.9297
AF_ORF_10840	TCGGGGGTCCTTCTTCTGGATAACTATTCTGACAGGATACAGGTTCTGCAGAACATGGTACATTGTGCAGATCTCAGCAACCCAACGAAACCTCTGCAGCTTTACCGACATTGGACAGACCGAATAATGGAGGAATTCTTCCGGCAGGGAGATCGAGAGAGGGAGCGAGGAATGGAAATCAGCCCTATGTGTGACAAGCACAATGCCTCTGTGGAAAAATCACAGGTTGGGTTCATAGATTACATCGTCCATCCATTGTGGGAAACGTGGGCAGATCTTGTTCACCCCGATGCCCAAGACATACTAGACACACTGGAGGACAATCGAGAATGGTATCAAAGCACAATTCCCCAAAGTCCGTCCCCTGCTCCAGACGAGCAGGAAGAAGGTAGACAAGGC…	AF_Unigene_DN31453_c1_g1:53-679(-)	627	1.40972e-129	Q01063	RecName: Full=cAMP-specific 3',5'-cyclic phosphodiesterase 4D; AltName: Full=DPDE3	98.3784
AF_ORF_10842	ATGGATGAGTCCAACAAAAAGGCCCATCATACGGATATGTATAACAGCTCCGAGCTGATTCTACGTAGAGGACAATCTTGCAGATTAACTCTGGAATTTAACAAACCACTTCAGGACTGGCAGAGCATAGTGTTCGTTGCACGCACAGGTCCACAGGACTCAGGATATCCAAACACAAATGTGGAATTTTCTCTGTCAAGCTCATGGACCAGTGGCATGTGGAGCGCAGTTTTGGAGTCCAGTCCTGGCAATTCCCTGAGGATAATTATGTCCAGTCCAGCTAATGCGGTCATAGGGAGATATGACCTCAGTGTCCGAATCTCTGTGATGGGCCAGACCGTTACATATTCACTTGGGAAATTTATATTGCTTTTTAACCCATGGTGTTTAGATGATGAT…	AF_Unigene_DN31464_c1_g1:97-519(+)	423	1.24898e-28	O95932	RecName: Full=Protein-glutamine gamma-glutamyltransferase 6; AltName: Full=Transglutaminase Y; Short=TGY; Short=TGase Y; AltName: Full=Transglutaminase-3-like; Short=TGase-3-like; AltName: Full=Transglutaminase-6; Short=TG6; Short=TGase-6	45.2555
AF_ORF_10844	GCTACAGCAAGAGCTCTATTAATGACTGTAGGACAATTAGCATTTTATGATCAATTTAAACAAATTTTATTGGATTCTGGATATTTTAATGATAATCCTCAAACACATTTCTTATCTTCATTTGGTGCTGCTAGTGTAGCAACTGTTTTAACTCAACCAATGGATGTTATGAAGACAAGAATGATGAATGCTAAACCTGGACAATTTAAGAATATTGCTGATTGTTTCGTATATACAGCAAAACTTGGAGTAGCTGGATTTTTCAAAGGTTTCATTCCTGCATGGGTTAGACTTGCT	AF_Unigene_DN31469_c0_g1:1-297(-)	297	3.32644e-30	Q9UBX3	RecName: Full=Mitochondrial dicarboxylate carrier; AltName: Full=Solute carrier family 25 member 10	58.3333
AF_ORF_10845	ATGGCGGGCGGAGGAGGTCAGGGCTGCGAAGGGAGCAGCCAGAGCGAACGTGACCGGCAGTACTGCGAGCTGTGCGGGAAGATGGAGAACCTGCTGCGCTGCGGCCGCTGTCGGAGCTCGTTCTATTGCAGTAAGGAGCACCAGCGGCAGGACTGGAAGAAGCACAAGCTGGTGTGTAAGGGAAGCCCGGGGGCCGCCAACTGCAGCGAGCTCAAGCAGCCGGCAGCCGGCAAGCAGCGGGAAGTGGTGGTCGGAGGGGCCACTCTGAGGGCCATTAAAGAGGAGGACTACACCCAGAAATCAGGGGAGGCCTGCGGGAGCGGCGCTGCCCGAGGAGGCGGCACGGAGCGGCCCAATGGGCACAGCAAGCCGCCCTTACAGAAGCTGGCCCTGGAGTAC…	AF_Unigene_DN31468_c0_g1:1228-2316(-)	1089	3.5975e-178	Q91YE3	RecName: Full=Egl nine homolog 1; AltName: Full=Hypoxia-inducible factor prolyl hydroxylase 2; Short=HIF-PH2; Short=HIF-prolyl hydroxylase 2; Short=HPH-2; AltName: Full=Prolyl hydroxylase domain-containing protein 2; Short=PHD2; AltName: Full=SM-20	91.8367
AF_ORF_10849	ATGATGAACGGTTCAAACCTTGGGAACTCCACATCCAACAACAAGTCCAAGGATGAGCAGGTGGTAAACGGACACGACGAGAATGAAAACAATCCGTTTGCGGAGTACATGTGGATGGAGAATGAAGAGGATTTCAACAGACAGGTGGAAGAGGAGCTACAGGAGCAAGAGTTTCTAGACCGCTGCTTCCAGGAAATGTTGGACGAGGAGGACCAAGACTGGTTCATTCCTTCCCGTGACTTGCCGCAGGGTGTTGTGGGGCAGTTGCAGCAGCAGTTAAATGGGCTCACAGTCAATGACACTCATAGTACAGAGGACATCTTGAGCAAAAGTACCCTGAATCCCGACGCAAAGGAGTTTGTTCCAGGAGTGAAGTATTGA	AF_Unigene_DN31448_c0_g1:213-593(+)	381	1.02728e-41	Q91W45	RecName: Full=Polyadenylate-binding protein-interacting protein 2B; Short=PABP-interacting protein 2B; Short=PAIP-2B; Short=Poly(A)-binding protein-interacting protein 2B	82.5688
AF_ORF_10850	ATGGCTTCCCTCTCACTAGCACCCGTAAACATTTTTAGAAGTGGAGCTGATGAAGAGAGAGCAGAAACAGCCCGCCTGTCCTCCTTTGTTGGGGCTATTGCCATTGGAGATTTGGTTAAAAGCACCCTGGGACCAAAAGGCATGGACAAGATTCTCCTTAGCGGTGGTAGAGATACCATTGTCACTGTAACCAATGATGGGGCTACCATCCTGAAGTCTATTGGAATTGACAATCCTGCAGCTCAGGTGTTGGTTGACATGTCTAAAGTCCAGGATGATGAAGTAGGAGATGGAACAACATCAGTGACTGTACTGGCTGCTGAGCTTCTCAGAGAAGCTGAATTGTTGATTGCTAGGAAGCTTCACCCTCAGACCATTATATCCGGATGGAGACAAGCT…	AF_Unigene_DN31448_c1_g1:129-1736(+)	1608	0	Q3ZBH0	RecName: Full=T-complex protein 1 subunit beta; Short=TCP-1-beta; AltName: Full=CCT-beta	89.5327
AF_ORF_10851	AGCAGTGTGCACGCGACCCGTGTGTGTCCGCAGAGCCGCATCTCAAGTGTCGCCATGGCCCGCTTACTGTCTGCAGACTGGTGCGAGGAGCTGCCCTCAGAGCCTTACCTGCTGGATGCCAGCGACCCCCGAGCCTGGCTCTCCACTCCCGCCCTGCCCGCCGCTCCGGAATACTTACTCAGCCAGCCCGGGCGGAGGCACAAGGTGCGGGATATGTGGAAGCTGAAGGGGCTGCAGGTGGAGGAGGAGGACGAGGATGAGGATGAGGAGGAGGGTGAGGTGTGCCGCCAGAGGGGCCCCTCCGGGAAGAACCCCAATGGGGTGCAGAAGCAGCGCAGACTGGCCGCCAATGCCCGGGAGAGGCGCAGGATGCACGGGCTCAATCATGCCTTCGATCAG…	AF_Unigene_DN31472_c0_g1:1-636(+)	636	2.09442e-34	Q92858	RecName: Full=Protein atonal homolog 1; AltName: Full=Class A basic helix-loop-helix protein 14; Short=bHLHa14; AltName: Full=Helix-loop-helix protein hATH-1; Short=hATH1	68.1818
AF_ORF_10854	CCAACCCCACGCTCCACACCAGCACAGCCCCCTCTACCCTTACTACATTTTATTATCCCTTACCACCCTGGGCTAGGCCTCCCACCCCCGTCATGTGGCCCTGTGCCTAAACTCTTACAGCCTCCCTATCACAGAGGAGGAGCTGGGGAACGCACTGACTGCACAAAGTTCACCTACGGCAGAGGAGGCGGAAAGATGTGGAGACAATGGCTGGATACCGGCAGGGAGGCCCTTGGGACTCATTGGCCCCACAATGTTCTGGTCCCCAGTGTGGCCCTCGGAGTGGGTGGTGCATTACTTTGCTGGAAGCTGCACAGCAGGAAGGTGAAGAGCATTGAGCTGGGAGAAGGATGGTGGGGCCCTGGAGAGAAGCCCCACTTATTGAGTGAGGACACCAGC…	AF_Unigene_DN31470_c0_g2:210-1841(-)	1632	0	P04068	RecName: Full=Epoxide hydrolase 1; AltName: Full=Epoxide hydratase; AltName: Full=Microsomal epoxide hydrolase; Short=mEH	62.6966
AF_ORF_10855	ATGGCAAAGATTAATCTGAAGGAAACTGGGATTTTATTATGTGTCGTGGTTGCATGCTATTGGAACAGTCTGTACTGCGGCTTTGTTTTTGATGATGTTTCTGCAATTTTGGATAATAAAGATCTGCATCCTTCAACACCAATTAAAAAGCTCTTTCAAAATGACTTCTGGGGAACACCAATGTCAGAGGAGAGAAGTCATAAATCGTACCGTCCCCTTACAGTGCTGACCTTTCGCTTGAACTATTTGTTCAGTGAATTAAATGCGCTCTCCTACCATCTTTTAAACCTACTTCTTCATGCTGTCGTGTGCCTGATTTTTTTGAAGGTTTGCAAACTGTTCATGGACAACCAAACCAGCCTGATTGCAGCTCTTTTGTTTGCTGTTCATCCAATACAT…	AF_Unigene_DN31467_c0_g2:312-3089(+)	2778	0	Q6ZXV5	RecName: Full=Protein O-mannosyl-transferase TMTC3; AltName: Full=Protein SMILE; AltName: Full=Transmembrane and TPR repeat-containing protein 3	79.0323
AF_ORF_10858	ATGCAGGGATTTGGACCAGCGTGTATCTTCCTACGTAAGGGCATTGCAGAGAAACAGGGGTATCGGGAGTTGGGGACGGATGAGATTGAAGAGCTCCGTGATGCCTTTGTGGAATTCGACAAAGACAAAGATGGCTTCATCACTTGCAAGGACCTGGGCAACCTTATGAGGATTATGGGATACATGCCGACGGAGATGGAGCTGATTGAGTTATCGCAACAGATCAACATGAACCTTGGGGGTCGGGTGGACTTCCAGGATTTTGTTGATCTGATGACTCCAAAGCTGTTGGAGGAAACAGCGGGAATGATTGGGGTGAAGGAACTCCGAGATGCCTTTAAAGAGTTTGATGCTAATGGTGACGGAGAGATCACTTTAGATGAGCTACAGCAAGCCATG…	AF_Unigene_DN31484_c0_g1:368-886(+)	519	1.87109e-100	Q9N1Q8	RecName: Full=Calcium-binding protein 5; Short=CaBP5	85.119
AF_ORF_1086	ATGGCTGATACAGAGAAGATCAAGTCTCTGAGTGGTTTACTGAAGGGAATAGCCCAGAGCAAGTATTATGGGAACACAGAGATCAATGAGGAGCTGCTGAAGAGGGAGCTGTACCCGGATCTGCCCCTGGATGAGTTCCGAGCTCTGCATGACAAAATGCAAGGCATCATCAAGTCCATAGTTTCTGCTGATATGGATGCAAACCAGATTGAGGCCTTTCTGACAGCCCAGACTAAAAAGCAAGGAGGAATCACAGCTGAACAATCTACAGTCATTGCTAAATTTTGGAAAAACCACAAAAAGAAGATTCGGGAAAGCATGATCAATCACACCAGATGGGAAAATACCCTCAAGGGCTTAAAATGGAGGATTGATGTAAAATCAAATTCCAGGTACTCA…	AF_Unigene_DN3317_c0_g1:772-1338(-)	567	5.15853e-79	Q8K4M5	RecName: Full=COMM domain-containing protein 1; AltName: Full=Protein Murr1	58.3784
AF_ORF_10860	CAGGTTTCACGGCCAACATCTGGAAACCGGACCAACTCCCTTAATCGCAGTTCATCATCACATAGAATGCCACACACGGGTAACTGTGGCGGTTTGTACCCATCACTGAATGAGACGGGATTGCATCACTTAACAAAAGATCAGGAGGAAGAACTAACACGACAGACCCTACTTGTTCTCCGAGACATGAGAATCAGGTTCCCAGGGAAGGTGGATGAGGATGAAACATGCTCCATTATAGATGATATAATGGAAAATTGGCGATATCACAAACCCAAGGTGGCTTCTTATTGGCTGATAAAACTGGACTCAGTGAAGCAGAAAAAGATTTTGGATATTGTGAGAACAAACGTCCGCTCTGTCCTTCAGCGAATCTGGAAGGTGTCCGACGTTGAGTGT…	AF_Unigene_DN31483_c1_g1:13-792(-)	780	1.01783e-115	F7E540	RecName: Full=Tubulin polyglutamylase TTLL7; AltName: Full=Tubulin--tyrosine ligase-like protein 7	73.2218
AF_ORF_10861	ACCCTGCCGAATTTAATGAACATTCTGGATGAATTTGCCCTGTGCTCTGGCTTGATGGTTAATAAAACTAAGTCTCAGGCACTTAATATAAATCTTTCTATGGAGATATGGTCAACGCTCCAGGGGAATTTTGCTTTCATTTGGCAGAAAGACACTATTCAATATCTAGGCATCCAGTTGACCTCCACCTACAATAGTCTTTATAGATGTAATTATGGCCCACTGTTCAAGAAAGTTTATGAGGATATCCGGAGGTGGTCTTTGTCTCCACCTTCGTGGCTGGGCAGAATTGCAGCTGTTAAAATGAATTTATTGCCTAGACTGCTTTACTTATTTCGCACACTCCCGATACAGGTTCCTATGAAAGAGATTGGTTTACTA	AF_Unigene_DN31490_c0_g1:2-382(-)	381	5.10565e-17	O00370	RecName: Full=LINE-1 retrotransposable element ORF2 protein; Short=ORF2p; Includes: RecName: Full=Reverse transcriptase; Includes: RecName: Full=Endonuclease	40.678
AF_ORF_10863	ATGGCGTCCTCGATCTGGAAAGGGCTGGTGGGGGTCGGACTCTTTGCTTTGGCACATGCGGCCTTCTCAGCGGCTCAGCATCGCTCTTATATGCGTTTGACTGAAAAGGAAGATGAAACATTACCAATAGATATAGTTCTACAAACCCTGTTGGCATTTGTAGTAGCCTGCTATGGCATAGTTCACATCGCTGGAGAATTTAAAGACATGGATGCCACTTCAGAATTAAAGAATAAGACGTTCGATACTTTAAGAAACCATCCGTCATTTTATGTCTTCAACCACAGAGGACGGGTAATGTTTCAGTCCCCAGACACAGAGGATTTCCAACAAAATCAAGCTGCATTCACATCTAATGCACCACTGAAGCTACGAAAGCTAGAATCAATGCAACGTTAA	AF_Unigene_DN31487_c0_g2:63-461(+)	399	1.64982e-68	Q5RA70	RecName: Full=Membrane magnesium transporter 1; AltName: Full=ER membrane protein complex subunit 5; AltName: Full=Transmembrane protein 32	87.8788
AF_ORF_10864	TTCTTGAGTAGTGTGAGGTACTGGATGGCCTTCAACATCGAGAGAGCTTGTCAGTCCTACTTTGGGTGTGTTCAATGCATCAGTGGACCTCTGGGAATGTACAGAAACTCACTACTACATGAATTCATAGAAGACTGGTACAATCAAGAATTTATGGGCTCTCAGTGTAGCTTTGGAGATGACAGGCATCTAACTAATCGAGTATTGAGTCTTGGCTATGCAACCAAATACACAGCGCGGTCTAAGTGCCTTACTGAAACACCTACCGAGTATCTAAGGTGGCTTAACCAGCAGACCCGTTGGAGCAAGTCCTACTTCCGGGAGTGGCTGTACAATGCTCTGTGGTTCCACAAGCATCATCTGTGGATGACCTACGAAGCTGTGATTACCGGATTCTTT…	AF_Unigene_DN31492_c0_g1:2-700(-)	699	1.71743e-159	O57427	RecName: Full=Hyaluronan synthase 2; AltName: Full=Hyaluronate synthase 2; AltName: Full=Hyaluronic acid synthase 2; Short=HA synthase 2; Short=xHAS2	98.2833
AF_ORF_10865	ATGGCTACTGCTGGAAAGGTAATTAAATGCAAAGCTGCTGTATGCTGGGGACCTAAGCAGCCACTCAGCATTGAGGAGATTGAAGTTGCCCCACCAAAACGTAATGAAGTTCGTGTAAAGATTGTGGCCACTGGGATATGCCGCTCAGATGACCATGTCATAAGTGGGGCTTTAAGTGACATGAAATTTCCAGTCATTTTGGGCCATGAAGCTGCAGGAATTGTGGAAAGTGTAGGAGAAGGAGTGACTAATCTGAAACCAGGAGACAAAGTCATCCCATTGTTCGTGCCACAATGTGGACAATGCAGATGTTGTAAAAATCCTGAAAGTAACCTGTGCTACAAGAACGACATTGGCACATATAATGGACTGATGTTGGATAATACTAGCCGATTTACC…	AF_Unigene_DN31480_c0_g1:68-1198(+)	1131	0	P22797	RecName: Full=Alcohol dehydrogenase 1; AltName: Full=Alcohol dehydrogenase, major	92.5333
AF_ORF_10868	ATGCTGTACATCCAGGACGAAATCTACAAAGAATATTTAAACATGATGATGAATATTTTCATTCTGTCAATTATTCTCTGCATATCTCTGTCCTTCTGGATAATATCTATCACTGCAAGTACTTATTATGGTACACTGCGGCCAATATCGCCATGGCGTTGGCTGGTTTCAGTGATTACTCCAATCATTATTGTGTCCAATGGCTTGAAAAAGAAGAGCTTGGATAATAGTGGGGCTCTTGCAGGGCTGCTGGTTGGGTTTCTCCTCACTATCTCAAACTACAGCTTTTTTTCCGCTCTGCTTACATTCTTTTTTACTTCCTCCAAACTAACCAAATGGAGAGGGGAAATAAAGAAGCGATATGATTCTGAATACAAGGAAGGTGGGCAACGAAATTGG…	AF_Unigene_DN31498_c0_g1:191-1201(+)	1011	2.01216e-164	Q6IR76	RecName: Full=Transmembrane protein 19	84.1791
AF_ORF_10869	ATGAAGATAGCCATTGTGTTTTTACTTGCAGCTCTGACAAGCTCTTTTGATGCTACATCAGTCTCACAGTATAACTGTCTTGAACTTCTATTTAAGGAAGACGCCCCTGCTCTCCTTCAAAGTGTGGCAACTCTTCTCTGTGATTACAAAACAGCCAAGGCACAACAAAATGCACAACTGTTCGAAAACTTCCTTCTGAAGGTGAACGCTCTTCTGGAAAAAGTTGGATGCACCATTGACAACATTCTTGGCACACATGTGACTATTACCCTTCAAGATGCAGAACAGATTGGGGATCAGGTTGCCAATGTCTTATTTGGATTTGTGGACAGCATTATTGCAAAAGTGATGAAAATCCTGGATGATATTCCTTTCTTGGGTGATATACTGAATGATAAG…	AF_Unigene_DN31420_c0_g1:185-703(-)	519	0.0686935	A5CC93	RecName: Full=DNA-directed RNA polymerase subunit beta; Short=RNAP subunit beta; AltName: Full=RNA polymerase subunit beta; AltName: Full=Transcriptase subunit beta	38.4615
AF_ORF_10870	ATGGCTACACAAGCGGATCTAATGGAGTTAGACATGGCAATGGAGCCAGATCGCAAAGCAGCGGTCAGCCACTGGCAGCAGCAGTCCTATCTGGATTCTGGTATTCATTCTGGAGCCACAACTACTGCACCATCACTGAGCGGCAAGGGAAATCCAGATGATGAAGATGTGGATACATCCCAAGTACTATATGAATGGGAGCAGGGGTTTTCTCAGCCTTTTACTCAGGATCAAGTGACTGATATTGATGGGCAATTTGCAATGACAAGAGCTCAGAGAGTACGTGCTGCAATGTTTCCTGAAACCTTAGATGAAGGCATGCAAATTCCATCTACACAGTTTGATTCTGCTCATCCAACAAATGTGCAGCGCTTGGCTGAGCCTTCACAGATGCTTAAA…	AF_Unigene_DN31497_c0_g1:899-3244(-)	2346	0	P35222	RecName: Full=Catenin beta-1; AltName: Full=Beta-catenin	97.6953
AF_ORF_10872	AAAAATGGTCCAACTGTTATACTTCGTATTAGTGAAGCTGTGGCGAAAAAAGGGAATGCATTCCTTGATTTGATGTCAGAGTGTGTATCTTTAGCTGGAAGTCACCCCAGTCTTTTTTCAACCAGCTTGCAGTTTTTGTCCATACTTCTAGTAGAAGAAGGGAATTATCGCCTTCATGAGTCACAGACAAGTACAACACTGCATTTACTTTTAGATGGACATTTAAAAACAGGAAACGGGCTGTGCAAATTAATTTTACAGAGCTATGAAGAGAAATCCTTGGAGGACCCTCTCAGGCAAGTGTGTGTGAATTCTTTAATCTCGCTGTTGGCTGTCAGCAGAAGTGCCCAGGTGTACAGTCTACAAGTTCACTTTGTAGATTCATGCACTGAAAAATTA…	AF_Unigene_DN31547_c0_g1:3-1394(+)	1392	4.89378e-142	Q8R4Y8	RecName: Full=Rotatin	51.8047
AF_ORF_10874	ATGTCTGGCAGCTTCTATTTTGTGATTGTGGGACATCATGACAATCCAGTATTTGAGATGGAATTTTTACCACCAGGAAAGACCGAGTCTAAGGATGATCATCGTCACCTAAACCAGTTCATCGCTCATGCAGCACTGGACCTTGTAGATGAGAACATGTGGTTATCGAACAACATGTACCTGAAGACGGTTGACAAGTTTAATGAATGGTTTGTTTCTGCTTTTGTAACAGCTGGACATATGAGATTCATAATGCTGCATGATGTCCGACAAGAAGATGGAATAAAGAATTTCTTTAATGAAACATATGACTTATACATAAAGTTTGCCATGAACCCTTTTTATGAAGCGAACACTCCTATACGATCTACTGCATTTGATCGTAAAATACAGTTCCTT…	AF_Unigene_DN31551_c0_g1:95-517(+)	423	1.29631e-98	Q28IG8	RecName: Full=Trafficking protein particle complex subunit 2	95.7143
AF_ORF_10875	CCGAAGCCCTATCAATCCAATTCCCCTGTTCAGATGACATCACCTGTGTTATCATCGCTGGGCTCACCATCTGAGCACTACCCATCCACAGTATTCTACCAGCAGCACCAACAGCCAGCTGATCTCTGGCATTTCCATAATTATGGACCCTCTGGCCATGTAAATTCTGTCTGTCACCCCCATTCTGTCCCAGAATTTCAGATGGTGCCAGGACCTGATGGTAAATATAGTTCATTTCTTAATCTGCTGCAGCCTGAGGGATATCCAGGACCTCTGCAGGAGTCAGTGTCAAAACCTGATCTTCTAACATCTCCATCTAATGGGCCTCCTATATCTGAAAATGTGAATCCAAGAACACATGTACAAGCAGGTCTTCATCCTCAGGAGAGAAGAAAGGAG…	AF_Unigene_DN31565_c0_g1:2-445(+)	444	0.734005	Q5U310	RecName: Full=Armadillo repeat-containing X-linked protein 1	37.8788
AF_ORF_10876	ATGCTTATGCAGGATTACGACTATAGAAGATACACATTACAGAGTTCACTGCGAGAAATCCCGCAGCTAGAACGATCGGTCTCCCTATGTAACAGCATTTCACAATGGGTTCAACTCATGATCCTCAACCGTCCAACTCCACAACAAAGAGCTGAAGTCTTCACCAAATTCATCCATGTGACCCAGAAACTCCGTAAGCTCCAGAACTTTAACACCCTGATGGCAGTGATTGGAGGACTGTGCCACAGTGCCATTTCCAGGTTAAAGGAGACACATAGTCACCTGTCACAAGATGTATTAAAGACACTCAGTGAAATGACAGAATTACTGTCCTCATGCAGTAACTACAGTACATATCGGAGAGTCTACAATGAATGTGGTGGGTTTAAGATTCCGATT…	AF_Unigene_DN31502_c0_g1:371-1849(-)	1479	1.1578e-140	A4IJ06	RecName: Full=RAS guanyl-releasing protein 1	58.1395
AF_ORF_10877	TTGGAACAACTAGGGAAAGGCTGCAGCCTGGATGAACTTATGGAGAAATGCATTCAGTCATTTGATGCAGATGGAAGGCTCTGGAAAAATGAAGACACCGTTAACATGATCCTTGTCATGCACAGTTGGGTGGTGCCATCAGCCGAGTTTGCCCAGAAACTTCTTCAACTCTACAGGGAAGAAGATCAGACCCAAAGGAAGAACCAGATATGCCATTTTCTAAGGTTCTGGATCAATCACTATCCAGAGATGTTCCGGCTTGACAGTCAACTGGAAGAGCTAATGTGTGATTTTTGGGAGGTAGTTAAAGACCGCAGAAGGTCAAGTGACCACCGACAAAGTCTTGACACATCAAGCATATTTGACCAAGAAAACACAAGGACATTTCCAGAGTCTCCA…	AF_Unigene_DN31502_c0_g1:1780-2337(-)	558	5.74674e-44	Q1LZ97	RecName: Full=RAS guanyl-releasing protein 4	50.8876
AF_ORF_10879	ATGGATGAACAAGCCCTGCTTGGACTCAACCCAAATGCCAATGCTGACTACCGAGAGCGTGCATTGGCTTATTTTGAACAACTGAAAGTTTCACATGATGCATGGCAGGTCTGTGCTGAAGCATTAGCCAAACACATATATAGTGACGATCATGTCAAGTTCTTCTGTTTTCAAGTTTTGGAACACCAAATAAAATTCAAGTATTCTGAACTGACCGCATTGCAGCAGCAACTTATAAGGGAAACTCTAATAACATGGCTTCAGGCACAGATGCTCAATGCCCAACCAGAGAAAACATTTATACGTAACAAAGCTGCACAGGTCTTCGCCTTGGTCTTTATCACTGAGTACCTCTCAACCTGGCCTAAATTCTTCTTTGATATTCTCTCTGTTGTGGGG…	AF_Unigene_DN31500_c0_g2:246-2930(+)	2685	0	O43592	RecName: Full=Exportin-T; AltName: Full=Exportin(tRNA); AltName: Full=tRNA exportin	87.3388
AF_ORF_10880	AAAGGCATTATAGATTATGGCTTCCGGTTAAACAAAAGTGAAAGATGGGATGCCTACTGCTACAATCCACATGCAAAAGAATGTGGAGGAGTATTTACTGAACCAGAGAGGATAATTAAATCTCCAGGATATCCAAATGAATATGATAATGGACAGATCTGCTACTGGCACATTCGCCTTCAGGTTGGCCATCGCATACTTCTACAATTTTTAGACATGGACATTGAGGAAGACATGGACTGTTTGTCTGACTACTTGGAGATCTTCGATAGCTATGACGATATTCATGGTTTAGCAGGAAGGTTTTGTGGTTACATGCTTCCAGATAGCATCATCAGTACAGGAAATGTTATGACATTAAAATTCTTGAGTGACAGCTCCATCGTCGGAGGGGGATTT…	AF_Unigene_DN31504_c1_g1:3-491(+)	489	2.53926e-79	O08859	RecName: Full=Tumor necrosis factor-inducible gene 6 protein; AltName: Full=TNF-stimulated gene 6 protein; Short=TSG-6; AltName: Full=Tumor necrosis factor alpha-induced protein 6; Short=TNF alpha-induced protein 6; Flags: Precursor	68.8312
AF_ORF_10881	ATGAGAGAGTTGTTCCTTTGGATGAAATCCCTCTTAAACTGCTGTAACATGAAAAAAATCATATTCTTAGTTTTGTTCGCCCTGCACTTGGACGAAACCTTAGGATGGGGATTCAGGAATGGTATACTGCACAACTCCATCTGGTTAGAACAAGCAGCTGGAGTTTATCATCGAGAATCACGAAACGGAAAATACCAACTGACCTACAGAGAGGCCAAAGCTGTGTGTGAATATGAAGGAGGAAAGCTTGCTACCTACGAACAACTGGAGGAGGCCAGGAAAATAGGGTTTCATGTTTGTGCTGCTGGATGGCTTCACAAAGGAAGAGTTGGTTATCCTATAGTAAAACCTACTTTCAACTGTGGATTTGGAAAAAAAGGCATTATAGATTAT	AF_Unigene_DN31504_c2_g1:6-398(+)	393	1.48566e-59	P98065	RecName: Full=Tumor necrosis factor-inducible gene 6 protein; AltName: Full=Hyaluronate-binding protein PS4; AltName: Full=TNF-stimulated gene 6 protein; Short=TSG-6; AltName: Full=Tumor necrosis factor alpha-induced protein 6; Short=TNF alpha-induced protein 6; Flags: Precursor	81.1881
AF_ORF_10882	ATGTCTGTTAACCCATCCTGTGAATTCACAGGTGTAAGAAAAATGATAGAGGTGCATAGAAAATATTCTCTGTCGGAGCGGTTAATCCGTACAATCTCCTCCGTGCGGTCATTGCCTGGTGACACTGTGGAATCTCTAATTCGCAAGGGAGTGGATGTGAACATTCCTCACGACACACTATTGCCATTGCATAGCGCCTGTATGGTGTGTGACGCGGACTGCGTTGAACTGCTCTTGGAGAACGGAGCCAATGTAAATGCCAAAGATGGATACCAGCGCACTGCCCTCCACTACGCAGCAGAGAAGGATGAAACATGCGTGGAGATTCTGCTGGACTACGGTGCCAACCCCAATGCTCTTGATGGCAATCAGGACACCCCCTTACATTGGGCAGCCTTT…	AF_Unigene_DN31503_c0_g1:57-941(+)	885	3.74983e-123	Q08E43	RecName: Full=Ankyrin repeat and SOCS box protein 8; Short=ASB-8	67.1429
AF_ORF_10883	GGGATTGCAGGTGGTAGTCTGGAGTATGATCCTCATGCCATTTATCAGAGGCCCTCCGAAGGAGAGTCAGTGCCAGCCTCTCTGCCTCCAGTCTTCACAGTCATTCAAGATGCAGCTTCACTCTTTGGCATTTTGCTTTCAAATATGCCAGAGTCGCAGAGATTTCAGATATTGGAGCAGTTGGTGGATTCCATCAAGCAAACCAAGGGTTCTCGTCAGCAGAGCATCCAGCTATCAGCTCTTACAGCACTTTGCAGCTTCCTCAGACATCTGGCCTCAGATCACGTGAAATTAGGGCCAGAAGAAGCTCCAAAACAATGCCTG	AF_Unigene_DN31509_c1_g1:3-326(+)	324	4.64315e-44	A0JP94	RecName: Full=HEAT repeat-containing protein 5A	71.2963
AF_ORF_10884	AGTGATAATGAAACAGAACTGGACCTAGTCCAGAAAGAAAAAAGCAATAGGATTTCTAGAAAATGGTTGAAGATTCATCAACAACAATTTGAATATGTAGATGGACAGATTGTAAATTCTGCTTTCCCCAGTCTTGTATTGGGAGTGACAGAGATTCATGCAGGAGCTGATGTTCTGCTTGTAAATCGGGACCCCGATGACCTTAGTCAGCGCTGGAAATACCTGGAGGAAAATAGAACATTCCATTTAGCTAGTAATACCAACCTGGTACTGGCTGTCTCATTGCCTAATGTGTATCCTGGGGTTAGAGAGAGAGAACTAAGGTTCCTAGGATGCCCTGTTATTCTTCAGAAATATAAAGAGCACATCAATGGAGCAGCCAATCAGAAATGGTCTTAC…	AF_Unigene_DN31545_c0_g1:1-996(+)	996	1.31032e-77	M0R2J8	RecName: Full=Doublecortin domain-containing protein 1; AltName: Full=Doublecortin domain-containing 5 protein	43.0341
AF_ORF_10885	TTGATCGCTTGGGCTGTGAATGATTTCTTGAAACAAAACAAGGAAGAAATCAAGGATGAGGAAGAGAAAACTGACAACCAGAATGATCCTGAAACGGTCACATCTACAATAACACAGAAGGATCCTGAAGAGGTGATGGAGGATAAGTATTTGCTGTCCTATATTCTGCGACATCCTATTGAAGTTTGGGTGTCCTGCGGAGAACCTTTTGTATCCCCGCATGTTGTCCAGCAATCAGAAAAAGAAGAACAAAGACATTGGTTACGGAAGAAGAAAAATGTGTCTGGCCGCAGCTTGATGATACACAAGATGAGACACTTACAAGGTCGGCGTGTGAATTCACTGGCATCCCCCACCATGGTGCCAACCACCGATCCTGCCCAACCGGTGTCAGTAGAA…	AF_Unigene_DN31545_c1_g1:1-819(+)	819	4.64142e-57	M0R2J8	RecName: Full=Doublecortin domain-containing protein 1; AltName: Full=Doublecortin domain-containing 5 protein	46.3203
AF_ORF_10886	GCGAGGCAGCTGACAGTGGGGTTGGTGAGGAATCTCGAAGAGAAACATCCCAAGGCCTCAGCTCAAAGATGGGCAATAAAACACGAAGGCTTATCCAAACCCGGCCAATGGAAACTGTCAAAAGTGGAAAACCCTCTGTGGAACAAACTGACCTATTTGTGGCCAGTTCTGCCAAATGGAGAAATTAATGAGGACTTTGATTGGCCCATTCAAGGATCACTTATAGCAAACAGTCCCCCTCTGCAGAGACCTGCCTTCAACCATCCAGACAACCTAACCCCCATGAGATTGAGGGTTCTGAGGAACGGGGATTGTGACCAGAGCAAAGCCTGTGTCATCGTGGGACCAGACCTAACCAATATGCTCAAGAAACAACCTGTTACACCATATGAGAAGAAA…	AF_Unigene_DN31512_c0_g1:3-833(-)	831	3.30063e-86	M0R2J8	RecName: Full=Doublecortin domain-containing protein 1; AltName: Full=Doublecortin domain-containing 5 protein	49.8208
AF_ORF_10887	AGTATGGCCAGTAGTGAATGTAACCAACAAGGGGCATCTTTGCAGAACTGCCTTGGGGCCCCTGTTGGCTGGGCAGGGTCAGGTGCCCTCATGCAATGGCACACAGTCTGCTCCCCTTCAATTTATTTACTTCAATTTATTGGTGGATCACGTTTTATAATGTCCCCTAGATCAGTGGTCCCCAACCCTCGGGCCCGCCTGGACTATTTCCAGTCCATGGCTGGTGAGTTGGGGGCCACAAATGACAGGGGGCAGAAGTCAGGTGGCCCTCCTTACACTACTCTAAAGCTAGTGACAGTAAGACAGCAGGAGCGCAACCAGCGGTAG	AF_Unigene_DN31513_c1_g1:84-410(-)	327	5.37375	Q5FL61	RecName: Full=UvrABC system protein B; Short=Protein UvrB; AltName: Full=Excinuclease ABC subunit B	42.8571
AF_ORF_10888	ATGCCCAGCCCTCAAGCAAGCAAGGCATCCCCAGCTTCTTCTGCGGAGAGCGAAGGCCAACCTGATGGGAAAGGAAAGGGGCAGATTAGCCACTGGAATCGCAGGAGTAGTGCAGCCCATCACCATCACCATCCCTACCTCATGGTCAATCCTTCAGCCTCCTTCACTCCCTCCACTTACCTGAGGGCCCTGCTCCAAGACAACAAACAGGCCGTGGTGATCCATCCACTCTCTAGAGACAATGGATCTCAGTCTTCTGTTCTTCATTTGGCCCCCTCCTCGTCATCCTCCATACTCAACGTGCAACCAACAAGATTGTTCCCAATGGTGACCAAACACAAGCAACACCCCACTTTGCAAGGAATGAAGCCCGGAAGCCTGGGTTGGGTCCAACATGAA…	AF_Unigene_DN31514_c0_g1:76-1380(+)	1305	1.22822e-50	Q6U8D7	RecName: Full=Forkhead box protein P3; Contains: RecName: Full=Forkhead box protein P3, C-terminally processed; Contains: RecName: Full=Forkhead box protein P3 41 kDa form	48.9362
AF_ORF_10890	ATGCCCAGCCCTCAAGCAAGCAAGGCATCCCCAGCTTCTTCTGCGGAGAGCGAAGGCCAACCTGATGGGAAAGGAAAGGGGCAGATTAGCCACTGGAATCGCAGGAGTAGTGCAGCCCATCACCATCACCATCCCTACCTCATGGTCAATCCTTCAGCCTCCTTCACTCCCTCCACTTACCTGAGGGCCCTGCTCCAAGACAACAAACAGGCCGTGGTGATCCATCCACTCTCTAGAGACAATGGATCTCAGTCTTCTGTTCTTCATTTGGCCCCCTCCTCGTCATCCTCCATACTCAACGTGCAACCAACAAGATTGTTCCCAATGGTGACCAAACACAAGCAACACCCCACTTTGCAAGGAATGAAGCCCGGAAGCCTGGGTTGGGTCCAACATGAA…	AF_Unigene_DN31514_c0_g2:76-1305(+)	1230	1.35797e-76	Q6U8D7	RecName: Full=Forkhead box protein P3; Contains: RecName: Full=Forkhead box protein P3, C-terminally processed; Contains: RecName: Full=Forkhead box protein P3 41 kDa form	50
AF_ORF_10892	TTCTATGTATCTGCCAGGCAGGATAATTGGAGCGAATCTACAGGTTTCAGCCTGTTTTCAGGCTTCATGACTTATGGGTGTCACCCCAGAGTACCTCCACCTATCCTGCCTGGTTCTGAGGTCCCAGCCACGGCAGAAGTCAGAGCCAGCTTCCACAAAGTCTGGGAGGATGCGCAGAAGGCATTACACAAAGCCTCTCTTTGCCACAAGAAGTGGGCTGACAAAAAGAAAAGCCCTGCCCCCAGATTTGTGATGGGAGATAAGGTCTGGTTTTCCACAAAACACCTACATCTAAGGGTCCCATCCTATAAACTTGCCCCCCGTTTTATGGGTCCTTTCCCTGTTTTATCCCAGTTCAATCAGGTGACTTACAAGTTGCGTCTGCCCCCCAGTCTTCGG…	AF_Unigene_DN31570_c0_g1:3-497(+)	495	4.38418e-05	P0CT42	RecName: Full=Transposon Tf2-7 polyprotein; AltName: Full=Retrotransposable element Tf2 155 kDa protein >gi|558446120|sp|P0CT43.1|TF28_SCHPO RecName: Full=Transposon Tf2-8 polyprotein; AltName: Full=Retrotransposable element Tf2 155 kDa protein	40.7407
AF_ORF_10893	ACTTTAGAGATACAATTTACAAAATCAGACATGATGTCTCTGCCCACCGAACCTCTCCAACCATACCCACCCCTTCCACCTGTAAATCATCACTGTCCTCCCTCAGCCCTGTTACTGTGGGCGAAGTCTCTTTTCTTCTCTCAATATCTCCATTTACTACCTGTCGGCTTGACCAAATTCCCTCTAATCTACTCCATTCTTATTCCTCCACCCTGGCCTCTGCCCTTACCAAACTTTTCATCTTCCCTTTCTACTGGTAAATACCCCTCAGCTTTGAAACATGCCATAATTTTCCCTTTC	AF_Unigene_DN31518_c0_g2:2-301(-)	300		not available	not available
AF_ORF_10894	ATGGATCTGAAATACAATACCTCAAGGAAGTACATTTCTATCAGTGTTCCATCAAAAACTGATACAATGTCCCCTCACATTAAGTCTGTAGATGACATCCGAGTGCTTGGTATTAATCTAAGCCAGTTCCAGAAACCAGTGCAATTTTTCATCTGTGTTACAGGAGTTTTTATCTTTTATTTAATATACGGATATTTACAGGAATTGATCTTTTCAGTTGAGGGTTTTAAACCATTTGGTTGGTATCTGACATTAGTGCAATTTGGATTTTATTCAGTCTTTGGATTAATAGAATTACAGTTGACACAAGATAAACGCAGAAGAATACCTGCAAAAACATACATGATAATAGCATTCCTCACTGTGGGCACAATGGGGCTTTCTAATACTTCCCTGGGG…	AF_Unigene_DN31562_c0_g1:292-1401(+)	1110	0	Q922Q5	RecName: Full=Adenosine 3'-phospho 5'-phosphosulfate transporter 2; AltName: Full=PAPS transporter 2; AltName: Full=Solute carrier family 35 member B3	85.0949
AF_ORF_10895	GGAGATCATTGCACCCTTACTGTATTTAAATATCAGGGACACTGGGAGCTCATTGTACCCCTTCTGTATTTCTTGTGGTGGGGACACTGGGACACCATAAACCCATTCTGTTTTTCATACAAGGGACACGGGATGAATAGTACACCCATACAGCATGTCTTATGGAGGGGACACCGGGGACAAATTACACCCATACAGCATGTCTTCTATCCTTTAAATTCTATGACCTTGGTTGCTTATAAAGAATTTCCATCCCAGCACAATAGATTAAATTCTATACCACAAATGTTTTATGTATTAGTTGATGACTGCTGA	AF_Unigene_DN31521_c0_g1:2-316(+)	315	0.279704	E1BPQ3	RecName: Full=G-protein coupled receptor family C group 6 member A; Flags: Precursor	50
AF_ORF_10896	ATGTCTAAAGCAACCAAACGAAAACACGTAGTGAAAGAGGTTCTATTGGAATATGTTCAGCCTACGGAGAACCAGCGTATAGTGAAGGTTTTAGGCAGCCCTGGAAATAATCTTCATAAAATAGAGACTGCAGAAGGCGAGAAGTTTTTGGCTAGTATGCCCACAAAATTCAGGAAGAACATTTGGATCAAAAGAGGCGATTTTGTTATTATTGATCCAATTGCTGAAGGAGAAAAGGTAAAAGCCGAGATATCCTTTATCATCTATAAGGATCATCAGAGACTTCTACAGAAAGAAGGCCTATGGCCTGCAGCATTCAATAAAGAAACAGAAAATAGTGCTAAAGACAGTAACAAAGAAGCAGTTACAGAATCTATACCTAGGGAAAAGCTTGAAGCA…	AF_Unigene_DN31588_c0_g2:263-805(+)	543	1.21313e-70	Q0V9J5	RecName: Full=Probable RNA-binding protein EIF1AD; AltName: Full=Eukaryotic translation initiation factor 1A domain-containing protein	69.1358
[truncated: 29,372 more rows]
