# Supplementary material for: Dataset for de novo transcriptome assembly of the African bullfrog Pyxicephalus adspersus
Source: Data Brief. 2020 Mar 6;30:105388. doi: 10.1016/j.dib.2020.105388 (PMC7082503; doi:10.1016/j.dib.2020.105388)
Supplement: Supplementary file 2 [file mmc2.xml]

<?xml version="1.0" encoding="utf-8" standalone="no"?>
<data>
  <datasets>
    <author>kamerou2005@yahoo.co.jp;yoshidan@neb.com</author>
    <type>1</type>
    <dataset>
      <name>Illumina HiSeq 2500 paired end sequencing of SAMD00143251</name>
      <caption />
      <description>Illumina HiSeq 2500 paired-end raw data of RNA sequence in fastq format</description>
      <filetype>
        <name />
      </filetype>
      <filesize />
      <source>0</source>
      <sourcename>Original Data</sourcename>
      <access>
        <type>1</type>
        <name>Data available in data repository</name>
        <reponame>DNA Data Bank of Japan (DDBJ)</reponame>
        <PersistentId />
        <deeplinkurl>https://ddbj.nig.ac.jp/DRASearch/run?acc=DRR164258</deeplinkurl>
      </access>
    </dataset>
    <dataset>
      <name>Unigene sets of the African bullfrog</name>
      <caption />
      <description>Unigene set of the African bullfrog was obtained by de novo assembled by Trinity 2.2.0, assessing the completeness by BUSCO and decreasing the isoform redundancy of the transcripts with using the CD-hit and SuperTranscripts.</description>
      <filetype>
        <name />
      </filetype>
      <filesize />
      <source>0</source>
      <sourcename>Original Data</sourcename>
      <access>
        <type>1</type>
        <name>Data available in data repository</name>
        <reponame>DNA Data Bank of Japan (DDBJ)</reponame>
        <PersistentId />
        <deeplinkurl>ftp://ftp.ddbj.nig.ac.jp/ddbj_database/tsa/</deeplinkurl>
      </access>
    </dataset>
  </datasets>
</data>
